# Supplementary material for: Hybridization between Aedes aegypti and Aedes mascarensis mosquitoes leads to disruption of male sex determination
Source: Commun Biol. 2024 Jul 22;7:886. doi: 10.1038/s42003-024-06560-4 (PMC11263339; doi:10.1038/s42003-024-06560-4)
Supplement: Supplementary file 3 — Supplementary Data 1-14 [file 42003_2024_6560_MOESM3_ESM.xlsx]

## Sheet: Supplementary Data 1
Supplementary Data 1. Numbers of females, normal males, and abnormal males in progenies from UUM and RRM crosses.
Backcrosses	Bloodfeeding progeny	Abnormal male pupa Type Ⅰ No.	Abnormal male pupa Type Ⅱ No.	Abnormal male pupa Type Ⅲ No.	All types abnormal male No. (%)	Normal male No.	Total male No.	Female No.	Female/Male sex ratio
UUM backross 1	Progeny 1	25	39	27	91 (11.28%)	716	807	799	0.990087
	Progeny 2	11	18	14	43 (14.98%)	244	287	322	1.12195
	Progeny 3	21	23	18	62 (17.03%)	302	364	410	1.12637
RRM backross 1	Progeny 1	3	2	4	9 (7.56%)	110	119	142	1.19328
RRM backross 2	Progeny 1	6	7	8	21 (9.95%)	190	211	223	1.05687
RRM backross 3	Progeny 1	4	7	16	27 (15.52%)	147	174	203	1.16667
RRM backross 4	Progeny 1	7	15	18	40 (16.13%)	208	248	235	0.947581
RRM backross 5	Progeny 1	5	5	6	16 (19.51%)	66	82	87	1.06098
UUM - the backcross between Ae. aegypti Uganda and Ae. mascarensis
RRM - the backcrosses between Ae. aegypti RED and Ae. mascarensis

## Sheet: Supplementary Data 2
Supplementary Data 2. The morphology of abnormal male at the adult stage from the third progeny of the UUM backcross.
Pupa Type	Adult Class	No. of MAGs	No. of spermathecae	Rotation of VIIIth abdominal segments after 48 hours
Type Ⅲ	4	0	0	No
Type Ⅲ	3	1	1	No
Type Ⅲ	4	1	1	No
Type Ⅲ	2	0	3	No
Type Ⅲ	4	1	1	No
Type Ⅲ	5	0	2	No
Type Ⅲ	5	0	2	No
Type Ⅲ	4	1	1	No
Type Ⅲ	5	2	1	No
Type Ⅲ	5	1	3	No
Type Ⅲ	4	1	3	No
Type Ⅲ	5	0	2	No
Type Ⅲ	3	0	3	No
Type Ⅲ	5	1	1	No
Type Ⅲ	4	1	2	No
Type Ⅲ	5	0	3	No
Type Ⅱ	3	2	0	No
Type Ⅱ	3	0	3	No
Type Ⅱ	4	1	1	No
Type Ⅱ	2	2	2	No
Type Ⅱ	1	2	0	No
Type Ⅱ	2	0	1	No
Type Ⅱ	5	1	2	No
Type Ⅱ	4	1	0	No
Type Ⅱ	4	1	3	No
Type Ⅱ	5	1	1	No
Type Ⅱ	5	0	1	No
Type Ⅱ	4	1	3	No
Type Ⅱ	5	1	3	No
Type Ⅱ	2	1	1	No
Type Ⅱ	4	1	1	No
Type Ⅱ	2	1	1	No
Type Ⅱ	5	0	2	No
Type Ⅱ	5	0	1	No
Type Ⅱ	4	1	3	No
Type Ⅱ	5	1	3	No
Type Ⅱ	4	2	3	No
Type Ⅱ	5	1	3	No
Type Ⅱ	5	2	1	No
Type Ⅰ	2	0	3	No
Type Ⅰ	2	0	0	No
Type Ⅰ	1	2	0	Yes
Type Ⅰ	1	2	0	Yes
Type Ⅰ	4	2	3	No
Type Ⅰ	1	2	0	No
Type Ⅰ	5	2	0	No
Type Ⅰ	3	0	1	No
Type Ⅰ	5	0	1	No
Type Ⅰ	4	1	1	No
Type Ⅰ	1	2	0	Yes
Type Ⅰ	2	2	0	Yes
Type Ⅰ	1	2	0	Yes
Type Ⅰ	1	2	0	Yes
Type Ⅰ	1	2	0	Yes
Type Ⅰ	1	2	0	Yes
Type Ⅰ	1	2	0	Yes
Type Ⅰ	1	2	0	Yes
Type Ⅰ	1	2	0	Yes
Type Ⅰ	1	2	0	Yes
Type Ⅰ	1	2	0	Yes

## Sheet: Supplementary Data 3
Supplementary Data 3. The morphology of abnormal male at the adult stage from the five RRM backcrosses.
RRM backrcoss	Pupa Type	Adult Class	No. of MAGs	No. of spermathecae
Backcross 1	Type Ⅲ	5	1	1
Backcross 1	Type Ⅲ	5	1	0
Backcross 1	Type Ⅲ	5	0	0
Backcross 1	Type Ⅲ	5	0	2
Backcross 1	Type Ⅱ	5	0	0
Backcross 1	Type Ⅱ	3	1	1
Backcross 1	Type Ⅰ	5	2	0
Backcross 1	Type Ⅰ	5	2	0
Backcross 1	Type Ⅰ	4	0	0
Backcross 2	Type Ⅲ	4	2	3
Backcross 2	Type Ⅲ	3	0	3
Backcross 2	Type Ⅲ	3	0	1
Backcross 2	Type Ⅱ	4	1	3
Backcross 2	Type Ⅱ	4	0	0
Backcross 2	Type Ⅱ	3	2	0
Backcross 2	Type Ⅱ	3	2	2
Backcross 2	Type Ⅱ	2	2	0
Backcross 2	Type Ⅰ	2	0	1
Backcross 2	Type Ⅰ	2	1	4
Backcross 3	Type Ⅲ	5	1	1
Backcross 3	Type Ⅲ	5	0	2
Backcross 3	Type Ⅲ	5	0	3
Backcross 3	Type Ⅲ	5	0	2
Backcross 3	Type Ⅲ	4	0	2
Backcross 3	Type Ⅲ	3	1	1
Backcross 3	Type Ⅲ	3	0	3
Backcross 3	Type Ⅲ	3	0	2
Backcross 3	Type Ⅲ	3	1	3
Backcross 3	Type Ⅲ	3	0	0
Backcross 3	Type Ⅲ	3	0	0
Backcross 3	Type Ⅱ	4	0	1
Backcross 3	Type Ⅱ	4	2	2
Backcross 3	Type Ⅱ	4	0	3
Backcross 3	Type Ⅱ	3	1	2
Backcross 3	Type Ⅱ	2	2	0
Backcross 3	Type Ⅰ	5	0	3
Backcross 3	Type Ⅰ	4	2	0
Backcross 3	Type Ⅰ	3	2	0
Backcross 3	Type Ⅰ	2	0	3
Backcross 4	Type Ⅲ	5	2	1
Backcross 4	Type Ⅲ	5	2	0
Backcross 4	Type Ⅲ	5	0	1
Backcross 4	Type Ⅲ	5	1	1
Backcross 4	Type Ⅲ	4	0	0
Backcross 4	Type Ⅲ	4	0	1
Backcross 4	Type Ⅲ	3	1	2
Backcross 4	Type Ⅲ	3	0	3
Backcross 4	Type Ⅲ	3	0	1
Backcross 4	Type Ⅲ	2	0	3
Backcross 4	Type Ⅲ	2	0	1
Backcross 4	Type Ⅲ	2	0	2
Backcross 4	Type Ⅱ	5	0	2
Backcross 4	Type Ⅱ	4	1	1
Backcross 4	Type Ⅱ	4	1	1
Backcross 4	Type Ⅱ	4	1	1
Backcross 4	Type Ⅱ	3	1	1
Backcross 4	Type Ⅱ	3	0	2
Backcross 4	Type Ⅱ	3	1	1
Backcross 4	Type Ⅱ	3	2	0
Backcross 4	Type Ⅱ	2	0	0
Backcross 4	Type Ⅱ	2	1	0
Backcross 4	Type Ⅰ	4	2	2
Backcross 4	Type Ⅰ	2	2	0
Backcross 4	Type Ⅰ	1	2	0
Backcross 4	Type Ⅰ	1	2	0
Backcross 4	Type Ⅰ	1	2	0
Backcross 4	Type Ⅰ	1	2	0
Backcross 4	Type Ⅰ	1	2	0
Backcross 5	Type Ⅲ	5	0	2
Backcross 5	Type Ⅲ	5	0	3
Backcross 5	Type Ⅲ	2	0	1
Backcross 5	Type Ⅲ	2	0	2
Backcross 5	Type Ⅱ	5	1	1
Backcross 5	Type Ⅱ	5	2	2
Backcross 5	Type Ⅱ	1	2	0
Backcross 5	Type Ⅱ	1	2	0
Backcross 5	Type Ⅰ	1	2	0

## Sheet: Supplementary Data 4
Supplementary Data 4. Primer sequences for RT-PCR.
Primer Name	Sequence	Reference
dsx3	GATACTGAAAGGCGCCGACG	(Salvemini et al., 2011)
dsx4	ATTGTGTGTCCAACCTCATTTC
dsx5	GCAGAATATGGGACTGGTGC
fru1	CGGCATTGAACGGCTATCC	(Salvemini et al., 2013)
fru2f	GTTTGCCAGCACTTCTCCC
fru2rev	GACAGTATCGCTTGATGTGC
fru3	GTTCTCTCTGCAGCTCTCG
Nix F1	CGTGCAAATGTGTAAAAAAAGAAATGC	(Aryan et al. 2020)
Nix R1	AGCTCAGCCATTGATGTCTTACAA
RPS7 F	ATGGTTTTCGGATCAAAGG	(Hall et al. 2015)
RPS7 R	CTTGTGTTCAATGGTGGTCTG
References
Aryan A, Anderson MAE, Biedler JK, Qi Y, Overcash JM, Naumenko AN, Sharakhova MV, Mao C, Adelman ZN, Tu Z. Nix alone is sufficient to convert female Aedes aegypti into fertile males and myo-sex is needed for male flight. Proc Natl Acad Sci U S A. 2020 Jul 28;117(30):17702-17709. doi: 10.1073/pnas.2001132117.
Hall AB, Basu S, Jiang X, Qi Y, Timoshevskiy VA, Biedler JK, Sharakhova MV, Elahi R, Anderson MA, Chen XG, Sharakhov IV, Adelman ZN, Tu Z. A male-determining factor in the mosquito Aedes aegypti. Science. 2015 Jun 12;348(6240):1268-70. doi: 10.1126/science.aaa2850.
Salvemini M, Mauro U, Lombardo F, Milano A, Zazzaro V, Arcà B, Polito LC, Saccone G. Genomic organization and splicing evolution of the doublesex gene, a Drosophila regulator of sexual differentiation, in the dengue and yellow fever mosquito Aedes aegypti. BMC Evol Biol. 2011 Feb 10;11:41. doi: 10.1186/1471-2148-11-41.
Salvemini M, D'Amato R, Petrella V, Aceto S, Nimmo D, Neira M, Alphey L, Polito LC, Saccone G. The orthologue of the fruitfly sex behaviour gene fruitless in the mosquito Aedes aegypti: evolution of genomic organisation and alternative splicing. PLoS One. 2013;8(2):e48554. doi: 10.1371/journal.pone.0048554.

## Sheet: Supplementary Data 5
Supplementary Data 5. Gene expression labels based on RNA-seq data from pure species. Numbers “1” and “0” mean gene presence and absence, respectively. The pipeline is shown in Supplementary Figure 5.
#GENE	REPRODUCTIVE_SEX							REPRODUCTIVE_SPECIES							CARCASS_SEX							CARCASS_SPECIES							TISSUE
	LOW_EXP_SEX	SPECIFIC_MALE	SPECIFIC_FEMALE	BIASED_MALE	BIASED_FEMALE	UNBIASED_SEX	#GENE	LOW_EXP_SPECIES	SPECIFIC_Uganda	SPECIFIC_mascarensis	BIASED_Uganda	BIASED_mascarensis	UNBIASED_SPECIES	#GENE	LOW_EXP_SEX	SPECIFIC_MALE	SPECIFIC_FEMALE	BIASED_MALE	BIASED_FEMALE	UNBIASED_SEX	#GENE	LOW_EXP_SPECIES	SPECIFIC_Uganda	SPECIFIC_mascarensis	BIASED_Uganda	BIASED_mascarensis	UNBIASED_SPECIES	#GENE	LOW_EXP_TISSUE	SPECIFIC_CARCASE	SPECIFIC_REPRODUCTIVE	BIASED_CARCASE	BIASED_REPRODUCTIVE	UNBIASED_TISSUE
AAEL000001	0	0	0	0	0	1	AAEL000001	0	0	0	0	0	1	AAEL000001	0	0	0	0	0	1	AAEL000001	0	0	0	0	0	1	AAEL000001	0	0	0	0	0	1
AAEL000004	0	0	0	0	0	1	AAEL000004	0	0	0	0	0	1	AAEL000004	0	0	0	0	0	1	AAEL000004	0	0	0	0	0	1	AAEL000004	0	0	0	0	0	1
AAEL000005	0	0	0	0	0	1	AAEL000005	0	0	0	0	0	1	AAEL000005	0	0	0	0	0	1	AAEL000005	0	0	0	0	0	1	AAEL000005	0	0	0	0	1	0
AAEL000006	0	0	0	1	0	0	AAEL000006	0	0	0	0	0	1	AAEL000006	0	0	0	0	0	1	AAEL000006	0	0	0	0	0	1	AAEL000006	0	0	0	0	1	0
AAEL000008	0	0	0	0	0	1	AAEL000008	0	0	0	0	0	1	AAEL000008	0	0	0	0	0	1	AAEL000008	0	0	0	0	0	1	AAEL000008	0	0	0	0	0	1
AAEL000010	0	0	0	0	0	1	AAEL000010	0	0	0	0	0	1	AAEL000010	0	0	0	0	0	1	AAEL000010	0	0	0	0	0	1	AAEL000010	0	0	0	0	0	1
AAEL000012	0	0	0	0	0	1	AAEL000012	0	0	0	0	0	1	AAEL000012	1	0	0	0	0	0	AAEL000012	1	0	0	0	0	0	AAEL000012	0	0	0	0	0	1
AAEL000013	0	0	0	0	0	1	AAEL000013	0	0	0	0	0	1	AAEL000013	0	0	0	0	0	1	AAEL000013	0	0	0	0	0	1	AAEL000013	0	0	0	0	0	1
AAEL000016	0	0	0	0	0	1	AAEL000016	0	0	0	0	0	1	AAEL000016	0	0	0	0	0	1	AAEL000016	0	0	0	0	0	1	AAEL000016	0	0	0	0	0	1
AAEL000017	1	0	0	0	0	0	AAEL000017	0	1	0	0	0	0	AAEL000017	1	0	0	0	0	0	AAEL000017	1	0	0	0	0	0	AAEL000017	1	0	0	0	0	0
AAEL000020	0	0	0	0	0	1	AAEL000020	0	0	0	0	0	1	AAEL000020	0	0	0	0	0	1	AAEL000020	0	0	0	0	0	1	AAEL000020	0	0	0	0	0	1
AAEL000021	0	0	0	0	0	1	AAEL000021	0	0	0	0	0	1	AAEL000021	0	0	0	0	0	1	AAEL000021	0	0	0	0	0	1	AAEL000021	0	0	0	0	0	1
AAEL000022	0	0	0	0	0	1	AAEL000022	0	0	0	0	0	1	AAEL000022	0	0	0	0	0	1	AAEL000022	0	0	0	0	0	1	AAEL000022	0	0	0	0	0	1
AAEL000024	0	0	0	0	0	1	AAEL000024	0	0	0	0	0	1	AAEL000024	0	0	0	0	0	1	AAEL000024	0	0	0	0	0	1	AAEL000024	0	0	0	0	0	1
AAEL000025	1	0	0	0	0	0	AAEL000025	1	0	0	0	0	0	AAEL000025	1	0	0	0	0	0	AAEL000025	1	0	0	0	0	0	AAEL000025	1	0	0	0	0	0
AAEL000026	0	0	0	0	0	1	AAEL000026	0	0	0	0	0	1	AAEL000026	0	0	0	0	0	1	AAEL000026	0	0	0	0	0	1	AAEL000026	0	0	0	0	0	1
AAEL000028	0	0	0	0	0	1	AAEL000028	0	0	0	0	0	1	AAEL000028	0	0	0	0	0	1	AAEL000028	0	0	0	0	0	1	AAEL000028	0	0	0	0	0	1
AAEL000032	0	0	0	0	0	1	AAEL000032	0	0	0	0	0	1	AAEL000032	0	0	0	0	0	1	AAEL000032	0	0	0	0	0	1	AAEL000032	0	0	0	0	0	1
AAEL000033	0	0	0	0	0	1	AAEL000033	0	0	0	0	0	1	AAEL000033	0	0	0	0	0	1	AAEL000033	0	0	0	0	0	1	AAEL000033	0	0	0	0	0	1
AAEL000035	0	0	0	0	0	1	AAEL000035	0	0	0	0	0	1	AAEL000035	0	0	0	0	0	1	AAEL000035	0	0	0	0	0	1	AAEL000035	0	0	0	1	0	0
AAEL000036	0	0	0	0	0	1	AAEL000036	0	0	0	0	0	1	AAEL000036	0	0	0	0	0	1	AAEL000036	0	0	0	0	0	1	AAEL000036	0	0	0	0	0	1
AAEL000037	0	0	0	0	0	1	AAEL000037	0	0	0	0	0	1	AAEL000037	0	0	0	0	0	1	AAEL000037	0	0	0	0	0	1	AAEL000037	0	0	0	0	0	1
AAEL000038	0	0	0	0	0	1	AAEL000038	0	0	0	0	0	1	AAEL000038	0	0	0	0	0	1	AAEL000038	0	0	0	0	0	1	AAEL000038	0	0	0	0	0	1
AAEL000041	1	0	0	0	0	0	AAEL000041	1	0	0	0	0	0	AAEL000041	1	0	0	0	0	0	AAEL000041	1	0	0	0	0	0	AAEL000041	1	0	0	0	0	0
AAEL000042	0	0	0	0	0	1	AAEL000042	0	0	0	0	0	1	AAEL000042	0	0	0	0	0	1	AAEL000042	0	0	0	0	0	1	AAEL000042	0	0	0	0	0	1
AAEL000044	0	0	0	0	0	1	AAEL000044	0	0	0	0	0	1	AAEL000044	0	0	0	0	0	1	AAEL000044	0	0	0	0	0	1	AAEL000044	0	0	0	1	0	0
AAEL000046	0	0	0	0	0	1	AAEL000046	0	0	0	0	0	1	AAEL000046	0	0	0	0	0	1	AAEL000046	0	0	0	0	0	1	AAEL000046	0	0	0	0	0	1
AAEL000048	1	0	0	0	0	0	AAEL000048	1	0	0	0	0	0	AAEL000048	1	0	0	0	0	0	AAEL000048	1	0	0	0	0	0	AAEL000048	1	0	0	0	0	0
AAEL000049	0	0	0	0	0	1	AAEL000049	0	0	0	0	0	1	AAEL000049	0	0	0	0	0	1	AAEL000049	0	0	0	0	0	1	AAEL000049	0	0	0	0	0	1
AAEL000050	0	0	0	0	0	1	AAEL000050	0	0	0	0	0	1	AAEL000050	0	0	0	0	0	1	AAEL000050	0	0	0	0	0	1	AAEL000050	0	0	0	0	0	1
AAEL000051	1	0	0	0	0	0	AAEL000051	0	0	0	0	0	1	AAEL000051	0	0	0	0	0	1	AAEL000051	0	0	0	0	0	1	AAEL000051	0	1	0	0	0	0
AAEL000053	0	0	0	0	0	1	AAEL000053	0	0	0	0	0	1	AAEL000053	1	0	0	0	0	0	AAEL000053	1	0	0	0	0	0	AAEL000053	0	0	1	0	0	0
AAEL000055	0	0	0	0	0	1	AAEL000055	0	0	0	0	0	1	AAEL000055	0	0	0	0	0	1	AAEL000055	0	0	0	0	0	1	AAEL000055	0	0	0	0	0	1
AAEL000057	1	0	0	0	0	0	AAEL000057	1	0	0	0	0	0	AAEL000057	0	0	0	0	0	1	AAEL000057	1	0	0	0	0	0	AAEL000057	1	0	0	0	0	0
AAEL000063	0	1	0	0	0	0	AAEL000063	0	0	0	0	0	1	AAEL000063	1	0	0	0	0	0	AAEL000063	1	0	0	0	0	0	AAEL000063	0	0	1	0	0	0
AAEL000064	0	0	0	0	0	1	AAEL000064	0	0	0	0	0	1	AAEL000064	0	0	0	0	0	1	AAEL000064	0	0	0	0	0	1	AAEL000064	0	0	0	0	0	1
AAEL000065	0	0	0	0	0	1	AAEL000065	0	0	0	0	0	1	AAEL000065	0	0	0	0	0	1	AAEL000065	0	0	0	0	0	1	AAEL000065	0	0	0	0	0	1
AAEL000071	0	0	0	0	0	1	AAEL000071	0	0	0	0	0	1	AAEL000071	0	0	0	0	0	1	AAEL000071	0	0	0	0	0	1	AAEL000071	0	0	0	0	0	1
AAEL000073	1	0	0	0	0	0	AAEL000073	1	0	0	0	0	0	AAEL000073	0	0	0	0	0	1	AAEL000073	0	0	0	0	0	1	AAEL000073	0	1	0	0	0	0
AAEL000074	0	0	0	0	0	1	AAEL000074	0	0	0	0	0	1	AAEL000074	0	0	0	0	0	1	AAEL000074	0	0	0	0	0	1	AAEL000074	0	0	0	0	0	1
AAEL000075	1	0	0	0	0	0	AAEL000075	1	0	0	0	0	0	AAEL000075	1	0	0	0	0	0	AAEL000075	1	0	0	0	0	0	AAEL000075	1	0	0	0	0	0
AAEL000076	0	0	0	0	0	1	AAEL000076	0	0	0	0	0	1	AAEL000076	0	0	0	0	0	1	AAEL000076	0	0	0	0	0	1	AAEL000076	0	0	0	0	0	1
AAEL000077	0	0	0	0	0	1	AAEL000077	0	0	0	0	0	1	AAEL000077	0	0	0	0	0	1	AAEL000077	0	0	0	0	0	1	AAEL000077	0	0	0	0	0	1
AAEL000079	0	0	0	0	0	1	AAEL000079	0	0	0	0	0	1	AAEL000079	0	0	1	0	0	0	AAEL000079	0	1	0	0	0	0	AAEL000079	0	0	0	0	1	0
AAEL000080	0	0	0	1	0	0	AAEL000080	0	0	0	0	0	1	AAEL000080	0	0	0	0	0	1	AAEL000080	0	0	0	0	0	1	AAEL000080	0	0	0	0	0	1
AAEL000081	0	0	0	0	0	1	AAEL000081	0	0	0	0	0	1	AAEL000081	0	0	0	0	0	1	AAEL000081	0	0	0	0	0	1	AAEL000081	0	0	0	0	1	0
AAEL000084	0	0	0	0	0	1	AAEL000084	0	0	0	0	0	1	AAEL000084	0	0	0	0	0	1	AAEL000084	0	0	0	0	0	1	AAEL000084	0	0	0	0	0	1
AAEL000085	1	0	0	0	0	0	AAEL000085	1	0	0	0	0	0	AAEL000085	1	0	0	0	0	0	AAEL000085	1	0	0	0	0	0	AAEL000085	1	0	0	0	0	0
AAEL000087	0	0	0	0	0	1	AAEL000087	0	0	0	0	0	1	AAEL000087	0	0	0	0	1	0	AAEL000087	0	0	0	0	1	0	AAEL000087	0	0	0	1	0	0
AAEL000088	0	0	0	0	0	1	AAEL000088	0	0	0	0	0	1	AAEL000088	0	0	0	0	0	1	AAEL000088	0	0	0	0	0	1	AAEL000088	0	0	0	0	0	1
AAEL000090	0	0	0	0	0	1	AAEL000090	0	0	0	0	0	1	AAEL000090	0	0	0	0	0	1	AAEL000090	0	0	0	0	0	1	AAEL000090	0	0	0	0	0	1
AAEL000091	0	0	0	0	0	1	AAEL000091	0	0	0	0	0	1	AAEL000091	0	0	0	0	0	1	AAEL000091	0	0	0	0	0	1	AAEL000091	0	0	0	0	1	0
AAEL000092	0	0	0	0	0	1	AAEL000092	0	1	0	0	0	0	AAEL000092	0	0	0	0	0	1	AAEL000092	0	0	0	0	0	1	AAEL000092	0	0	0	0	0	1
AAEL000094	0	0	0	0	0	1	AAEL000094	0	0	0	0	0	1	AAEL000094	0	0	0	0	0	1	AAEL000094	0	0	0	0	0	1	AAEL000094	0	0	0	1	0	0
AAEL000095	1	0	0	0	0	0	AAEL000095	1	0	0	0	0	0	AAEL000095	1	0	0	0	0	0	AAEL000095	1	0	0	0	0	0	AAEL000095	1	0	0	0	0	0
AAEL000097	1	0	0	0	0	0	AAEL000097	1	0	0	0	0	0	AAEL000097	0	0	0	0	0	1	AAEL000097	0	0	0	0	0	1	AAEL000097	0	0	0	0	0	1
AAEL000098	1	0	0	0	0	0	AAEL000098	1	0	0	0	0	0	AAEL000098	0	0	0	0	0	1	AAEL000098	0	0	0	0	0	1	AAEL000098	0	0	0	0	0	1
AAEL000099	0	0	0	0	0	1	AAEL000099	0	0	0	0	0	1	AAEL000099	0	0	0	0	0	1	AAEL000099	0	0	0	0	0	1	AAEL000099	0	0	0	0	0	1
AAEL000101	0	0	0	0	0	1	AAEL000101	0	0	0	0	0	1	AAEL000101	0	0	0	0	0	1	AAEL000101	0	0	0	0	0	1	AAEL000101	0	0	0	1	0	0
AAEL000102	0	0	0	0	0	1	AAEL000102	0	0	0	0	0	1	AAEL000102	0	0	0	0	0	1	AAEL000102	0	0	0	0	0	1	AAEL000102	0	0	0	0	0	1
AAEL000106	0	0	0	0	0	1	AAEL000106	0	0	0	0	0	1	AAEL000106	0	0	0	0	0	1	AAEL000106	0	0	0	0	0	1	AAEL000106	0	0	0	0	0	1
AAEL000107	0	0	0	0	0	1	AAEL000107	0	0	0	0	0	1	AAEL000107	0	0	0	0	0	1	AAEL000107	0	0	0	0	0	1	AAEL000107	0	0	0	0	0	1
AAEL000108	0	1	0	0	0	0	AAEL000108	0	0	0	0	0	1	AAEL000108	1	0	0	0	0	0	AAEL000108	1	0	0	0	0	0	AAEL000108	0	0	1	0	0	0
AAEL000109	0	0	0	0	0	1	AAEL000109	0	0	0	1	0	0	AAEL000109	0	0	0	0	0	1	AAEL000109	0	0	0	0	0	1	AAEL000109	0	0	0	0	0	1
AAEL000111	0	0	0	0	0	1	AAEL000111	0	0	0	0	0	1	AAEL000111	0	0	0	0	0	1	AAEL000111	0	0	0	0	0	1	AAEL000111	0	0	0	1	0	0
AAEL000115	0	0	0	0	0	1	AAEL000115	0	0	0	0	0	1	AAEL000115	0	0	0	0	0	1	AAEL000115	0	0	0	0	0	1	AAEL000115	0	0	0	0	0	1
AAEL000116	0	0	0	0	0	1	AAEL000116	0	0	0	0	0	1	AAEL000116	0	0	0	0	0	1	AAEL000116	0	0	0	0	0	1	AAEL000116	0	0	0	0	0	1
AAEL000117	0	1	0	0	0	0	AAEL000117	0	0	0	0	0	1	AAEL000117	1	0	0	0	0	0	AAEL000117	1	0	0	0	0	0	AAEL000117	0	0	1	0	0	0
AAEL000118	0	0	0	0	0	1	AAEL000118	0	0	0	0	0	1	AAEL000118	0	0	0	0	0	1	AAEL000118	0	0	0	0	0	1	AAEL000118	0	0	0	0	0	1
AAEL000119	0	0	0	0	0	1	AAEL000119	0	0	0	0	0	1	AAEL000119	0	0	0	0	0	1	AAEL000119	0	0	0	0	0	1	AAEL000119	0	0	0	0	0	1
AAEL000122	0	0	0	0	0	1	AAEL000122	0	0	0	0	0	1	AAEL000122	0	0	0	0	0	1	AAEL000122	0	0	0	0	0	1	AAEL000122	0	0	0	0	1	0
AAEL000123	1	0	0	0	0	0	AAEL000123	1	0	0	0	0	0	AAEL000123	1	0	0	0	0	0	AAEL000123	1	0	0	0	0	0	AAEL000123	1	0	0	0	0	0
AAEL000124	0	0	0	0	0	1	AAEL000124	0	0	0	0	0	1	AAEL000124	0	0	0	0	0	1	AAEL000124	0	0	0	0	0	1	AAEL000124	0	0	0	1	0	0
AAEL000126	0	0	0	0	0	1	AAEL000126	0	0	0	0	0	1	AAEL000126	0	0	0	0	0	1	AAEL000126	0	0	0	0	0	1	AAEL000126	0	0	0	0	0	1
AAEL000127	0	0	0	0	0	1	AAEL000127	0	0	0	0	0	1	AAEL000127	0	0	0	0	0	1	AAEL000127	0	0	0	0	0	1	AAEL000127	0	0	0	0	0	1
AAEL000128	0	0	0	0	0	1	AAEL000128	0	0	0	0	0	1	AAEL000128	0	0	0	0	0	1	AAEL000128	0	0	0	0	0	1	AAEL000128	0	0	0	0	0	1
AAEL000134	0	0	0	0	0	1	AAEL000134	0	0	0	0	0	1	AAEL000134	0	0	0	0	0	1	AAEL000134	0	0	0	0	0	1	AAEL000134	0	0	0	0	0	1
AAEL000137	0	0	0	0	0	1	AAEL000137	0	0	0	0	0	1	AAEL000137	0	0	0	0	0	1	AAEL000137	0	0	0	0	0	1	AAEL000137	0	0	0	0	0	1
AAEL000138	0	0	0	0	0	1	AAEL000138	0	0	0	0	0	1	AAEL000138	0	0	0	0	0	1	AAEL000138	0	0	0	0	0	1	AAEL000138	0	0	0	1	0	0
AAEL000139	1	0	0	0	0	0	AAEL000139	1	0	0	0	0	0	AAEL000139	0	0	0	0	0	1	AAEL000139	0	0	0	0	0	1	AAEL000139	0	1	0	0	0	0
AAEL000140	0	0	0	0	0	1	AAEL000140	0	0	0	0	0	1	AAEL000140	0	0	0	0	0	1	AAEL000140	0	0	0	0	0	1	AAEL000140	0	0	0	0	0	1
AAEL000143	0	0	0	0	0	1	AAEL000143	0	0	0	0	0	1	AAEL000143	0	0	0	0	0	1	AAEL000143	0	0	0	0	0	1	AAEL000143	0	0	0	0	0	1
AAEL000146	1	0	0	0	0	0	AAEL000146	1	0	0	0	0	0	AAEL000146	0	0	0	0	0	1	AAEL000146	0	0	0	1	0	0	AAEL000146	0	1	0	0	0	0
AAEL000147	0	0	0	0	0	1	AAEL000147	0	0	0	0	0	1	AAEL000147	0	0	0	0	0	1	AAEL000147	0	0	0	0	0	1	AAEL000147	0	0	0	0	0	1
AAEL000148	0	0	0	0	0	1	AAEL000148	0	0	0	0	0	1	AAEL000148	0	0	0	0	0	1	AAEL000148	0	0	0	0	0	1	AAEL000148	0	0	0	0	0	1
AAEL000149	0	0	0	0	0	1	AAEL000149	0	0	0	0	0	1	AAEL000149	0	0	0	0	0	1	AAEL000149	0	0	0	0	0	1	AAEL000149	0	0	0	0	0	1
AAEL000154	0	0	0	0	1	0	AAEL000154	0	0	0	0	0	1	AAEL000154	1	0	0	0	0	0	AAEL000154	1	0	0	0	0	0	AAEL000154	0	0	1	0	0	0
AAEL000157	0	0	0	0	0	1	AAEL000157	0	0	0	0	0	1	AAEL000157	0	0	0	0	0	1	AAEL000157	0	0	0	0	0	1	AAEL000157	0	0	0	0	0	1
AAEL000159	0	0	0	0	0	1	AAEL000159	0	0	0	0	0	1	AAEL000159	0	0	0	0	0	1	AAEL000159	0	0	0	0	0	1	AAEL000159	0	0	0	0	0	1
AAEL000162	1	0	0	0	0	0	AAEL000162	1	0	0	0	0	0	AAEL000162	0	0	0	0	0	1	AAEL000162	0	0	0	0	0	1	AAEL000162	1	0	0	0	0	0
AAEL000163	0	0	0	0	0	1	AAEL000163	0	0	0	0	0	1	AAEL000163	0	0	0	0	0	1	AAEL000163	0	0	0	0	0	1	AAEL000163	0	0	0	0	0	1
AAEL000164	0	0	0	0	0	1	AAEL000164	0	0	0	0	0	1	AAEL000164	0	0	0	0	0	1	AAEL000164	0	0	0	0	0	1	AAEL000164	0	1	0	0	0	0
AAEL000165	0	0	0	1	0	0	AAEL000165	0	0	0	0	0	1	AAEL000165	0	0	0	0	0	1	AAEL000165	0	0	0	0	0	1	AAEL000165	0	0	0	0	0	1
AAEL000166	0	0	0	0	0	1	AAEL000166	0	0	0	0	0	1	AAEL000166	0	0	0	0	0	1	AAEL000166	0	0	0	0	0	1	AAEL000166	0	0	0	1	0	0
AAEL000170	0	0	0	0	0	1	AAEL000170	0	0	0	0	0	1	AAEL000170	0	0	0	0	0	1	AAEL000170	0	0	0	0	0	1	AAEL000170	0	0	0	0	0	1
AAEL000172	0	0	0	0	0	1	AAEL000172	0	0	0	0	0	1	AAEL000172	0	0	0	0	0	1	AAEL000172	0	0	0	0	0	1	AAEL000172	0	0	0	0	0	1
AAEL000173	0	0	0	0	0	1	AAEL000173	0	0	0	0	0	1	AAEL000173	0	0	0	0	0	1	AAEL000173	0	0	0	0	0	1	AAEL000173	0	0	0	0	0	1
AAEL000174	0	0	0	0	0	1	AAEL000174	0	0	0	0	0	1	AAEL000174	0	0	0	0	0	1	AAEL000174	0	0	0	0	0	1	AAEL000174	0	0	0	0	0	1
AAEL000175	0	0	0	0	0	1	AAEL000175	0	0	0	0	0	1	AAEL000175	0	0	0	0	0	1	AAEL000175	0	0	0	0	0	1	AAEL000175	0	0	0	0	0	1
AAEL000176	1	0	0	0	0	0	AAEL000176	1	0	0	0	0	0	AAEL000176	0	0	0	0	0	1	AAEL000176	0	0	0	0	0	1	AAEL000176	0	1	0	0	0	0
AAEL000178	0	0	0	0	0	1	AAEL000178	0	0	0	0	0	1	AAEL000178	0	0	0	0	0	1	AAEL000178	0	0	0	0	0	1	AAEL000178	0	0	0	0	0	1
AAEL000179	0	0	0	0	0	1	AAEL000179	0	0	0	0	0	1	AAEL000179	0	0	0	0	0	1	AAEL000179	0	0	0	0	0	1	AAEL000179	0	0	0	0	0	1
AAEL000180	0	0	0	0	0	1	AAEL000180	0	0	0	0	0	1	AAEL000180	0	0	0	0	0	1	AAEL000180	0	0	0	0	0	1	AAEL000180	0	0	0	0	0	1
AAEL000181	0	0	0	0	0	1	AAEL000181	0	0	0	0	0	1	AAEL000181	0	0	0	0	0	1	AAEL000181	0	0	0	0	0	1	AAEL000181	0	0	0	0	0	1
AAEL000182	0	0	0	0	0	1	AAEL000182	0	0	0	0	0	1	AAEL000182	0	0	0	0	0	1	AAEL000182	0	0	0	0	0	1	AAEL000182	0	0	0	1	0	0
AAEL000184	0	0	0	0	0	1	AAEL000184	0	0	0	0	0	1	AAEL000184	0	0	0	0	0	1	AAEL000184	0	0	0	0	0	1	AAEL000184	0	0	0	0	0	1
AAEL000185	0	0	0	0	0	1	AAEL000185	0	0	0	0	0	1	AAEL000185	0	0	0	0	0	1	AAEL000185	0	0	0	0	0	1	AAEL000185	0	0	0	0	0	1
AAEL000186	0	0	0	0	0	1	AAEL000186	0	0	0	0	0	1	AAEL000186	0	0	0	0	0	1	AAEL000186	0	0	0	0	0	1	AAEL000186	0	0	0	0	0	1
AAEL000187	0	0	0	0	0	1	AAEL000187	0	0	0	0	0	1	AAEL000187	1	0	0	0	0	0	AAEL000187	1	0	0	0	0	0	AAEL000187	0	0	1	0	0	0
AAEL000188	1	0	0	0	0	0	AAEL000188	1	0	0	0	0	0	AAEL000188	0	0	0	0	0	1	AAEL000188	0	0	0	0	0	1	AAEL000188	0	1	0	0	0	0
AAEL000191	0	0	0	0	0	1	AAEL000191	0	0	0	0	0	1	AAEL000191	0	0	0	0	0	1	AAEL000191	0	0	0	0	0	1	AAEL000191	0	0	0	0	0	1
AAEL000193	0	0	0	0	0	1	AAEL000193	0	0	0	0	0	1	AAEL000193	0	0	0	0	0	1	AAEL000193	0	0	0	0	0	1	AAEL000193	0	0	0	0	0	1
AAEL000194	0	0	0	0	0	1	AAEL000194	0	0	0	0	0	1	AAEL000194	0	0	0	0	0	1	AAEL000194	0	0	0	0	0	1	AAEL000194	0	0	0	0	0	1
AAEL000195	0	0	0	0	0	1	AAEL000195	0	0	0	0	0	1	AAEL000195	0	0	0	0	0	1	AAEL000195	0	0	0	0	0	1	AAEL000195	0	0	0	0	0	1
AAEL000196	1	0	0	0	0	0	AAEL000196	1	0	0	0	0	0	AAEL000196	0	0	0	0	0	1	AAEL000196	0	0	0	0	0	1	AAEL000196	0	1	0	0	0	0
AAEL000199	0	0	0	0	0	1	AAEL000199	0	0	0	0	0	1	AAEL000199	0	0	0	0	0	1	AAEL000199	0	0	0	0	0	1	AAEL000199	0	0	0	0	0	1
AAEL000200	0	0	0	1	0	0	AAEL000200	0	0	0	0	0	1	AAEL000200	0	0	0	0	0	1	AAEL000200	0	0	0	0	0	1	AAEL000200	0	0	0	0	0	1
AAEL000201	0	0	0	0	0	1	AAEL000201	0	0	0	0	0	1	AAEL000201	1	0	0	0	0	0	AAEL000201	1	0	0	0	0	0	AAEL000201	0	0	1	0	0	0
AAEL000204	0	0	1	0	0	0	AAEL000204	0	0	0	0	0	1	AAEL000204	0	0	0	0	0	1	AAEL000204	0	0	0	0	0	1	AAEL000204	0	0	0	0	0	1
AAEL000206	1	0	0	0	0	0	AAEL000206	1	0	0	0	0	0	AAEL000206	0	0	0	0	0	1	AAEL000206	0	0	0	0	0	1	AAEL000206	0	1	0	0	0	0
AAEL000208	0	0	0	0	0	1	AAEL000208	0	0	0	0	0	1	AAEL000208	0	0	0	0	0	1	AAEL000208	0	0	0	0	0	1	AAEL000208	0	0	0	0	0	1
AAEL000210	0	0	0	0	0	1	AAEL000210	0	0	0	0	0	1	AAEL000210	0	0	0	0	0	1	AAEL000210	0	0	0	0	0	1	AAEL000210	0	0	0	0	0	1
AAEL000211	0	0	0	0	0	1	AAEL000211	0	0	0	0	0	1	AAEL000211	0	0	0	0	0	1	AAEL000211	0	0	0	0	0	1	AAEL000211	0	0	0	0	0	1
AAEL000213	0	0	0	0	0	1	AAEL000213	0	0	0	1	0	0	AAEL000213	0	0	0	0	1	0	AAEL000213	0	0	0	1	0	0	AAEL000213	0	0	0	1	0	0
AAEL000214	0	0	0	0	0	1	AAEL000214	0	0	0	0	0	1	AAEL000214	0	0	0	0	0	1	AAEL000214	0	0	0	0	0	1	AAEL000214	0	0	0	0	0	1
AAEL000215	0	0	0	0	0	1	AAEL000215	0	0	0	0	0	1	AAEL000215	0	0	0	0	0	1	AAEL000215	0	0	0	0	0	1	AAEL000215	0	0	0	0	0	1
AAEL000216	1	0	0	0	0	0	AAEL000216	1	0	0	0	0	0	AAEL000216	1	0	0	0	0	0	AAEL000216	1	0	0	0	0	0	AAEL000216	1	0	0	0	0	0
AAEL000217	0	0	0	0	0	1	AAEL000217	0	0	0	0	0	1	AAEL000217	0	0	0	0	0	1	AAEL000217	0	0	0	0	0	1	AAEL000217	0	0	0	0	1	0
AAEL000219	0	0	0	0	0	1	AAEL000219	0	0	0	0	0	1	AAEL000219	0	0	0	0	0	1	AAEL000219	0	0	0	0	0	1	AAEL000219	0	0	0	0	0	1
AAEL000221	0	0	0	0	0	1	AAEL000221	0	0	0	0	0	1	AAEL000221	0	0	0	0	0	1	AAEL000221	0	0	0	0	0	1	AAEL000221	0	0	0	0	0	1
AAEL000223	1	0	0	0	0	0	AAEL000223	1	0	0	0	0	0	AAEL000223	0	0	0	0	0	1	AAEL000223	0	0	0	0	0	1	AAEL000223	0	1	0	0	0	0
AAEL000224	1	0	0	0	0	0	AAEL000224	1	0	0	0	0	0	AAEL000224	1	0	0	0	0	0	AAEL000224	1	0	0	0	0	0	AAEL000224	1	0	0	0	0	0
AAEL000226	0	0	0	0	0	1	AAEL000226	0	0	0	0	0	1	AAEL000226	0	0	0	0	0	1	AAEL000226	0	0	0	0	0	1	AAEL000226	0	0	0	0	0	1
AAEL000227	0	0	0	0	0	1	AAEL000227	0	0	0	0	0	1	AAEL000227	0	0	0	0	0	1	AAEL000227	0	0	0	0	0	1	AAEL000227	0	0	0	1	0	0
AAEL000229	1	0	0	0	0	0	AAEL000229	1	0	0	0	0	0	AAEL000229	0	0	1	0	0	0	AAEL000229	0	0	0	0	0	1	AAEL000229	0	1	0	0	0	0
AAEL000230	0	0	0	0	0	1	AAEL000230	0	0	0	0	0	1	AAEL000230	0	0	0	0	0	1	AAEL000230	0	0	0	0	0	1	AAEL000230	0	0	0	0	0	1
AAEL000231	0	0	0	0	0	1	AAEL000231	0	0	0	0	0	1	AAEL000231	0	0	0	0	0	1	AAEL000231	0	0	0	0	0	1	AAEL000231	0	0	0	0	0	1
AAEL000234	0	0	0	0	0	1	AAEL000234	0	0	0	0	0	1	AAEL000234	0	0	0	0	0	1	AAEL000234	0	0	0	0	0	1	AAEL000234	0	0	0	0	0	1
AAEL000235	0	0	0	0	0	1	AAEL000235	0	0	0	0	0	1	AAEL000235	0	0	0	0	0	1	AAEL000235	0	0	0	0	0	1	AAEL000235	0	0	0	0	0	1
AAEL000238	1	0	0	0	0	0	AAEL000238	1	0	0	0	0	0	AAEL000238	1	0	0	0	0	0	AAEL000238	1	0	0	0	0	0	AAEL000238	1	0	0	0	0	0
AAEL000239	0	0	0	0	0	1	AAEL000239	0	0	0	0	0	1	AAEL000239	0	0	0	0	0	1	AAEL000239	0	0	0	0	0	1	AAEL000239	0	0	0	1	0	0
AAEL000240	0	0	0	0	0	1	AAEL000240	0	0	0	0	0	1	AAEL000240	0	0	0	0	0	1	AAEL000240	0	0	0	0	0	1	AAEL000240	0	0	0	0	0	1
AAEL000241	0	0	0	0	0	1	AAEL000241	0	0	0	0	0	1	AAEL000241	0	0	0	0	0	1	AAEL000241	0	0	0	0	0	1	AAEL000241	0	0	0	0	0	1
AAEL000242	1	0	0	0	0	0	AAEL000242	1	0	0	0	0	0	AAEL000242	0	0	0	0	0	1	AAEL000242	0	0	0	0	0	1	AAEL000242	0	0	0	0	0	1
AAEL000243	1	0	0	0	0	0	AAEL000243	1	0	0	0	0	0	AAEL000243	1	0	0	0	0	0	AAEL000243	1	0	0	0	0	0	AAEL000243	1	0	0	0	0	0
AAEL000244	0	0	0	1	0	0	AAEL000244	0	0	0	0	0	1	AAEL000244	0	0	0	0	0	1	AAEL000244	0	0	0	0	0	1	AAEL000244	0	0	0	0	0	1
AAEL000245	0	0	0	0	0	1	AAEL000245	0	0	0	0	0	1	AAEL000245	0	0	0	0	0	1	AAEL000245	0	0	0	0	0	1	AAEL000245	0	0	0	0	0	1
AAEL000246	0	0	0	0	0	1	AAEL000246	0	0	0	0	0	1	AAEL000246	1	0	0	0	0	0	AAEL000246	0	0	0	0	0	1	AAEL000246	0	0	1	0	0	0
AAEL000247	0	1	0	0	0	0	AAEL000247	0	0	0	0	0	1	AAEL000247	1	0	0	0	0	0	AAEL000247	1	0	0	0	0	0	AAEL000247	0	0	1	0	0	0
AAEL000248	0	0	0	0	0	1	AAEL000248	0	0	0	0	0	1	AAEL000248	0	0	0	0	0	1	AAEL000248	0	0	0	0	0	1	AAEL000248	0	0	0	0	0	1
AAEL000249	0	0	0	0	0	1	AAEL000249	0	0	0	0	0	1	AAEL000249	0	0	0	0	0	1	AAEL000249	0	0	0	0	0	1	AAEL000249	0	0	0	1	0	0
AAEL000250	1	0	0	0	0	0	AAEL000250	1	0	0	0	0	0	AAEL000250	0	0	0	0	0	1	AAEL000250	0	0	0	0	0	1	AAEL000250	0	1	0	0	0	0
AAEL000251	0	0	0	0	0	1	AAEL000251	0	0	0	0	0	1	AAEL000251	0	0	0	0	0	1	AAEL000251	0	0	0	0	0	1	AAEL000251	0	0	0	1	0	0
AAEL000252	0	0	0	0	1	0	AAEL000252	0	0	0	0	1	0	AAEL000252	0	0	0	0	1	0	AAEL000252	0	0	0	0	1	0	AAEL000252	0	0	0	1	0	0
AAEL000254	0	0	0	0	0	1	AAEL000254	0	0	0	0	0	1	AAEL000254	0	0	0	0	0	1	AAEL000254	0	0	0	0	0	1	AAEL000254	0	0	0	0	0	1
AAEL000255	0	0	0	0	0	1	AAEL000255	0	0	0	0	0	1	AAEL000255	0	0	0	0	0	1	AAEL000255	0	0	0	0	0	1	AAEL000255	0	0	0	0	0	1
AAEL000256	0	0	0	0	0	1	AAEL000256	0	0	0	0	0	1	AAEL000256	0	0	0	0	0	1	AAEL000256	0	0	0	0	0	1	AAEL000256	0	0	0	0	0	1
AAEL000257	0	0	0	0	0	1	AAEL000257	0	0	0	0	0	1	AAEL000257	0	0	0	0	0	1	AAEL000257	0	0	0	0	0	1	AAEL000257	0	0	0	0	0	1
AAEL000258	0	0	0	0	0	1	AAEL000258	0	0	0	0	0	1	AAEL000258	0	0	0	0	0	1	AAEL000258	0	0	0	0	0	1	AAEL000258	0	0	0	0	0	1
AAEL000260	0	0	0	0	0	1	AAEL000260	0	0	0	0	0	1	AAEL000260	0	0	0	0	0	1	AAEL000260	0	0	0	0	0	1	AAEL000260	0	0	0	0	1	0
AAEL000261	0	0	0	0	0	1	AAEL000261	0	0	0	0	0	1	AAEL000261	0	0	0	0	0	1	AAEL000261	0	0	0	0	0	1	AAEL000261	0	0	0	0	0	1
AAEL000263	0	0	0	0	1	0	AAEL000263	0	0	0	0	0	1	AAEL000263	0	0	0	0	0	1	AAEL000263	0	0	0	0	0	1	AAEL000263	0	0	0	0	1	0
AAEL000265	0	0	0	0	0	1	AAEL000265	0	0	0	0	0	1	AAEL000265	0	0	0	0	0	1	AAEL000265	0	0	0	0	0	1	AAEL000265	0	0	0	0	0	1
AAEL000266	0	0	1	0	0	0	AAEL000266	0	0	1	0	0	0	AAEL000266	0	0	0	0	0	1	AAEL000266	0	0	0	0	0	1	AAEL000266	0	0	0	0	0	1
AAEL000267	0	0	0	0	0	1	AAEL000267	0	0	0	0	0	1	AAEL000267	0	0	0	0	0	1	AAEL000267	0	1	0	0	0	0	AAEL000267	0	0	0	0	1	0
AAEL000268	1	0	0	0	0	0	AAEL000268	0	0	0	0	0	1	AAEL000268	0	0	0	0	0	1	AAEL000268	0	0	0	0	0	1	AAEL000268	0	0	0	0	0	1
AAEL000269	0	0	0	0	0	1	AAEL000269	0	0	0	0	0	1	AAEL000269	0	0	0	0	0	1	AAEL000269	0	0	0	0	0	1	AAEL000269	0	0	0	0	0	1
AAEL000270	0	0	0	0	0	1	AAEL000270	0	0	0	0	0	1	AAEL000270	0	0	0	0	0	1	AAEL000270	0	0	0	0	0	1	AAEL000270	0	0	0	0	0	1
AAEL000271	0	0	0	0	0	1	AAEL000271	0	0	0	0	0	1	AAEL000271	0	0	0	0	0	1	AAEL000271	0	0	0	0	0	1	AAEL000271	0	0	0	0	0	1
AAEL000272	0	0	0	0	0	1	AAEL000272	0	0	0	0	0	1	AAEL000272	0	0	0	0	0	1	AAEL000272	0	0	0	0	0	1	AAEL000272	0	0	0	0	0	1
AAEL000275	0	0	0	0	0	1	AAEL000275	0	0	0	0	0	1	AAEL000275	0	0	0	0	0	1	AAEL000275	0	0	0	0	0	1	AAEL000275	0	0	0	0	0	1
AAEL000276	0	0	0	0	0	1	AAEL000276	0	0	0	0	0	1	AAEL000276	0	0	0	0	0	1	AAEL000276	0	0	0	0	0	1	AAEL000276	0	0	0	0	0	1
AAEL000278	0	0	0	0	0	1	AAEL000278	0	0	0	0	0	1	AAEL000278	0	0	0	0	0	1	AAEL000278	0	0	0	0	0	1	AAEL000278	0	0	0	0	0	1
AAEL000279	0	0	0	0	0	1	AAEL000279	0	0	0	0	0	1	AAEL000279	0	0	0	0	0	1	AAEL000279	0	0	0	0	0	1	AAEL000279	0	0	0	0	0	1
AAEL000281	0	0	0	0	0	1	AAEL000281	0	0	0	0	0	1	AAEL000281	0	0	0	0	0	1	AAEL000281	0	0	0	0	0	1	AAEL000281	0	0	0	0	0	1
AAEL000282	0	0	0	0	0	1	AAEL000282	0	0	0	0	0	1	AAEL000282	0	0	0	0	0	1	AAEL000282	0	0	0	0	0	1	AAEL000282	0	0	0	0	0	1
AAEL000283	1	0	0	0	0	0	AAEL000283	1	0	0	0	0	0	AAEL000283	0	0	0	0	0	1	AAEL000283	0	0	0	0	0	1	AAEL000283	0	0	0	0	0	1
AAEL000284	0	0	0	0	0	1	AAEL000284	0	0	0	0	0	1	AAEL000284	0	0	0	0	0	1	AAEL000284	0	0	0	0	0	1	AAEL000284	0	0	0	0	0	1
AAEL000285	1	0	0	0	0	0	AAEL000285	1	0	0	0	0	0	AAEL000285	1	0	0	0	0	0	AAEL000285	1	0	0	0	0	0	AAEL000285	1	0	0	0	0	0
AAEL000287	0	0	0	0	0	1	AAEL000287	0	0	0	0	0	1	AAEL000287	0	0	0	0	0	1	AAEL000287	0	0	0	0	0	1	AAEL000287	0	0	0	0	0	1
AAEL000288	0	0	0	0	0	1	AAEL000288	0	0	0	0	0	1	AAEL000288	0	0	0	0	0	1	AAEL000288	0	0	0	0	0	1	AAEL000288	0	0	0	0	0	1
AAEL000289	0	0	0	0	0	1	AAEL000289	0	0	0	0	0	1	AAEL000289	0	0	0	0	0	1	AAEL000289	0	0	0	0	0	1	AAEL000289	0	0	0	0	0	1
AAEL000290	0	0	0	0	0	1	AAEL000290	0	0	0	0	0	1	AAEL000290	0	0	0	0	0	1	AAEL000290	0	0	0	0	0	1	AAEL000290	0	0	0	0	0	1
AAEL000291	0	0	0	0	0	1	AAEL000291	0	0	0	0	0	1	AAEL000291	0	0	0	0	0	1	AAEL000291	0	0	0	0	0	1	AAEL000291	0	0	0	0	0	1
AAEL000292	0	0	0	0	0	1	AAEL000292	0	0	0	0	0	1	AAEL000292	0	0	0	0	0	1	AAEL000292	0	0	0	0	0	1	AAEL000292	0	0	0	0	0	1
AAEL000293	0	0	0	0	0	1	AAEL000293	0	0	0	0	0	1	AAEL000293	0	0	0	0	0	1	AAEL000293	0	0	0	0	0	1	AAEL000293	0	0	0	0	0	1
AAEL000294	0	1	0	0	0	0	AAEL000294	0	0	0	0	0	1	AAEL000294	0	0	0	0	1	0	AAEL000294	0	0	0	0	0	1	AAEL000294	0	0	0	1	0	0
AAEL000297	0	0	0	0	0	1	AAEL000297	0	0	0	0	0	1	AAEL000297	0	0	0	0	0	1	AAEL000297	0	0	0	0	0	1	AAEL000297	0	0	0	0	0	1
AAEL000298	0	0	0	0	0	1	AAEL000298	0	1	0	0	0	0	AAEL000298	0	0	0	0	0	1	AAEL000298	0	0	0	0	0	1	AAEL000298	0	0	0	0	0	1
AAEL000299	0	0	0	0	0	1	AAEL000299	0	0	0	0	0	1	AAEL000299	0	0	0	0	0	1	AAEL000299	0	0	0	0	0	1	AAEL000299	0	0	0	0	0	1
AAEL000301	0	0	0	0	0	1	AAEL000301	0	0	0	0	0	1	AAEL000301	0	0	0	0	0	1	AAEL000301	0	0	0	0	0	1	AAEL000301	0	0	0	0	0	1
AAEL000304	0	0	0	0	0	1	AAEL000304	0	0	0	0	0	1	AAEL000304	0	0	0	0	0	1	AAEL000304	0	0	0	0	0	1	AAEL000304	0	0	0	0	0	1
AAEL000305	0	0	0	0	0	1	AAEL000305	0	0	0	0	0	1	AAEL000305	0	0	0	0	0	1	AAEL000305	0	0	0	0	0	1	AAEL000305	0	0	0	0	0	1
AAEL000308	0	0	0	0	0	1	AAEL000308	0	0	0	0	0	1	AAEL000308	0	0	0	0	0	1	AAEL000308	0	0	0	0	0	1	AAEL000308	0	1	0	0	0	0
AAEL000311	0	0	0	0	0	1	AAEL000311	0	0	0	0	0	1	AAEL000311	0	0	0	0	0	1	AAEL000311	0	0	0	0	0	1	AAEL000311	0	0	0	0	0	1
AAEL000312	0	0	0	0	0	1	AAEL000312	1	0	0	0	0	0	AAEL000312	0	0	0	0	0	1	AAEL000312	0	0	0	0	0	1	AAEL000312	0	0	0	0	0	1
AAEL000314	0	0	0	1	0	0	AAEL000314	0	0	0	0	0	1	AAEL000314	0	0	0	0	0	1	AAEL000314	0	0	0	0	0	1	AAEL000314	0	0	0	0	0	1
AAEL000315	0	0	0	0	0	1	AAEL000315	0	0	0	0	0	1	AAEL000315	0	0	0	0	0	1	AAEL000315	0	0	0	0	0	1	AAEL000315	0	0	0	0	0	1
AAEL000316	0	0	0	0	0	1	AAEL000316	0	0	0	0	0	1	AAEL000316	0	0	0	0	0	1	AAEL000316	0	0	0	0	0	1	AAEL000316	0	0	0	0	0	1
AAEL000320	0	1	0	0	0	0	AAEL000320	1	0	0	0	0	0	AAEL000320	0	0	0	0	0	1	AAEL000320	0	0	0	0	0	1	AAEL000320	0	1	0	0	0	0
AAEL000322	0	0	0	0	0	1	AAEL000322	0	0	0	0	0	1	AAEL000322	0	0	0	0	0	1	AAEL000322	0	0	0	0	0	1	AAEL000322	0	0	0	0	0	1
AAEL000324	0	0	0	0	0	1	AAEL000324	0	0	0	0	0	1	AAEL000324	0	0	0	0	0	1	AAEL000324	0	0	0	0	0	1	AAEL000324	0	0	0	0	0	1
AAEL000327	0	0	1	0	0	0	AAEL000327	0	0	0	0	0	1	AAEL000327	0	0	0	0	0	1	AAEL000327	0	0	0	0	0	1	AAEL000327	0	0	0	0	0	1
AAEL000328	0	0	0	0	0	1	AAEL000328	0	0	0	0	0	1	AAEL000328	0	0	0	0	0	1	AAEL000328	0	0	0	0	0	1	AAEL000328	0	0	0	1	0	0
AAEL000329	1	0	0	0	0	0	AAEL000329	1	0	0	0	0	0	AAEL000329	0	0	0	0	0	1	AAEL000329	0	0	0	0	0	1	AAEL000329	0	0	0	0	0	1
AAEL000330	0	0	0	0	0	1	AAEL000330	0	0	0	0	0	1	AAEL000330	0	0	0	0	0	1	AAEL000330	0	0	0	0	0	1	AAEL000330	0	0	0	0	0	1
AAEL000332	0	0	0	0	0	1	AAEL000332	0	0	0	0	0	1	AAEL000332	0	0	0	0	0	1	AAEL000332	0	0	0	0	0	1	AAEL000332	0	0	0	0	0	1
AAEL000334	0	1	0	0	0	0	AAEL000334	0	0	0	0	0	1	AAEL000334	0	0	0	0	0	1	AAEL000334	0	0	0	0	0	1	AAEL000334	0	0	0	0	1	0
AAEL000335	0	0	1	0	0	0	AAEL000335	0	0	0	0	0	1	AAEL000335	1	0	0	0	0	0	AAEL000335	1	0	0	0	0	0	AAEL000335	0	0	1	0	0	0
AAEL000336	0	0	0	0	0	1	AAEL000336	0	0	0	0	0	1	AAEL000336	0	0	0	0	0	1	AAEL000336	0	0	0	0	0	1	AAEL000336	0	0	0	0	0	1
AAEL000337	0	0	0	0	0	1	AAEL000337	0	0	0	0	0	1	AAEL000337	0	0	0	0	0	1	AAEL000337	0	0	0	0	0	1	AAEL000337	0	0	0	0	0	1
AAEL000338	0	0	0	0	0	1	AAEL000338	0	0	0	0	0	1	AAEL000338	0	0	1	0	0	0	AAEL000338	0	1	0	0	0	0	AAEL000338	0	0	0	0	0	1
AAEL000340	0	0	0	0	0	1	AAEL000340	0	0	0	0	0	1	AAEL000340	0	0	0	0	0	1	AAEL000340	0	0	0	0	0	1	AAEL000340	0	0	0	1	0	0
AAEL000341	1	0	0	0	0	0	AAEL000341	1	0	0	0	0	0	AAEL000341	0	0	0	0	0	1	AAEL000341	0	0	0	0	0	1	AAEL000341	0	1	0	0	0	0
AAEL000342	0	0	0	0	0	1	AAEL000342	0	0	0	0	0	1	AAEL000342	0	0	0	0	0	1	AAEL000342	0	0	0	0	0	1	AAEL000342	0	0	0	0	0	1
AAEL000343	0	0	0	0	0	1	AAEL000343	0	0	0	0	0	1	AAEL000343	0	0	0	0	0	1	AAEL000343	0	0	0	0	0	1	AAEL000343	0	0	0	0	0	1
AAEL000348	0	0	0	0	0	1	AAEL000348	0	0	0	0	0	1	AAEL000348	0	0	0	0	0	1	AAEL000348	0	0	0	0	0	1	AAEL000348	0	0	0	0	0	1
AAEL000351	1	0	0	0	0	0	AAEL000351	1	0	0	0	0	0	AAEL000351	1	0	0	0	0	0	AAEL000351	1	0	0	0	0	0	AAEL000351	1	0	0	0	0	0
AAEL000354	0	0	1	0	0	0	AAEL000354	0	0	0	0	0	1	AAEL000354	0	0	0	0	0	1	AAEL000354	0	0	0	0	0	1	AAEL000354	0	0	0	1	0	0
AAEL000356	0	1	0	0	0	0	AAEL000356	0	1	0	0	0	0	AAEL000356	1	0	0	0	0	0	AAEL000356	1	0	0	0	0	0	AAEL000356	0	0	1	0	0	0
AAEL000359	0	1	0	0	0	0	AAEL000359	0	0	0	0	0	1	AAEL000359	1	0	0	0	0	0	AAEL000359	1	0	0	0	0	0	AAEL000359	0	0	1	0	0	0
AAEL000360	0	1	0	0	0	0	AAEL000360	0	0	0	0	0	1	AAEL000360	1	0	0	0	0	0	AAEL000360	1	0	0	0	0	0	AAEL000360	0	0	1	0	0	0
AAEL000362	0	0	0	0	0	1	AAEL000362	0	0	0	0	0	1	AAEL000362	0	0	0	0	0	1	AAEL000362	0	0	0	0	0	1	AAEL000362	0	0	0	0	0	1
AAEL000370	0	0	0	0	0	1	AAEL000370	0	0	0	0	0	1	AAEL000370	0	0	0	0	0	1	AAEL000370	0	0	0	0	0	1	AAEL000370	0	0	0	0	0	1
AAEL000372	0	0	0	0	0	1	AAEL000372	0	0	0	0	0	1	AAEL000372	0	0	0	0	0	1	AAEL000372	0	0	0	0	0	1	AAEL000372	0	0	0	0	0	1
AAEL000378	0	0	0	0	0	1	AAEL000378	0	0	0	0	0	1	AAEL000378	0	0	0	0	0	1	AAEL000378	0	0	0	0	0	1	AAEL000378	0	0	0	0	0	1
AAEL000382	0	1	0	0	0	0	AAEL000382	0	0	0	0	0	1	AAEL000382	1	0	0	0	0	0	AAEL000382	1	0	0	0	0	0	AAEL000382	0	0	1	0	0	0
AAEL000383	0	0	0	0	0	1	AAEL000383	0	0	0	0	0	1	AAEL000383	0	0	0	0	0	1	AAEL000383	0	0	0	0	0	1	AAEL000383	0	0	0	0	0	1
AAEL000384	1	0	0	0	0	0	AAEL000384	1	0	0	0	0	0	AAEL000384	1	0	0	0	0	0	AAEL000384	1	0	0	0	0	0	AAEL000384	1	0	0	0	0	0
AAEL000385	0	0	0	0	0	1	AAEL000385	0	0	0	0	0	1	AAEL000385	0	0	0	0	0	1	AAEL000385	0	0	0	0	0	1	AAEL000385	0	0	0	0	0	1
AAEL000386	0	0	0	0	0	1	AAEL000386	0	0	0	0	0	1	AAEL000386	0	0	0	0	0	1	AAEL000386	0	0	0	0	0	1	AAEL000386	0	0	0	0	0	1
AAEL000387	0	0	0	0	0	1	AAEL000387	0	0	0	0	0	1	AAEL000387	0	0	1	0	0	0	AAEL000387	0	0	0	0	0	1	AAEL000387	0	0	0	0	0	1
AAEL000388	0	0	0	0	0	1	AAEL000388	0	0	0	0	0	1	AAEL000388	0	0	0	0	0	1	AAEL000388	0	0	0	0	0	1	AAEL000388	0	0	0	0	0	1
AAEL000394	0	0	0	0	0	1	AAEL000394	0	0	0	0	0	1	AAEL000394	0	0	0	0	0	1	AAEL000394	0	0	0	0	0	1	AAEL000394	0	0	0	0	0	1
AAEL000395	0	0	0	0	0	1	AAEL000395	0	0	0	0	0	1	AAEL000395	0	0	0	0	0	1	AAEL000395	0	0	0	0	0	1	AAEL000395	0	0	0	0	0	1
AAEL000396	0	0	0	0	0	1	AAEL000396	0	0	0	0	0	1	AAEL000396	0	0	0	0	0	1	AAEL000396	0	0	0	0	0	1	AAEL000396	0	0	0	0	0	1
AAEL000397	0	0	0	0	0	1	AAEL000397	0	0	0	0	0	1	AAEL000397	1	0	0	0	0	0	AAEL000397	1	0	0	0	0	0	AAEL000397	0	0	1	0	0	0
AAEL000399	1	0	0	0	0	0	AAEL000399	0	0	0	0	0	1	AAEL000399	1	0	0	0	0	0	AAEL000399	1	0	0	0	0	0	AAEL000399	1	0	0	0	0	0
AAEL000401	0	0	0	0	0	1	AAEL000401	0	0	0	0	0	1	AAEL000401	0	0	0	0	0	1	AAEL000401	0	0	0	0	0	1	AAEL000401	0	0	0	0	0	1
AAEL000403	0	0	0	1	0	0	AAEL000403	0	0	0	0	0	1	AAEL000403	0	0	0	0	0	1	AAEL000403	0	0	0	0	0	1	AAEL000403	0	0	0	0	1	0
AAEL000404	1	0	0	0	0	0	AAEL000404	1	0	0	0	0	0	AAEL000404	1	0	0	0	0	0	AAEL000404	1	0	0	0	0	0	AAEL000404	1	0	0	0	0	0
AAEL000405	0	0	0	0	0	1	AAEL000405	0	0	0	0	0	1	AAEL000405	0	0	0	0	0	1	AAEL000405	0	0	0	0	0	1	AAEL000405	0	0	0	0	0	1
AAEL000406	1	0	0	0	0	0	AAEL000406	1	0	0	0	0	0	AAEL000406	0	0	0	0	0	1	AAEL000406	0	0	0	0	0	1	AAEL000406	0	1	0	0	0	0
AAEL000407	0	0	0	0	0	1	AAEL000407	0	0	0	0	0	1	AAEL000407	0	0	0	0	0	1	AAEL000407	0	0	0	0	0	1	AAEL000407	0	0	0	0	0	1
AAEL000408	0	0	0	0	0	1	AAEL000408	0	0	0	0	0	1	AAEL000408	0	0	0	0	0	1	AAEL000408	0	0	0	0	0	1	AAEL000408	0	0	0	0	0	1
AAEL000410	0	0	0	0	0	1	AAEL000410	0	0	0	0	0	1	AAEL000410	0	0	0	0	0	1	AAEL000410	0	0	0	0	0	1	AAEL000410	0	0	0	0	0	1
AAEL000411	0	0	0	0	1	0	AAEL000411	0	0	0	0	0	1	AAEL000411	1	0	0	0	0	0	AAEL000411	1	0	0	0	0	0	AAEL000411	0	0	1	0	0	0
AAEL000412	0	0	0	0	0	1	AAEL000412	0	0	0	0	0	1	AAEL000412	0	0	0	0	0	1	AAEL000412	0	0	0	0	0	1	AAEL000412	0	0	0	0	0	1
AAEL000415	0	0	0	0	0	1	AAEL000415	0	0	0	0	0	1	AAEL000415	0	0	0	0	0	1	AAEL000415	0	0	0	0	0	1	AAEL000415	0	0	0	0	0	1
AAEL000416	0	0	0	0	0	1	AAEL000416	0	0	0	0	0	1	AAEL000416	1	0	0	0	0	0	AAEL000416	1	0	0	0	0	0	AAEL000416	0	0	1	0	0	0
AAEL000417	0	0	0	0	0	1	AAEL000417	0	0	0	0	0	1	AAEL000417	0	0	0	0	0	1	AAEL000417	0	0	0	0	0	1	AAEL000417	0	0	0	0	0	1
AAEL000418	0	0	0	0	0	1	AAEL000418	0	0	0	0	0	1	AAEL000418	0	0	0	0	0	1	AAEL000418	0	0	0	0	0	1	AAEL000418	0	0	0	0	0	1
AAEL000419	0	0	0	0	0	1	AAEL000419	0	0	0	0	0	1	AAEL000419	0	0	0	0	0	1	AAEL000419	0	0	0	0	0	1	AAEL000419	0	0	0	0	0	1
AAEL000420	1	0	0	0	0	0	AAEL000420	1	0	0	0	0	0	AAEL000420	0	0	0	0	0	1	AAEL000420	0	0	0	0	0	1	AAEL000420	0	1	0	0	0	0
AAEL000421	0	0	0	0	0	1	AAEL000421	0	0	0	0	0	1	AAEL000421	0	0	0	0	0	1	AAEL000421	0	0	0	0	0	1	AAEL000421	0	0	0	0	0	1
AAEL000422	0	0	0	0	0	1	AAEL000422	0	0	0	0	0	1	AAEL000422	0	0	0	0	0	1	AAEL000422	0	0	0	0	0	1	AAEL000422	0	0	0	0	1	0
AAEL000424	0	0	0	0	0	1	AAEL000424	0	0	0	0	0	1	AAEL000424	0	0	0	0	0	1	AAEL000424	0	0	0	0	0	1	AAEL000424	0	0	0	0	0	1
AAEL000425	0	0	0	0	0	1	AAEL000425	0	0	0	0	0	1	AAEL000425	0	0	0	0	0	1	AAEL000425	0	0	0	0	0	1	AAEL000425	0	0	0	0	0	1
AAEL000427	0	0	0	0	0	1	AAEL000427	0	0	0	0	0	1	AAEL000427	0	0	0	0	0	1	AAEL000427	0	0	0	0	0	1	AAEL000427	0	0	0	0	0	1
AAEL000428	0	0	0	0	0	1	AAEL000428	0	0	0	0	0	1	AAEL000428	0	0	0	0	0	1	AAEL000428	0	0	0	0	0	1	AAEL000428	0	0	0	1	0	0
AAEL000429	0	0	0	0	0	1	AAEL000429	0	0	0	0	0	1	AAEL000429	0	0	0	0	0	1	AAEL000429	0	0	0	0	0	1	AAEL000429	0	0	0	0	1	0
AAEL000431	0	0	0	0	0	1	AAEL000431	0	0	0	0	0	1	AAEL000431	0	0	0	0	0	1	AAEL000431	0	0	0	0	0	1	AAEL000431	0	0	0	0	0	1
AAEL000432	0	1	0	0	0	0	AAEL000432	0	0	0	0	0	1	AAEL000432	1	0	0	0	0	0	AAEL000432	1	0	0	0	0	0	AAEL000432	0	0	1	0	0	0
AAEL000433	0	0	0	0	0	1	AAEL000433	0	0	0	0	0	1	AAEL000433	0	0	0	0	0	1	AAEL000433	0	0	0	0	0	1	AAEL000433	0	0	0	0	0	1
AAEL000434	0	0	0	0	0	1	AAEL000434	0	0	0	0	0	1	AAEL000434	0	0	0	0	0	1	AAEL000434	0	0	0	0	0	1	AAEL000434	0	0	0	0	0	1
AAEL000435	0	0	0	0	0	1	AAEL000435	0	0	0	0	0	1	AAEL000435	0	0	0	0	0	1	AAEL000435	0	0	0	0	0	1	AAEL000435	0	0	0	0	0	1
AAEL000436	0	0	0	0	0	1	AAEL000436	0	0	0	0	0	1	AAEL000436	0	0	0	0	0	1	AAEL000436	0	0	0	0	0	1	AAEL000436	0	0	0	0	0	1
AAEL000438	0	0	0	1	0	0	AAEL000438	0	0	0	0	0	1	AAEL000438	0	0	0	0	0	1	AAEL000438	0	0	0	0	0	1	AAEL000438	0	0	0	1	0	0
AAEL000439	0	0	0	0	0	1	AAEL000439	0	0	0	0	0	1	AAEL000439	0	0	0	0	0	1	AAEL000439	0	0	0	0	0	1	AAEL000439	0	0	0	0	0	1
AAEL000440	0	0	0	0	0	1	AAEL000440	0	0	0	0	0	1	AAEL000440	0	0	0	0	0	1	AAEL000440	0	0	0	0	0	1	AAEL000440	0	0	0	0	0	1
AAEL000441	1	0	0	0	0	0	AAEL000441	1	0	0	0	0	0	AAEL000441	0	0	0	0	0	1	AAEL000441	1	0	0	0	0	0	AAEL000441	1	0	0	0	0	0
AAEL000442	0	0	1	0	0	0	AAEL000442	0	0	0	0	0	1	AAEL000442	1	0	0	0	0	0	AAEL000442	1	0	0	0	0	0	AAEL000442	0	0	1	0	0	0
AAEL000444	0	0	0	0	0	1	AAEL000444	0	0	0	0	0	1	AAEL000444	0	0	0	0	0	1	AAEL000444	0	0	0	0	0	1	AAEL000444	0	0	0	0	0	1
AAEL000445	0	0	0	0	0	1	AAEL000445	0	0	0	0	0	1	AAEL000445	0	0	0	0	0	1	AAEL000445	0	0	0	0	0	1	AAEL000445	0	0	0	1	0	0
AAEL000448	0	0	0	1	0	0	AAEL000448	0	0	0	0	0	1	AAEL000448	0	0	0	0	0	1	AAEL000448	0	0	0	0	0	1	AAEL000448	0	0	0	0	0	1
AAEL000450	0	0	0	0	0	1	AAEL000450	0	0	0	0	0	1	AAEL000450	0	0	0	0	0	1	AAEL000450	0	0	0	0	0	1	AAEL000450	0	0	0	0	0	1
AAEL000451	0	0	0	0	0	1	AAEL000451	0	0	0	0	0	1	AAEL000451	0	0	0	0	0	1	AAEL000451	0	0	0	0	0	1	AAEL000451	0	0	0	0	0	1
AAEL000452	0	0	0	0	0	1	AAEL000452	0	0	0	0	0	1	AAEL000452	0	0	0	0	0	1	AAEL000452	0	0	0	0	0	1	AAEL000452	0	0	0	0	0	1
AAEL000454	0	0	0	0	0	1	AAEL000454	0	0	0	0	0	1	AAEL000454	0	0	0	0	0	1	AAEL000454	0	0	0	0	0	1	AAEL000454	0	0	0	1	0	0
AAEL000455	0	0	0	0	0	1	AAEL000455	1	0	0	0	0	0	AAEL000455	0	0	0	0	0	1	AAEL000455	0	0	0	0	0	1	AAEL000455	0	1	0	0	0	0
AAEL000457	1	0	0	0	0	0	AAEL000457	1	0	0	0	0	0	AAEL000457	0	0	0	0	0	1	AAEL000457	0	0	0	0	0	1	AAEL000457	0	1	0	0	0	0
AAEL000458	0	0	0	0	0	1	AAEL000458	0	0	0	0	0	1	AAEL000458	0	0	0	0	0	1	AAEL000458	0	0	0	0	0	1	AAEL000458	0	0	0	0	0	1
AAEL000459	0	0	0	0	0	1	AAEL000459	0	0	0	0	0	1	AAEL000459	0	0	0	0	0	1	AAEL000459	0	0	0	0	0	1	AAEL000459	0	0	0	0	0	1
AAEL000460	0	0	0	0	0	1	AAEL000460	0	0	0	0	0	1	AAEL000460	0	0	0	0	0	1	AAEL000460	0	0	0	0	0	1	AAEL000460	0	0	0	0	0	1
AAEL000461	0	0	0	0	0	1	AAEL000461	0	0	0	0	0	1	AAEL000461	0	0	0	0	0	1	AAEL000461	0	0	0	0	0	1	AAEL000461	0	0	0	0	0	1
AAEL000463	0	0	0	0	0	1	AAEL000463	0	0	0	0	0	1	AAEL000463	1	0	0	0	0	0	AAEL000463	1	0	0	0	0	0	AAEL000463	1	0	0	0	0	0
AAEL000464	0	0	0	0	0	1	AAEL000464	0	0	0	0	0	1	AAEL000464	0	0	0	0	0	1	AAEL000464	0	0	0	0	0	1	AAEL000464	0	0	0	0	0	1
AAEL000465	0	0	0	0	0	1	AAEL000465	0	0	0	0	0	1	AAEL000465	0	0	0	0	0	1	AAEL000465	0	0	0	0	0	1	AAEL000465	0	0	0	0	0	1
AAEL000467	0	0	0	0	0	1	AAEL000467	0	0	0	0	0	1	AAEL000467	0	0	0	0	0	1	AAEL000467	0	0	0	0	0	1	AAEL000467	0	0	0	0	0	1
AAEL000468	0	0	0	0	0	1	AAEL000468	0	0	0	0	0	1	AAEL000468	0	0	0	0	0	1	AAEL000468	0	0	0	0	0	1	AAEL000468	0	0	0	0	0	1
AAEL000469	0	0	0	0	0	1	AAEL000469	0	0	0	0	0	1	AAEL000469	0	0	0	0	0	1	AAEL000469	0	0	0	0	0	1	AAEL000469	0	0	0	0	0	1
AAEL000471	0	0	0	0	0	1	AAEL000471	0	0	0	0	0	1	AAEL000471	0	0	0	0	0	1	AAEL000471	0	0	0	0	0	1	AAEL000471	0	0	0	0	0	1
AAEL000474	0	0	0	0	0	1	AAEL000474	0	0	0	0	0	1	AAEL000474	0	0	0	0	0	1	AAEL000474	0	0	0	0	0	1	AAEL000474	0	0	0	1	0	0
AAEL000475	0	0	0	0	0	1	AAEL000475	0	0	0	0	0	1	AAEL000475	0	0	0	0	0	1	AAEL000475	0	0	0	0	0	1	AAEL000475	0	0	0	0	0	1
AAEL000476	0	0	0	0	0	1	AAEL000476	0	0	0	0	0	1	AAEL000476	1	0	0	0	0	0	AAEL000476	1	0	0	0	0	0	AAEL000476	0	0	1	0	0	0
AAEL000477	0	0	0	0	0	1	AAEL000477	0	0	0	0	0	1	AAEL000477	1	0	0	0	0	0	AAEL000477	0	0	0	0	0	1	AAEL000477	0	0	0	0	0	1
AAEL000478	0	0	0	0	0	1	AAEL000478	0	0	0	0	0	1	AAEL000478	0	0	0	0	0	1	AAEL000478	0	0	0	0	0	1	AAEL000478	0	0	0	0	0	1
AAEL000483	0	0	0	0	0	1	AAEL000483	0	0	0	0	0	1	AAEL000483	0	0	0	0	0	1	AAEL000483	0	0	0	0	0	1	AAEL000483	0	0	0	0	0	1
AAEL000484	1	0	0	0	0	0	AAEL000484	1	0	0	0	0	0	AAEL000484	1	0	0	0	0	0	AAEL000484	1	0	0	0	0	0	AAEL000484	1	0	0	0	0	0
AAEL000485	0	0	0	0	0	1	AAEL000485	0	0	0	0	0	1	AAEL000485	0	0	0	0	0	1	AAEL000485	0	0	0	0	0	1	AAEL000485	0	0	0	0	0	1
AAEL000486	0	0	0	0	0	1	AAEL000486	0	0	0	0	0	1	AAEL000486	0	0	0	0	0	1	AAEL000486	0	0	0	0	0	1	AAEL000486	0	0	0	0	0	1
AAEL000487	0	0	0	0	0	1	AAEL000487	0	0	0	0	0	1	AAEL000487	0	0	0	0	0	1	AAEL000487	0	0	0	0	0	1	AAEL000487	0	0	0	0	0	1
AAEL000488	0	0	0	0	0	1	AAEL000488	0	0	0	0	0	1	AAEL000488	0	0	0	0	0	1	AAEL000488	0	0	0	0	0	1	AAEL000488	0	0	0	0	0	1
AAEL000495	1	0	0	0	0	0	AAEL000495	1	0	0	0	0	0	AAEL000495	1	0	0	0	0	0	AAEL000495	1	0	0	0	0	0	AAEL000495	1	0	0	0	0	0
AAEL000496	0	0	0	0	0	1	AAEL000496	0	0	0	0	0	1	AAEL000496	1	0	0	0	0	0	AAEL000496	1	0	0	0	0	0	AAEL000496	0	0	1	0	0	0
AAEL000498	0	0	0	0	0	1	AAEL000498	0	0	0	0	0	1	AAEL000498	0	0	0	0	0	1	AAEL000498	0	0	0	0	0	1	AAEL000498	0	0	0	0	0	1
AAEL000500	1	0	0	0	0	0	AAEL000500	1	0	0	0	0	0	AAEL000500	0	0	0	0	1	0	AAEL000500	0	0	0	0	0	1	AAEL000500	0	1	0	0	0	0
AAEL000502	0	0	0	0	0	1	AAEL000502	0	0	0	0	0	1	AAEL000502	0	0	0	0	0	1	AAEL000502	0	0	0	0	0	1	AAEL000502	0	0	0	0	0	1
AAEL000504	1	0	0	0	0	0	AAEL000504	1	0	0	0	0	0	AAEL000504	0	0	0	0	0	1	AAEL000504	0	0	0	0	0	1	AAEL000504	0	0	0	0	0	1
AAEL000505	0	0	0	0	0	1	AAEL000505	0	0	0	0	0	1	AAEL000505	0	0	0	0	0	1	AAEL000505	0	0	0	0	0	1	AAEL000505	0	0	0	1	0	0
AAEL000509	0	0	0	0	0	1	AAEL000509	0	0	0	0	0	1	AAEL000509	0	0	0	0	0	1	AAEL000509	0	0	0	0	0	1	AAEL000509	0	0	0	0	1	0
AAEL000510	0	0	0	0	0	1	AAEL000510	0	0	0	0	0	1	AAEL000510	0	0	0	0	0	1	AAEL000510	0	0	0	0	0	1	AAEL000510	0	0	0	0	0	1
AAEL000511	0	0	0	0	0	1	AAEL000511	0	0	0	0	0	1	AAEL000511	0	0	0	0	0	1	AAEL000511	0	0	0	0	0	1	AAEL000511	0	0	0	0	0	1
AAEL000512	0	1	0	0	0	0	AAEL000512	0	0	0	0	0	1	AAEL000512	1	0	0	0	0	0	AAEL000512	1	0	0	0	0	0	AAEL000512	0	0	1	0	0	0
AAEL000515	0	0	0	0	0	1	AAEL000515	0	0	0	0	0	1	AAEL000515	0	0	0	0	0	1	AAEL000515	0	0	0	0	0	1	AAEL000515	0	0	0	1	0	0
AAEL000516	0	0	0	0	0	1	AAEL000516	0	0	0	0	0	1	AAEL000516	0	0	0	0	0	1	AAEL000516	0	0	0	0	0	1	AAEL000516	0	0	0	1	0	0
AAEL000519	0	0	0	0	0	1	AAEL000519	0	0	0	0	0	1	AAEL000519	0	0	0	0	0	1	AAEL000519	0	0	0	0	0	1	AAEL000519	0	0	0	1	0	0
AAEL000523	0	0	0	1	0	0	AAEL000523	0	0	0	0	0	1	AAEL000523	0	0	0	0	0	1	AAEL000523	0	0	0	0	0	1	AAEL000523	0	0	0	0	0	1
AAEL000528	0	0	0	0	0	1	AAEL000528	1	0	0	0	0	0	AAEL000528	1	0	0	0	0	0	AAEL000528	1	0	0	0	0	0	AAEL000528	1	0	0	0	0	0
AAEL000529	0	0	0	0	0	1	AAEL000529	0	0	0	0	0	1	AAEL000529	0	0	0	0	0	1	AAEL000529	0	0	0	0	0	1	AAEL000529	0	0	0	0	0	1
AAEL000530	0	0	0	0	0	1	AAEL000530	0	0	0	0	0	1	AAEL000530	0	0	0	0	0	1	AAEL000530	0	0	0	0	0	1	AAEL000530	0	0	0	0	0	1
AAEL000533	1	0	0	0	0	0	AAEL000533	1	0	0	0	0	0	AAEL000533	0	0	1	0	0	0	AAEL000533	0	0	0	0	0	1	AAEL000533	0	1	0	0	0	0
AAEL000536	1	0	0	0	0	0	AAEL000536	1	0	0	0	0	0	AAEL000536	0	0	0	0	0	1	AAEL000536	0	0	0	0	0	1	AAEL000536	0	1	0	0	0	0
AAEL000541	0	0	0	0	0	1	AAEL000541	0	0	0	0	0	1	AAEL000541	0	0	0	0	0	1	AAEL000541	0	0	0	0	0	1	AAEL000541	0	0	0	0	0	1
AAEL000542	0	1	0	0	0	0	AAEL000542	0	0	0	0	0	1	AAEL000542	1	0	0	0	0	0	AAEL000542	1	0	0	0	0	0	AAEL000542	0	0	1	0	0	0
AAEL000543	0	0	0	0	0	1	AAEL000543	0	0	0	0	0	1	AAEL000543	0	0	0	0	0	1	AAEL000543	0	0	0	0	0	1	AAEL000543	0	0	0	0	0	1
AAEL000544	0	0	0	0	0	1	AAEL000544	0	0	0	0	0	1	AAEL000544	0	0	0	0	0	1	AAEL000544	0	0	0	0	0	1	AAEL000544	0	0	0	1	0	0
AAEL000545	0	0	0	0	1	0	AAEL000545	0	0	0	0	0	1	AAEL000545	0	0	0	0	0	1	AAEL000545	0	0	0	0	0	1	AAEL000545	0	0	0	0	0	1
AAEL000546	0	1	0	0	0	0	AAEL000546	0	0	0	0	0	1	AAEL000546	0	0	0	0	0	1	AAEL000546	0	0	0	0	0	1	AAEL000546	0	0	0	0	0	1
AAEL000549	1	0	0	0	0	0	AAEL000549	0	0	0	0	0	1	AAEL000549	0	0	0	0	0	1	AAEL000549	0	0	0	0	0	1	AAEL000549	0	1	0	0	0	0
AAEL000550	0	0	0	0	0	1	AAEL000550	0	0	0	0	0	1	AAEL000550	0	0	0	0	0	1	AAEL000550	0	0	0	0	0	1	AAEL000550	0	0	0	0	0	1
AAEL000551	0	0	0	0	0	1	AAEL000551	0	0	0	0	0	1	AAEL000551	0	0	0	0	0	1	AAEL000551	0	0	0	0	0	1	AAEL000551	0	0	0	0	1	0
AAEL000554	1	0	0	0	0	0	AAEL000554	1	0	0	0	0	0	AAEL000554	1	0	0	0	0	0	AAEL000554	1	0	0	0	0	0	AAEL000554	1	0	0	0	0	0
AAEL000556	1	0	0	0	0	0	AAEL000556	1	0	0	0	0	0	AAEL000556	0	0	1	0	0	0	AAEL000556	0	0	0	0	0	1	AAEL000556	0	1	0	0	0	0
AAEL000558	0	0	0	0	0	1	AAEL000558	0	0	0	0	0	1	AAEL000558	0	0	0	0	0	1	AAEL000558	0	0	0	0	0	1	AAEL000558	0	0	0	0	0	1
AAEL000559	0	0	0	0	0	1	AAEL000559	0	0	0	0	0	1	AAEL000559	0	0	0	0	0	1	AAEL000559	0	0	0	0	0	1	AAEL000559	0	0	0	0	0	1
AAEL000561	0	0	0	0	0	1	AAEL000561	0	0	0	0	0	1	AAEL000561	0	0	0	0	0	1	AAEL000561	0	0	0	0	0	1	AAEL000561	0	0	0	0	0	1
AAEL000562	0	0	0	0	0	1	AAEL000562	0	0	0	0	0	1	AAEL000562	0	0	0	0	0	1	AAEL000562	0	0	0	0	0	1	AAEL000562	0	0	0	0	0	1
AAEL000563	0	0	0	0	0	1	AAEL000563	0	0	0	0	0	1	AAEL000563	0	0	0	0	0	1	AAEL000563	0	0	0	0	0	1	AAEL000563	0	0	0	0	0	1
AAEL000564	0	0	0	0	0	1	AAEL000564	0	0	0	0	0	1	AAEL000564	0	0	0	0	0	1	AAEL000564	0	0	0	0	0	1	AAEL000564	0	0	0	0	0	1
AAEL000566	0	0	0	0	0	1	AAEL000566	0	0	0	0	0	1	AAEL000566	0	0	0	0	0	1	AAEL000566	0	0	0	0	0	1	AAEL000566	0	0	0	0	0	1
AAEL000568	0	0	0	0	0	1	AAEL000568	0	0	0	0	0	1	AAEL000568	0	0	0	0	0	1	AAEL000568	0	0	0	0	0	1	AAEL000568	0	0	0	0	0	1
AAEL000569	0	0	0	0	0	1	AAEL000569	0	0	0	0	0	1	AAEL000569	0	0	0	0	0	1	AAEL000569	0	0	0	0	0	1	AAEL000569	0	0	0	0	0	1
AAEL000571	0	0	0	0	0	1	AAEL000571	0	0	0	0	0	1	AAEL000571	0	0	0	0	0	1	AAEL000571	0	0	0	0	0	1	AAEL000571	0	0	0	0	0	1
AAEL000572	0	0	0	0	0	1	AAEL000572	0	0	0	0	0	1	AAEL000572	0	0	0	0	0	1	AAEL000572	0	0	0	0	0	1	AAEL000572	0	0	0	0	0	1
AAEL000574	0	0	0	0	0	1	AAEL000574	0	0	0	0	0	1	AAEL000574	0	0	0	0	0	1	AAEL000574	0	0	0	0	0	1	AAEL000574	0	0	0	0	0	1
AAEL000575	0	0	0	0	0	1	AAEL000575	0	0	0	0	0	1	AAEL000575	0	0	0	0	0	1	AAEL000575	0	0	0	0	0	1	AAEL000575	0	0	0	0	0	1
AAEL000576	0	0	0	0	0	1	AAEL000576	0	0	0	0	0	1	AAEL000576	0	0	0	0	0	1	AAEL000576	0	0	0	0	0	1	AAEL000576	0	0	0	0	0	1
AAEL000578	0	0	0	1	0	0	AAEL000578	0	0	0	0	0	1	AAEL000578	0	0	0	0	0	1	AAEL000578	0	0	0	0	0	1	AAEL000578	0	0	1	0	0	0
AAEL000579	0	0	0	0	0	1	AAEL000579	0	0	0	0	0	1	AAEL000579	0	0	0	0	0	1	AAEL000579	0	0	0	0	0	1	AAEL000579	0	0	0	0	0	1
AAEL000580	1	0	0	0	0	0	AAEL000580	1	0	0	0	0	0	AAEL000580	1	0	0	0	0	0	AAEL000580	1	0	0	0	0	0	AAEL000580	1	0	0	0	0	0
AAEL000581	0	0	0	0	0	1	AAEL000581	0	0	0	0	0	1	AAEL000581	0	0	0	0	0	1	AAEL000581	0	0	0	0	0	1	AAEL000581	0	0	0	1	0	0
AAEL000582	1	0	0	0	0	0	AAEL000582	1	0	0	0	0	0	AAEL000582	1	0	0	0	0	0	AAEL000582	1	0	0	0	0	0	AAEL000582	1	0	0	0	0	0
AAEL000583	0	0	0	0	0	1	AAEL000583	0	0	0	0	0	1	AAEL000583	0	0	0	0	0	1	AAEL000583	0	0	0	0	0	1	AAEL000583	0	0	0	0	0	1
AAEL000584	0	0	0	0	1	0	AAEL000584	0	0	0	0	0	1	AAEL000584	1	0	0	0	0	0	AAEL000584	1	0	0	0	0	0	AAEL000584	0	0	1	0	0	0
AAEL000585	1	0	0	0	0	0	AAEL000585	1	0	0	0	0	0	AAEL000585	1	0	0	0	0	0	AAEL000585	1	0	0	0	0	0	AAEL000585	1	0	0	0	0	0
AAEL000589	0	0	0	0	0	1	AAEL000589	0	0	0	0	0	1	AAEL000589	0	0	0	0	0	1	AAEL000589	0	0	0	0	0	1	AAEL000589	0	0	0	0	0	1
AAEL000590	0	0	0	0	0	1	AAEL000590	0	0	0	0	0	1	AAEL000590	0	0	0	0	0	1	AAEL000590	0	0	0	0	0	1	AAEL000590	0	0	0	0	0	1
AAEL000593	0	0	0	0	0	1	AAEL000593	0	0	0	0	0	1	AAEL000593	0	0	0	0	0	1	AAEL000593	0	0	0	0	0	1	AAEL000593	0	0	0	0	0	1
AAEL000594	0	0	0	0	0	1	AAEL000594	0	0	0	0	0	1	AAEL000594	0	0	0	0	0	1	AAEL000594	0	0	0	0	0	1	AAEL000594	0	0	0	0	0	1
AAEL000595	0	0	0	0	0	1	AAEL000595	0	0	0	0	0	1	AAEL000595	0	0	0	0	0	1	AAEL000595	0	0	0	0	0	1	AAEL000595	0	0	0	0	0	1
AAEL000596	0	0	0	0	0	1	AAEL000596	0	0	0	0	0	1	AAEL000596	0	0	0	0	0	1	AAEL000596	0	0	0	0	0	1	AAEL000596	0	0	0	1	0	0
AAEL000597	0	0	0	0	0	1	AAEL000597	0	0	0	0	0	1	AAEL000597	0	0	0	0	0	1	AAEL000597	0	0	0	0	0	1	AAEL000597	0	0	0	1	0	0
AAEL000599	0	0	0	0	0	1	AAEL000599	0	0	0	0	0	1	AAEL000599	0	0	0	0	0	1	AAEL000599	0	0	0	0	0	1	AAEL000599	0	0	0	0	0	1
AAEL000600	1	0	0	0	0	0	AAEL000600	1	0	0	0	0	0	AAEL000600	1	0	0	0	0	0	AAEL000600	1	0	0	0	0	0	AAEL000600	1	0	0	0	0	0
AAEL000603	1	0	0	0	0	0	AAEL000603	1	0	0	0	0	0	AAEL000603	1	0	0	0	0	0	AAEL000603	1	0	0	0	0	0	AAEL000603	1	0	0	0	0	0
AAEL000604	0	0	0	0	0	1	AAEL000604	0	0	0	0	0	1	AAEL000604	0	0	0	0	0	1	AAEL000604	0	0	0	0	0	1	AAEL000604	0	0	0	0	1	0
AAEL000605	0	0	0	0	0	1	AAEL000605	0	0	0	0	0	1	AAEL000605	0	0	0	0	0	1	AAEL000605	0	0	0	0	0	1	AAEL000605	0	0	0	0	0	1
AAEL000609	0	0	0	0	0	1	AAEL000609	0	0	0	0	0	1	AAEL000609	0	0	0	0	0	1	AAEL000609	0	0	0	0	0	1	AAEL000609	0	0	0	1	0	0
AAEL000618	1	0	0	0	0	0	AAEL000618	1	0	0	0	0	0	AAEL000618	0	0	0	0	0	1	AAEL000618	0	0	0	0	0	1	AAEL000618	0	0	0	0	0	1
AAEL000622	0	0	0	0	0	1	AAEL000622	0	0	0	0	0	1	AAEL000622	0	0	0	0	0	1	AAEL000622	0	0	0	0	0	1	AAEL000622	0	0	0	0	0	1
AAEL000623	1	0	0	0	0	0	AAEL000623	1	0	0	0	0	0	AAEL000623	1	0	0	0	0	0	AAEL000623	1	0	0	0	0	0	AAEL000623	1	0	0	0	0	0
AAEL000626	0	0	0	0	0	1	AAEL000626	0	0	0	0	0	1	AAEL000626	0	0	0	0	0	1	AAEL000626	0	0	0	0	0	1	AAEL000626	0	0	0	0	0	1
AAEL000629	0	0	0	0	0	1	AAEL000629	0	0	0	0	0	1	AAEL000629	0	0	0	0	0	1	AAEL000629	0	0	0	0	0	1	AAEL000629	0	0	0	0	0	1
AAEL000630	1	0	0	0	0	0	AAEL000630	1	0	0	0	0	0	AAEL000630	0	0	0	0	0	1	AAEL000630	0	0	0	0	0	1	AAEL000630	0	0	0	0	0	1
AAEL000631	1	0	0	0	0	0	AAEL000631	1	0	0	0	0	0	AAEL000631	1	0	0	0	0	0	AAEL000631	1	0	0	0	0	0	AAEL000631	1	0	0	0	0	0
AAEL000634	0	0	0	0	0	1	AAEL000634	0	0	0	0	0	1	AAEL000634	0	0	0	0	0	1	AAEL000634	0	0	0	0	0	1	AAEL000634	0	0	0	0	0	1
AAEL000635	0	0	0	0	0	1	AAEL000635	0	0	0	0	0	1	AAEL000635	0	0	0	0	0	1	AAEL000635	0	0	0	0	0	1	AAEL000635	0	0	0	0	0	1
AAEL000636	0	0	0	0	0	1	AAEL000636	0	0	0	0	0	1	AAEL000636	0	0	0	0	0	1	AAEL000636	0	0	0	0	0	1	AAEL000636	0	0	0	0	0	1
AAEL000637	0	1	0	0	0	0	AAEL000637	0	0	0	0	0	1	AAEL000637	1	0	0	0	0	0	AAEL000637	1	0	0	0	0	0	AAEL000637	0	0	1	0	0	0
AAEL000641	0	0	0	0	0	1	AAEL000641	0	0	0	0	0	1	AAEL000641	0	0	0	0	0	1	AAEL000641	0	0	0	0	0	1	AAEL000641	0	0	0	0	0	1
AAEL000642	0	0	0	0	0	1	AAEL000642	0	0	0	0	0	1	AAEL000642	0	0	0	0	0	1	AAEL000642	0	0	0	0	0	1	AAEL000642	0	0	0	0	0	1
AAEL000643	0	0	0	0	0	1	AAEL000643	0	0	0	0	0	1	AAEL000643	0	0	0	0	0	1	AAEL000643	0	0	0	0	0	1	AAEL000643	0	0	0	0	0	1
AAEL000644	0	1	0	0	0	0	AAEL000644	0	0	0	0	0	1	AAEL000644	0	0	0	0	0	1	AAEL000644	0	0	0	0	0	1	AAEL000644	0	0	0	1	0	0
AAEL000645	0	0	0	0	0	1	AAEL000645	0	0	0	0	0	1	AAEL000645	0	0	0	0	0	1	AAEL000645	0	0	0	0	0	1	AAEL000645	0	0	0	0	0	1
AAEL000646	1	0	0	0	0	0	AAEL000646	1	0	0	0	0	0	AAEL000646	1	0	0	0	0	0	AAEL000646	1	0	0	0	0	0	AAEL000646	1	0	0	0	0	0
AAEL000647	0	0	0	0	0	1	AAEL000647	0	0	0	0	0	1	AAEL000647	0	0	0	0	0	1	AAEL000647	0	0	0	0	0	1	AAEL000647	0	0	0	1	0	0
AAEL000649	0	0	0	0	0	1	AAEL000649	0	0	0	0	0	1	AAEL000649	0	0	0	0	0	1	AAEL000649	0	0	0	0	0	1	AAEL000649	0	0	0	0	0	1
AAEL000650	0	0	0	0	0	1	AAEL000650	0	0	0	0	0	1	AAEL000650	0	0	0	0	1	0	AAEL000650	0	0	0	0	0	1	AAEL000650	0	0	0	1	0	0
AAEL000651	1	0	0	0	0	0	AAEL000651	1	0	0	0	0	0	AAEL000651	0	0	0	0	0	1	AAEL000651	0	0	0	0	0	1	AAEL000651	0	1	0	0	0	0
AAEL000652	1	0	0	0	0	0	AAEL000652	1	0	0	0	0	0	AAEL000652	0	0	0	0	0	1	AAEL000652	0	0	0	0	0	1	AAEL000652	0	1	0	0	0	0
AAEL000654	0	0	0	0	0	1	AAEL000654	0	0	0	0	0	1	AAEL000654	0	0	0	0	0	1	AAEL000654	0	0	0	0	0	1	AAEL000654	0	0	0	0	0	1
AAEL000656	0	0	0	0	0	1	AAEL000656	0	0	0	0	0	1	AAEL000656	0	0	0	0	0	1	AAEL000656	0	0	0	0	0	1	AAEL000656	0	0	0	0	0	1
AAEL000658	1	0	0	0	0	0	AAEL000658	1	0	0	0	0	0	AAEL000658	1	0	0	0	0	0	AAEL000658	1	0	0	0	0	0	AAEL000658	1	0	0	0	0	0
AAEL000659	0	0	0	0	0	1	AAEL000659	0	0	0	0	0	1	AAEL000659	0	0	0	0	0	1	AAEL000659	0	0	0	0	0	1	AAEL000659	0	0	0	0	0	1
AAEL000660	0	0	0	0	0	1	AAEL000660	0	0	0	0	0	1	AAEL000660	0	0	0	0	0	1	AAEL000660	0	0	0	0	0	1	AAEL000660	0	0	0	0	0	1
AAEL000661	0	0	0	0	0	1	AAEL000661	0	0	0	0	0	1	AAEL000661	1	0	0	0	0	0	AAEL000661	1	0	0	0	0	0	AAEL000661	0	0	1	0	0	0
AAEL000663	0	0	0	1	0	0	AAEL000663	0	0	0	0	0	1	AAEL000663	0	0	0	0	0	1	AAEL000663	0	0	0	0	0	1	AAEL000663	0	0	0	1	0	0
AAEL000666	0	0	0	0	0	1	AAEL000666	0	0	0	0	0	1	AAEL000666	0	0	0	0	0	1	AAEL000666	0	0	0	0	0	1	AAEL000666	0	0	0	0	0	1
AAEL000667	0	0	0	0	0	1	AAEL000667	0	0	0	0	0	1	AAEL000667	0	0	0	0	0	1	AAEL000667	0	0	0	0	0	1	AAEL000667	0	0	0	1	0	0
AAEL000668	0	0	0	0	0	1	AAEL000668	0	0	0	0	0	1	AAEL000668	0	0	0	0	0	1	AAEL000668	0	0	0	0	0	1	AAEL000668	0	0	0	0	0	1
AAEL000669	1	0	0	0	0	0	AAEL000669	1	0	0	0	0	0	AAEL000669	0	0	0	0	0	1	AAEL000669	0	0	0	0	0	1	AAEL000669	0	1	0	0	0	0
AAEL000670	0	0	0	1	0	0	AAEL000670	0	0	0	0	0	1	AAEL000670	0	0	0	0	0	1	AAEL000670	0	0	0	0	0	1	AAEL000670	0	0	0	0	0	1
AAEL000671	1	0	0	0	0	0	AAEL000671	1	0	0	0	0	0	AAEL000671	0	0	0	0	0	1	AAEL000671	0	0	0	0	0	1	AAEL000671	0	1	0	0	0	0
AAEL000672	0	0	0	0	0	1	AAEL000672	0	0	0	0	0	1	AAEL000672	0	0	0	0	0	1	AAEL000672	0	0	0	0	0	1	AAEL000672	0	0	0	0	1	0
AAEL000673	0	0	0	0	0	1	AAEL000673	0	0	0	0	0	1	AAEL000673	0	0	0	0	0	1	AAEL000673	0	0	0	0	0	1	AAEL000673	0	0	0	0	0	1
AAEL000674	0	0	0	0	0	1	AAEL000674	0	0	0	0	0	1	AAEL000674	0	0	0	0	0	1	AAEL000674	0	0	0	0	0	1	AAEL000674	0	0	0	0	0	1
AAEL000677	0	0	0	0	0	1	AAEL000677	0	0	0	0	0	1	AAEL000677	0	0	0	0	0	1	AAEL000677	0	0	0	0	0	1	AAEL000677	0	0	0	0	0	1
AAEL000678	1	0	0	0	0	0	AAEL000678	1	0	0	0	0	0	AAEL000678	0	0	0	0	0	1	AAEL000678	0	0	0	0	0	1	AAEL000678	0	1	0	0	0	0
AAEL000679	0	0	0	0	0	1	AAEL000679	0	0	0	0	0	1	AAEL000679	0	0	0	0	0	1	AAEL000679	0	0	0	0	0	1	AAEL000679	0	0	0	0	0	1
AAEL000682	0	0	0	0	1	0	AAEL000682	0	0	0	0	0	1	AAEL000682	0	0	0	0	0	1	AAEL000682	0	0	0	0	0	1	AAEL000682	0	0	0	0	0	1
AAEL000683	1	0	0	0	0	0	AAEL000683	1	0	0	0	0	0	AAEL000683	1	0	0	0	0	0	AAEL000683	1	0	0	0	0	0	AAEL000683	1	0	0	0	0	0
AAEL000685	0	0	0	0	0	1	AAEL000685	0	0	0	0	0	1	AAEL000685	0	0	0	0	0	1	AAEL000685	0	0	0	0	0	1	AAEL000685	0	0	0	0	0	1
AAEL000687	0	1	0	0	0	0	AAEL000687	0	0	0	0	0	1	AAEL000687	0	0	0	0	0	1	AAEL000687	0	0	0	0	0	1	AAEL000687	0	0	0	1	0	0
AAEL000689	0	0	0	0	0	1	AAEL000689	0	0	0	0	0	1	AAEL000689	0	0	0	0	0	1	AAEL000689	0	0	0	0	0	1	AAEL000689	0	0	0	1	0	0
AAEL000690	0	0	0	0	0	1	AAEL000690	0	0	0	0	0	1	AAEL000690	0	0	0	0	0	1	AAEL000690	0	0	0	0	0	1	AAEL000690	0	0	0	1	0	0
AAEL000692	0	0	0	0	0	1	AAEL000692	0	0	0	0	0	1	AAEL000692	0	0	0	0	0	1	AAEL000692	0	0	0	0	0	1	AAEL000692	0	0	0	0	0	1
AAEL000694	0	1	0	0	0	0	AAEL000694	0	0	0	0	0	1	AAEL000694	1	0	0	0	0	0	AAEL000694	1	0	0	0	0	0	AAEL000694	0	0	1	0	0	0
AAEL000697	0	0	0	0	0	1	AAEL000697	0	0	0	0	0	1	AAEL000697	1	0	0	0	0	0	AAEL000697	1	0	0	0	0	0	AAEL000697	0	0	0	0	0	1
AAEL000698	0	0	0	0	0	1	AAEL000698	0	0	0	0	0	1	AAEL000698	1	0	0	0	0	0	AAEL000698	1	0	0	0	0	0	AAEL000698	0	0	1	0	0	0
AAEL000699	0	0	0	0	1	0	AAEL000699	0	0	0	0	0	1	AAEL000699	0	0	0	0	0	1	AAEL000699	0	0	0	0	0	1	AAEL000699	0	0	0	0	0	1
AAEL000701	0	0	0	0	0	1	AAEL000701	0	0	0	0	0	1	AAEL000701	0	0	0	0	0	1	AAEL000701	0	0	0	0	0	1	AAEL000701	0	0	0	0	0	1
AAEL000703	0	0	0	0	0	1	AAEL000703	0	0	0	0	0	1	AAEL000703	0	0	0	0	0	1	AAEL000703	0	0	0	0	0	1	AAEL000703	0	0	0	1	0	0
AAEL000704	0	0	0	0	0	1	AAEL000704	0	0	0	0	0	1	AAEL000704	0	0	0	0	0	1	AAEL000704	0	0	0	0	0	1	AAEL000704	0	0	0	1	0	0
AAEL000705	0	1	0	0	0	0	AAEL000705	0	0	0	0	0	1	AAEL000705	0	0	0	0	0	1	AAEL000705	0	0	0	0	0	1	AAEL000705	0	0	0	0	0	1
AAEL000706	0	0	0	0	0	1	AAEL000706	0	0	0	0	0	1	AAEL000706	0	0	0	0	0	1	AAEL000706	0	0	0	0	0	1	AAEL000706	0	0	0	0	0	1
AAEL000707	0	0	0	0	0	1	AAEL000707	0	0	0	0	0	1	AAEL000707	0	0	0	0	0	1	AAEL000707	0	0	0	0	0	1	AAEL000707	0	0	0	0	0	1
AAEL000708	0	0	0	0	0	1	AAEL000708	0	0	0	0	0	1	AAEL000708	0	0	0	0	0	1	AAEL000708	0	0	0	0	0	1	AAEL000708	0	0	0	0	0	1
AAEL000709	0	0	0	0	0	1	AAEL000709	0	0	0	0	0	1	AAEL000709	0	0	0	0	0	1	AAEL000709	0	0	0	0	0	1	AAEL000709	0	0	0	0	0	1
AAEL000713	0	0	0	0	0	1	AAEL000713	0	0	0	0	0	1	AAEL000713	0	0	0	0	0	1	AAEL000713	0	0	0	0	0	1	AAEL000713	0	0	0	0	0	1
AAEL000714	0	0	0	1	0	0	AAEL000714	0	0	0	0	0	1	AAEL000714	0	0	0	0	0	1	AAEL000714	0	0	0	0	0	1	AAEL000714	0	0	0	0	0	1
AAEL000715	1	0	0	0	0	0	AAEL000715	0	0	0	0	0	1	AAEL000715	0	0	0	0	0	1	AAEL000715	0	0	0	0	0	1	AAEL000715	0	1	0	0	0	0
AAEL000716	0	0	0	0	0	1	AAEL000716	0	0	0	0	0	1	AAEL000716	0	0	0	0	0	1	AAEL000716	0	0	0	0	0	1	AAEL000716	0	0	0	0	0	1
AAEL000717	1	0	0	0	0	0	AAEL000717	1	0	0	0	0	0	AAEL000717	0	0	0	0	0	1	AAEL000717	0	0	0	0	0	1	AAEL000717	1	0	0	0	0	0
AAEL000719	0	0	0	0	0	1	AAEL000719	0	0	0	0	0	1	AAEL000719	0	0	0	0	0	1	AAEL000719	0	0	0	0	0	1	AAEL000719	0	0	0	0	0	1
AAEL000720	0	0	0	0	0	1	AAEL000720	0	0	0	0	0	1	AAEL000720	0	0	0	0	0	1	AAEL000720	0	0	0	0	0	1	AAEL000720	0	0	0	0	0	1
AAEL000721	1	0	0	0	0	0	AAEL000721	1	0	0	0	0	0	AAEL000721	1	0	0	0	0	0	AAEL000721	1	0	0	0	0	0	AAEL000721	1	0	0	0	0	0
AAEL000722	0	0	0	0	0	1	AAEL000722	0	0	0	0	0	1	AAEL000722	0	0	0	0	0	1	AAEL000722	0	0	0	0	0	1	AAEL000722	0	0	0	0	0	1
AAEL000723	0	0	0	0	0	1	AAEL000723	1	0	0	0	0	0	AAEL000723	0	0	0	0	0	1	AAEL000723	0	0	0	0	0	1	AAEL000723	0	0	0	0	0	1
AAEL000724	0	0	0	0	0	1	AAEL000724	0	0	0	0	0	1	AAEL000724	0	0	0	0	0	1	AAEL000724	0	0	0	0	0	1	AAEL000724	0	0	0	0	0	1
AAEL000725	0	1	0	0	0	0	AAEL000725	0	0	0	0	0	1	AAEL000725	1	0	0	0	0	0	AAEL000725	1	0	0	0	0	0	AAEL000725	0	0	1	0	0	0
AAEL000726	1	0	0	0	0	0	AAEL000726	1	0	0	0	0	0	AAEL000726	0	0	1	0	0	0	AAEL000726	0	0	0	0	0	1	AAEL000726	0	1	0	0	0	0
AAEL000729	0	0	0	0	0	1	AAEL000729	0	0	0	0	0	1	AAEL000729	0	0	0	0	0	1	AAEL000729	0	0	0	0	0	1	AAEL000729	0	0	0	1	0	0
AAEL000730	0	0	0	0	0	1	AAEL000730	0	0	0	0	0	1	AAEL000730	0	0	0	0	0	1	AAEL000730	0	0	0	0	0	1	AAEL000730	0	0	0	0	0	1
AAEL000732	1	0	0	0	0	0	AAEL000732	1	0	0	0	0	0	AAEL000732	1	0	0	0	0	0	AAEL000732	1	0	0	0	0	0	AAEL000732	1	0	0	0	0	0
AAEL000733	1	0	0	0	0	0	AAEL000733	1	0	0	0	0	0	AAEL000733	0	0	0	0	0	1	AAEL000733	0	0	0	0	0	1	AAEL000733	0	0	0	0	0	1
AAEL000735	0	0	0	0	0	1	AAEL000735	0	0	0	0	0	1	AAEL000735	0	0	0	0	0	1	AAEL000735	0	0	0	0	0	1	AAEL000735	0	0	0	0	0	1
AAEL000739	0	0	0	0	0	1	AAEL000739	0	0	0	0	0	1	AAEL000739	1	0	0	0	0	0	AAEL000739	1	0	0	0	0	0	AAEL000739	0	0	1	0	0	0
AAEL000744	0	0	0	0	0	1	AAEL000744	0	0	0	0	0	1	AAEL000744	0	0	0	0	0	1	AAEL000744	0	0	0	0	0	1	AAEL000744	0	0	0	0	1	0
AAEL000746	0	0	0	0	0	1	AAEL000746	0	0	0	0	0	1	AAEL000746	0	0	0	0	0	1	AAEL000746	0	0	0	0	0	1	AAEL000746	0	0	0	0	0	1
AAEL000747	0	0	0	0	1	0	AAEL000747	0	0	0	0	0	1	AAEL000747	0	0	0	0	0	1	AAEL000747	0	0	0	0	0	1	AAEL000747	0	0	0	0	0	1
AAEL000749	1	0	0	0	0	0	AAEL000749	1	0	0	0	0	0	AAEL000749	0	0	1	0	0	0	AAEL000749	0	0	0	0	0	1	AAEL000749	0	1	0	0	0	0
AAEL000750	0	0	0	0	0	1	AAEL000750	0	0	0	0	0	1	AAEL000750	0	0	0	0	0	1	AAEL000750	0	0	0	0	0	1	AAEL000750	0	0	0	0	0	1
AAEL000751	0	1	0	0	0	0	AAEL000751	0	0	0	0	0	1	AAEL000751	1	0	0	0	0	0	AAEL000751	1	0	0	0	0	0	AAEL000751	0	0	1	0	0	0
AAEL000752	0	0	0	0	0	1	AAEL000752	0	0	0	0	0	1	AAEL000752	0	0	0	0	0	1	AAEL000752	0	0	0	0	0	1	AAEL000752	0	0	0	0	0	1
AAEL000753	0	0	0	0	0	1	AAEL000753	0	0	0	0	0	1	AAEL000753	0	0	0	0	0	1	AAEL000753	0	0	0	0	0	1	AAEL000753	0	0	0	1	0	0
AAEL000755	0	0	0	0	0	1	AAEL000755	0	0	0	0	0	1	AAEL000755	1	0	0	0	0	0	AAEL000755	0	0	0	0	0	1	AAEL000755	0	0	0	0	0	1
AAEL000757	0	0	0	1	0	0	AAEL000757	0	0	0	0	0	1	AAEL000757	0	0	0	0	0	1	AAEL000757	0	0	0	0	0	1	AAEL000757	0	0	0	0	0	1
AAEL000758	0	0	0	0	0	1	AAEL000758	0	0	0	0	0	1	AAEL000758	0	0	0	0	0	1	AAEL000758	0	0	0	0	0	1	AAEL000758	0	0	0	0	0	1
AAEL000759	0	0	0	0	0	1	AAEL000759	0	0	0	0	0	1	AAEL000759	0	0	0	0	0	1	AAEL000759	0	0	0	0	0	1	AAEL000759	0	0	0	0	0	1
AAEL000760	0	0	0	0	0	1	AAEL000760	1	0	0	0	0	0	AAEL000760	0	0	0	0	0	1	AAEL000760	0	0	0	0	0	1	AAEL000760	0	0	0	0	0	1
AAEL000762	0	0	0	0	0	1	AAEL000762	0	0	0	0	0	1	AAEL000762	0	0	0	0	0	1	AAEL000762	0	0	0	0	0	1	AAEL000762	0	0	0	1	0	0
AAEL000769	0	0	0	0	1	0	AAEL000769	0	0	0	0	0	1	AAEL000769	1	0	0	0	0	0	AAEL000769	1	0	0	0	0	0	AAEL000769	0	0	1	0	0	0
AAEL000770	0	0	0	0	0	1	AAEL000770	0	0	0	0	0	1	AAEL000770	0	0	0	0	0	1	AAEL000770	0	0	0	0	0	1	AAEL000770	0	0	0	0	0	1
AAEL000776	0	0	1	0	0	0	AAEL000776	0	0	0	0	0	1	AAEL000776	1	0	0	0	0	0	AAEL000776	1	0	0	0	0	0	AAEL000776	0	0	1	0	0	0
AAEL000780	1	0	0	0	0	0	AAEL000780	1	0	0	0	0	0	AAEL000780	0	0	0	0	0	1	AAEL000780	0	0	0	0	0	1	AAEL000780	0	1	0	0	0	0
AAEL000781	0	0	0	0	0	1	AAEL000781	0	0	0	0	0	1	AAEL000781	1	0	0	0	0	0	AAEL000781	1	0	0	0	0	0	AAEL000781	0	0	1	0	0	0
AAEL000782	0	0	0	0	0	1	AAEL000782	0	0	0	0	0	1	AAEL000782	0	0	0	0	0	1	AAEL000782	0	0	0	0	0	1	AAEL000782	0	0	0	0	0	1
AAEL000785	0	0	0	0	0	1	AAEL000785	0	0	0	0	0	1	AAEL000785	0	0	0	0	0	1	AAEL000785	0	0	0	0	0	1	AAEL000785	0	0	0	0	0	1
AAEL000786	0	0	0	0	0	1	AAEL000786	0	0	0	0	0	1	AAEL000786	0	0	0	0	1	0	AAEL000786	0	0	0	0	0	1	AAEL000786	0	0	0	1	0	0
AAEL000787	0	0	0	0	0	1	AAEL000787	0	0	0	0	0	1	AAEL000787	0	0	0	0	0	1	AAEL000787	0	0	0	0	0	1	AAEL000787	0	0	0	0	0	1
AAEL000788	0	0	0	0	0	1	AAEL000788	0	0	0	0	0	1	AAEL000788	0	0	0	0	0	1	AAEL000788	0	0	0	0	0	1	AAEL000788	0	0	0	0	0	1
AAEL000791	0	0	0	0	0	1	AAEL000791	0	0	0	0	0	1	AAEL000791	0	0	0	0	0	1	AAEL000791	0	0	0	0	0	1	AAEL000791	0	0	0	0	0	1
AAEL000793	0	0	0	0	0	1	AAEL000793	0	0	0	0	0	1	AAEL000793	0	0	1	0	0	0	AAEL000793	0	0	0	0	0	1	AAEL000793	0	1	0	0	0	0
AAEL000795	0	0	0	0	0	1	AAEL000795	0	0	0	0	0	1	AAEL000795	0	0	0	0	0	1	AAEL000795	0	0	0	0	0	1	AAEL000795	0	0	0	0	0	1
AAEL000797	0	0	0	0	0	1	AAEL000797	0	0	0	0	0	1	AAEL000797	0	0	0	0	1	0	AAEL000797	0	0	0	1	0	0	AAEL000797	0	0	0	1	0	0
AAEL000800	0	0	0	0	1	0	AAEL000800	0	0	0	0	0	1	AAEL000800	0	0	0	0	0	1	AAEL000800	0	0	0	0	0	1	AAEL000800	0	0	0	0	0	1
AAEL000802	0	0	0	0	0	1	AAEL000802	0	0	0	0	0	1	AAEL000802	0	0	0	0	0	1	AAEL000802	0	0	0	0	0	1	AAEL000802	0	0	0	0	0	1
AAEL000803	0	0	0	0	0	1	AAEL000803	0	0	0	0	0	1	AAEL000803	0	0	0	0	0	1	AAEL000803	0	0	0	0	0	1	AAEL000803	0	0	0	1	0	0
AAEL000804	0	0	0	0	0	1	AAEL000804	0	0	0	0	0	1	AAEL000804	0	0	0	0	0	1	AAEL000804	0	0	0	0	0	1	AAEL000804	0	0	0	0	0	1
AAEL000805	0	0	0	0	0	1	AAEL000805	0	0	0	0	0	1	AAEL000805	0	0	0	0	0	1	AAEL000805	0	0	0	0	0	1	AAEL000805	0	0	0	0	0	1
AAEL000807	0	0	0	0	0	1	AAEL000807	0	0	0	0	0	1	AAEL000807	0	0	0	0	0	1	AAEL000807	0	0	0	0	0	1	AAEL000807	0	0	0	0	0	1
AAEL000809	0	1	0	0	0	0	AAEL000809	0	0	0	0	0	1	AAEL000809	0	0	0	0	0	1	AAEL000809	0	0	0	0	0	1	AAEL000809	0	0	0	0	0	1
AAEL000810	0	0	0	0	0	1	AAEL000810	0	0	0	0	0	1	AAEL000810	0	0	0	0	0	1	AAEL000810	0	0	0	0	0	1	AAEL000810	0	0	0	0	0	1
AAEL000811	0	0	0	0	0	1	AAEL000811	0	0	0	0	0	1	AAEL000811	0	0	0	0	0	1	AAEL000811	0	0	0	0	0	1	AAEL000811	0	0	0	0	0	1
AAEL000812	0	0	0	0	0	1	AAEL000812	0	0	0	0	0	1	AAEL000812	0	0	0	0	0	1	AAEL000812	0	0	0	0	0	1	AAEL000812	0	0	0	0	0	1
AAEL000815	0	0	0	0	0	1	AAEL000815	0	0	0	0	0	1	AAEL000815	0	0	0	0	0	1	AAEL000815	0	0	0	0	0	1	AAEL000815	0	0	0	0	0	1
AAEL000820	0	0	0	0	0	1	AAEL000820	0	0	0	0	0	1	AAEL000820	0	0	0	0	0	1	AAEL000820	0	0	0	0	0	1	AAEL000820	0	0	0	1	0	0
AAEL000821	0	0	0	0	0	1	AAEL000821	0	0	0	0	0	1	AAEL000821	1	0	0	0	0	0	AAEL000821	1	0	0	0	0	0	AAEL000821	0	0	0	0	0	1
AAEL000822	0	0	0	0	0	1	AAEL000822	0	0	0	0	0	1	AAEL000822	0	0	0	0	0	1	AAEL000822	0	0	0	0	0	1	AAEL000822	0	0	0	0	0	1
AAEL000823	0	0	0	0	0	1	AAEL000823	0	0	0	0	0	1	AAEL000823	0	0	0	0	0	1	AAEL000823	0	0	0	0	0	1	AAEL000823	0	0	0	0	0	1
AAEL000824	0	0	0	0	0	1	AAEL000824	0	0	0	0	0	1	AAEL000824	0	0	0	0	0	1	AAEL000824	0	0	0	0	0	1	AAEL000824	0	0	0	0	0	1
AAEL000825	1	0	0	0	0	0	AAEL000825	1	0	0	0	0	0	AAEL000825	1	0	0	0	0	0	AAEL000825	1	0	0	0	0	0	AAEL000825	1	0	0	0	0	0
AAEL000826	1	0	0	0	0	0	AAEL000826	1	0	0	0	0	0	AAEL000826	1	0	0	0	0	0	AAEL000826	1	0	0	0	0	0	AAEL000826	1	0	0	0	0	0
AAEL000829	0	0	0	0	0	1	AAEL000829	0	0	0	0	0	1	AAEL000829	0	0	0	0	0	1	AAEL000829	0	0	0	0	0	1	AAEL000829	0	0	0	0	0	1
AAEL000832	0	0	0	0	0	1	AAEL000832	0	0	0	0	0	1	AAEL000832	0	0	0	0	0	1	AAEL000832	0	0	0	0	0	1	AAEL000832	0	0	0	0	0	1
AAEL000833	0	1	0	0	0	0	AAEL000833	0	0	0	0	0	1	AAEL000833	1	0	0	0	0	0	AAEL000833	1	0	0	0	0	0	AAEL000833	1	0	0	0	0	0
AAEL000834	0	0	0	0	0	1	AAEL000834	0	0	0	0	0	1	AAEL000834	0	0	0	0	0	1	AAEL000834	0	0	0	0	0	1	AAEL000834	0	0	0	1	0	0
AAEL000836	0	0	0	0	0	1	AAEL000836	0	0	0	0	0	1	AAEL000836	0	0	0	0	0	1	AAEL000836	0	0	0	0	0	1	AAEL000836	0	0	0	0	0	1
AAEL000839	0	0	0	0	0	1	AAEL000839	0	0	0	0	0	1	AAEL000839	0	0	0	0	0	1	AAEL000839	0	0	0	0	0	1	AAEL000839	0	0	0	0	1	0
AAEL000840	0	0	0	0	0	1	AAEL000840	0	0	0	0	0	1	AAEL000840	0	0	0	0	0	1	AAEL000840	0	0	0	0	0	1	AAEL000840	0	0	0	0	0	1
AAEL000842	1	0	0	0	0	0	AAEL000842	1	0	0	0	0	0	AAEL000842	0	0	0	0	0	1	AAEL000842	0	0	0	0	0	1	AAEL000842	0	1	0	0	0	0
AAEL000843	1	0	0	0	0	0	AAEL000843	1	0	0	0	0	0	AAEL000843	1	0	0	0	0	0	AAEL000843	1	0	0	0	0	0	AAEL000843	1	0	0	0	0	0
AAEL000844	0	0	0	0	0	1	AAEL000844	0	0	0	0	0	1	AAEL000844	0	0	0	0	0	1	AAEL000844	0	0	0	0	0	1	AAEL000844	0	0	0	0	0	1
AAEL000845	0	0	0	0	0	1	AAEL000845	0	0	0	0	0	1	AAEL000845	0	0	0	0	0	1	AAEL000845	0	0	0	0	0	1	AAEL000845	0	0	0	0	0	1
AAEL000847	0	0	0	0	0	1	AAEL000847	0	0	0	0	0	1	AAEL000847	0	0	0	0	0	1	AAEL000847	0	0	0	0	0	1	AAEL000847	0	0	0	0	0	1
AAEL000850	0	0	0	0	0	1	AAEL000850	0	0	0	0	0	1	AAEL000850	0	0	0	0	0	1	AAEL000850	0	0	0	0	0	1	AAEL000850	0	0	0	0	0	1
AAEL000851	0	0	0	0	0	1	AAEL000851	0	0	0	0	0	1	AAEL000851	0	0	0	0	0	1	AAEL000851	0	0	0	0	0	1	AAEL000851	0	0	0	1	0	0
AAEL000853	1	0	0	0	0	0	AAEL000853	1	0	0	0	0	0	AAEL000853	1	0	0	0	0	0	AAEL000853	1	0	0	0	0	0	AAEL000853	1	0	0	0	0	0
AAEL000854	0	0	0	0	0	1	AAEL000854	0	0	0	0	0	1	AAEL000854	0	0	0	0	0	1	AAEL000854	0	0	0	0	0	1	AAEL000854	0	0	0	0	0	1
AAEL000855	0	0	0	0	0	1	AAEL000855	0	0	0	0	0	1	AAEL000855	0	0	0	0	0	1	AAEL000855	0	0	0	0	0	1	AAEL000855	0	0	0	0	0	1
AAEL000856	0	0	0	0	0	1	AAEL000856	0	0	0	0	0	1	AAEL000856	0	0	0	0	0	1	AAEL000856	0	0	0	0	0	1	AAEL000856	0	0	0	0	0	1
AAEL000857	0	0	0	0	0	1	AAEL000857	0	0	0	0	0	1	AAEL000857	0	0	0	0	0	1	AAEL000857	0	0	0	0	0	1	AAEL000857	0	0	0	0	0	1
AAEL000859	1	0	0	0	0	0	AAEL000859	1	0	0	0	0	0	AAEL000859	0	0	0	0	1	0	AAEL000859	0	0	0	0	1	0	AAEL000859	0	1	0	0	0	0
AAEL000860	0	0	0	0	0	1	AAEL000860	0	0	0	0	0	1	AAEL000860	0	0	0	0	0	1	AAEL000860	0	0	0	0	0	1	AAEL000860	0	0	0	0	0	1
AAEL000861	0	0	0	0	0	1	AAEL000861	0	0	0	0	0	1	AAEL000861	0	0	0	0	0	1	AAEL000861	0	0	0	0	0	1	AAEL000861	0	0	0	1	0	0
AAEL000863	0	1	0	0	0	0	AAEL000863	0	0	0	0	0	1	AAEL000863	0	0	0	0	0	1	AAEL000863	0	0	0	0	0	1	AAEL000863	0	0	0	0	0	1
AAEL000867	0	0	0	0	0	1	AAEL000867	0	0	0	0	0	1	AAEL000867	0	0	0	0	0	1	AAEL000867	0	0	0	0	0	1	AAEL000867	0	0	0	0	0	1
AAEL000869	1	0	0	0	0	0	AAEL000869	1	0	0	0	0	0	AAEL000869	1	0	0	0	0	0	AAEL000869	1	0	0	0	0	0	AAEL000869	1	0	0	0	0	0
AAEL000871	0	0	0	0	0	1	AAEL000871	0	0	0	0	0	1	AAEL000871	1	0	0	0	0	0	AAEL000871	1	0	0	0	0	0	AAEL000871	1	0	0	0	0	0
AAEL000873	1	0	0	0	0	0	AAEL000873	1	0	0	0	0	0	AAEL000873	1	0	0	0	0	0	AAEL000873	1	0	0	0	0	0	AAEL000873	1	0	0	0	0	0
AAEL000874	0	0	0	0	0	1	AAEL000874	0	0	0	0	0	1	AAEL000874	0	0	0	0	0	1	AAEL000874	0	0	0	0	0	1	AAEL000874	0	0	0	0	0	1
AAEL000875	0	0	0	0	0	1	AAEL000875	0	0	0	0	0	1	AAEL000875	0	0	0	0	0	1	AAEL000875	0	0	0	0	0	1	AAEL000875	0	0	0	0	0	1
AAEL000876	1	0	0	0	0	0	AAEL000876	1	0	0	0	0	0	AAEL000876	1	0	0	0	0	0	AAEL000876	1	0	0	0	0	0	AAEL000876	1	0	0	0	0	0
AAEL000878	0	0	1	0	0	0	AAEL000878	0	0	0	1	0	0	AAEL000878	0	0	0	0	1	0	AAEL000878	0	0	0	1	0	0	AAEL000878	0	0	0	0	0	1
AAEL000882	1	0	0	0	0	0	AAEL000882	1	0	0	0	0	0	AAEL000882	1	0	0	0	0	0	AAEL000882	1	0	0	0	0	0	AAEL000882	1	0	0	0	0	0
AAEL000883	0	0	0	0	0	1	AAEL000883	0	0	0	0	0	1	AAEL000883	0	0	0	0	0	1	AAEL000883	0	0	0	0	0	1	AAEL000883	0	0	0	0	0	1
AAEL000885	0	0	1	0	0	0	AAEL000885	0	0	0	0	0	1	AAEL000885	1	0	0	0	0	0	AAEL000885	1	0	0	0	0	0	AAEL000885	0	0	1	0	0	0
AAEL000886	0	0	0	0	0	1	AAEL000886	0	0	0	0	0	1	AAEL000886	0	0	0	0	0	1	AAEL000886	0	0	0	0	0	1	AAEL000886	0	0	0	1	0	0
AAEL000889	0	0	1	0	0	0	AAEL000889	0	0	0	0	0	1	AAEL000889	1	0	0	0	0	0	AAEL000889	1	0	0	0	0	0	AAEL000889	0	0	1	0	0	0
AAEL000890	1	0	0	0	0	0	AAEL000890	1	0	0	0	0	0	AAEL000890	1	0	0	0	0	0	AAEL000890	1	0	0	0	0	0	AAEL000890	1	0	0	0	0	0
AAEL000893	0	0	0	0	0	1	AAEL000893	0	0	0	0	0	1	AAEL000893	0	0	0	0	0	1	AAEL000893	0	0	0	0	0	1	AAEL000893	0	0	0	0	0	1
AAEL000894	0	0	1	0	0	0	AAEL000894	1	0	0	0	0	0	AAEL000894	1	0	0	0	0	0	AAEL000894	1	0	0	0	0	0	AAEL000894	1	0	0	0	0	0
AAEL000896	0	0	0	0	0	1	AAEL000896	1	0	0	0	0	0	AAEL000896	1	0	0	0	0	0	AAEL000896	1	0	0	0	0	0	AAEL000896	1	0	0	0	0	0
AAEL000897	0	0	0	0	0	1	AAEL000897	0	0	0	0	0	1	AAEL000897	0	0	0	0	0	1	AAEL000897	0	0	0	0	0	1	AAEL000897	0	0	0	0	0	1
AAEL000898	0	0	1	0	0	0	AAEL000898	0	0	0	0	0	1	AAEL000898	0	0	0	0	0	1	AAEL000898	0	0	0	0	0	1	AAEL000898	0	0	0	0	0	1
AAEL000899	0	0	0	0	0	1	AAEL000899	0	0	0	0	0	1	AAEL000899	0	0	0	0	0	1	AAEL000899	0	0	0	0	0	1	AAEL000899	0	0	0	0	0	1
AAEL000900	0	0	0	0	0	1	AAEL000900	0	0	0	0	0	1	AAEL000900	0	0	0	0	0	1	AAEL000900	1	0	0	0	0	0	AAEL000900	0	0	0	0	0	1
AAEL000902	0	0	0	0	0	1	AAEL000902	0	0	0	0	0	1	AAEL000902	0	0	0	0	0	1	AAEL000902	0	0	0	0	0	1	AAEL000902	0	0	0	0	0	1
AAEL000903	0	0	0	0	0	1	AAEL000903	0	0	0	0	0	1	AAEL000903	0	0	0	0	0	1	AAEL000903	0	0	0	0	0	1	AAEL000903	0	0	0	0	0	1
AAEL000904	0	0	1	0	0	0	AAEL000904	0	0	0	0	0	1	AAEL000904	0	0	0	0	0	1	AAEL000904	0	0	0	0	0	1	AAEL000904	0	0	0	0	0	1
AAEL000905	0	0	1	0	0	0	AAEL000905	0	0	0	0	0	1	AAEL000905	0	0	0	0	0	1	AAEL000905	0	0	0	0	0	1	AAEL000905	0	0	0	1	0	0
AAEL000910	0	0	0	0	0	1	AAEL000910	0	0	0	0	0	1	AAEL000910	0	0	0	0	0	1	AAEL000910	0	0	0	0	0	1	AAEL000910	0	0	0	0	0	1
AAEL000911	1	0	0	0	0	0	AAEL000911	1	0	0	0	0	0	AAEL000911	1	0	0	0	0	0	AAEL000911	1	0	0	0	0	0	AAEL000911	1	0	0	0	0	0
AAEL000912	1	0	0	0	0	0	AAEL000912	1	0	0	0	0	0	AAEL000912	0	0	0	0	0	1	AAEL000912	0	0	0	0	0	1	AAEL000912	0	0	0	0	0	1
AAEL000914	1	0	0	0	0	0	AAEL000914	1	0	0	0	0	0	AAEL000914	1	0	0	0	0	0	AAEL000914	1	0	0	0	0	0	AAEL000914	1	0	0	0	0	0
AAEL000915	1	0	0	0	0	0	AAEL000915	1	0	0	0	0	0	AAEL000915	0	0	0	0	0	1	AAEL000915	0	0	0	0	0	1	AAEL000915	0	1	0	0	0	0
AAEL000918	0	0	0	0	1	0	AAEL000918	0	0	0	0	0	1	AAEL000918	0	0	0	0	0	1	AAEL000918	0	0	0	0	0	1	AAEL000918	0	0	0	0	0	1
AAEL000922	0	0	0	0	0	1	AAEL000922	0	0	0	0	0	1	AAEL000922	0	0	0	0	0	1	AAEL000922	0	0	0	0	0	1	AAEL000922	0	0	0	0	0	1
AAEL000923	0	0	1	0	0	0	AAEL000923	0	0	0	0	0	1	AAEL000923	1	0	0	0	0	0	AAEL000923	1	0	0	0	0	0	AAEL000923	0	0	1	0	0	0
AAEL000924	0	0	0	0	0	1	AAEL000924	0	0	0	0	0	1	AAEL000924	0	0	0	0	0	1	AAEL000924	0	0	0	0	0	1	AAEL000924	0	0	0	0	0	1
AAEL000925	0	0	0	0	0	1	AAEL000925	0	0	0	0	0	1	AAEL000925	0	0	0	0	0	1	AAEL000925	0	0	0	0	0	1	AAEL000925	0	0	0	0	0	1
AAEL000926	0	0	0	0	0	1	AAEL000926	0	1	0	0	0	0	AAEL000926	0	0	0	0	0	1	AAEL000926	0	0	0	0	0	1	AAEL000926	0	0	0	0	0	1
AAEL000928	1	0	0	0	0	0	AAEL000928	1	0	0	0	0	0	AAEL000928	0	0	0	0	0	1	AAEL000928	0	0	0	0	0	1	AAEL000928	0	1	0	0	0	0
AAEL000930	0	0	0	0	0	1	AAEL000930	0	0	0	0	0	1	AAEL000930	0	0	0	0	0	1	AAEL000930	0	0	0	0	0	1	AAEL000930	0	0	0	0	0	1
AAEL000931	0	0	0	0	0	1	AAEL000931	0	0	0	0	0	1	AAEL000931	0	0	0	0	0	1	AAEL000931	0	0	0	0	0	1	AAEL000931	0	0	0	0	0	1
AAEL000932	1	0	0	0	0	0	AAEL000932	1	0	0	0	0	0	AAEL000932	1	0	0	0	0	0	AAEL000932	1	0	0	0	0	0	AAEL000932	1	0	0	0	0	0
AAEL000933	0	0	0	0	0	1	AAEL000933	0	0	0	0	0	1	AAEL000933	0	0	0	0	0	1	AAEL000933	0	0	0	0	0	1	AAEL000933	0	0	0	0	0	1
AAEL000934	0	0	0	0	0	1	AAEL000934	0	0	0	0	0	1	AAEL000934	0	0	0	0	0	1	AAEL000934	0	0	0	0	0	1	AAEL000934	0	0	0	0	0	1
AAEL000936	0	0	0	0	0	1	AAEL000936	0	0	0	0	0	1	AAEL000936	0	0	0	0	0	1	AAEL000936	0	0	0	0	0	1	AAEL000936	0	0	0	0	0	1
AAEL000937	1	0	0	0	0	0	AAEL000937	1	0	0	0	0	0	AAEL000937	0	0	0	0	0	1	AAEL000937	0	0	0	0	0	1	AAEL000937	0	1	0	0	0	0
AAEL000938	0	0	0	0	0	1	AAEL000938	0	0	0	0	0	1	AAEL000938	0	0	0	0	0	1	AAEL000938	0	0	0	0	0	1	AAEL000938	0	0	0	0	0	1
AAEL000939	0	0	0	0	0	1	AAEL000939	0	0	0	0	0	1	AAEL000939	0	0	0	0	0	1	AAEL000939	0	0	0	0	0	1	AAEL000939	0	0	0	0	0	1
AAEL000941	0	0	0	0	0	1	AAEL000941	0	0	0	0	0	1	AAEL000941	0	0	0	0	0	1	AAEL000941	0	0	0	0	0	1	AAEL000941	0	0	0	0	0	1
AAEL000942	0	0	0	0	0	1	AAEL000942	0	0	0	0	0	1	AAEL000942	0	0	0	0	0	1	AAEL000942	0	0	0	0	0	1	AAEL000942	0	0	0	0	0	1
AAEL000943	0	0	0	0	0	1	AAEL000943	0	0	0	0	0	1	AAEL000943	0	0	0	0	0	1	AAEL000943	0	0	0	0	0	1	AAEL000943	0	0	0	0	0	1
AAEL000944	0	0	0	0	0	1	AAEL000944	0	0	0	0	0	1	AAEL000944	0	0	0	0	0	1	AAEL000944	0	0	0	0	0	1	AAEL000944	0	0	0	0	0	1
AAEL000947	0	0	0	0	0	1	AAEL000947	0	0	0	0	0	1	AAEL000947	0	0	0	0	0	1	AAEL000947	0	0	0	0	0	1	AAEL000947	0	0	0	0	0	1
AAEL000948	0	0	0	0	0	1	AAEL000948	0	0	0	0	0	1	AAEL000948	0	0	0	0	0	1	AAEL000948	0	0	0	0	0	1	AAEL000948	0	0	0	1	0	0
AAEL000949	0	0	0	0	0	1	AAEL000949	0	0	0	0	0	1	AAEL000949	0	0	0	0	0	1	AAEL000949	0	0	0	0	0	1	AAEL000949	0	0	0	0	0	1
AAEL000950	0	0	0	0	0	1	AAEL000950	0	0	0	0	0	1	AAEL000950	0	0	0	0	0	1	AAEL000950	0	0	0	0	0	1	AAEL000950	0	0	0	0	0	1
AAEL000951	0	0	0	0	0	1	AAEL000951	0	0	0	0	0	1	AAEL000951	0	0	0	0	0	1	AAEL000951	0	0	0	0	0	1	AAEL000951	0	0	0	0	0	1
AAEL000952	0	0	0	0	0	1	AAEL000952	0	0	0	0	0	1	AAEL000952	1	0	0	0	0	0	AAEL000952	1	0	0	0	0	0	AAEL000952	1	0	0	0	0	0
AAEL000953	0	0	0	0	0	1	AAEL000953	0	0	0	0	0	1	AAEL000953	0	0	0	0	0	1	AAEL000953	0	0	0	0	0	1	AAEL000953	0	0	0	0	0	1
AAEL000955	0	0	0	0	0	1	AAEL000955	0	0	0	0	0	1	AAEL000955	0	0	0	0	0	1	AAEL000955	0	0	0	0	0	1	AAEL000955	0	0	0	0	0	1
AAEL000956	0	0	0	0	0	1	AAEL000956	0	0	0	0	0	1	AAEL000956	0	0	0	0	0	1	AAEL000956	0	0	0	0	0	1	AAEL000956	0	0	0	0	0	1
AAEL000958	0	0	0	1	0	0	AAEL000958	0	0	0	0	0	1	AAEL000958	0	0	0	0	0	1	AAEL000958	0	0	0	0	0	1	AAEL000958	0	0	0	0	0	1
AAEL000961	0	0	1	0	0	0	AAEL000961	0	0	0	0	0	1	AAEL000961	1	0	0	0	0	0	AAEL000961	1	0	0	0	0	0	AAEL000961	0	0	1	0	0	0
AAEL000962	0	1	0	0	0	0	AAEL000962	0	0	0	0	0	1	AAEL000962	0	0	0	0	0	1	AAEL000962	0	0	0	0	0	1	AAEL000962	0	0	0	0	0	1
AAEL000964	0	0	0	0	0	1	AAEL000964	0	0	0	0	0	1	AAEL000964	0	0	0	0	0	1	AAEL000964	0	0	0	0	0	1	AAEL000964	0	0	0	0	0	1
AAEL000965	0	0	0	0	0	1	AAEL000965	0	0	0	0	0	1	AAEL000965	0	0	0	0	0	1	AAEL000965	0	0	0	0	0	1	AAEL000965	0	0	0	0	0	1
AAEL000967	0	0	0	0	0	1	AAEL000967	0	0	0	0	0	1	AAEL000967	0	0	0	0	0	1	AAEL000967	0	0	0	0	0	1	AAEL000967	0	0	0	0	0	1
AAEL000970	0	0	0	0	0	1	AAEL000970	0	0	0	0	0	1	AAEL000970	0	0	0	0	0	1	AAEL000970	0	0	0	0	0	1	AAEL000970	0	0	0	0	0	1
AAEL000973	0	0	0	0	0	1	AAEL000973	0	0	0	0	0	1	AAEL000973	0	0	0	0	0	1	AAEL000973	0	0	0	0	0	1	AAEL000973	0	0	0	0	0	1
AAEL000978	0	0	0	0	0	1	AAEL000978	0	0	0	0	0	1	AAEL000978	0	0	0	0	0	1	AAEL000978	0	0	0	0	0	1	AAEL000978	0	0	0	0	0	1
AAEL000980	0	0	0	0	0	1	AAEL000980	0	0	0	0	0	1	AAEL000980	1	0	0	0	0	0	AAEL000980	1	0	0	0	0	0	AAEL000980	0	0	1	0	0	0
AAEL000981	0	0	0	0	0	1	AAEL000981	0	0	0	0	0	1	AAEL000981	0	0	0	0	0	1	AAEL000981	0	0	0	0	0	1	AAEL000981	0	0	0	0	0	1
AAEL000982	0	0	0	0	0	1	AAEL000982	0	0	0	0	0	1	AAEL000982	0	0	0	0	0	1	AAEL000982	0	0	0	0	0	1	AAEL000982	0	0	0	0	0	1
AAEL000983	0	0	0	0	0	1	AAEL000983	0	0	0	0	0	1	AAEL000983	0	0	0	0	0	1	AAEL000983	0	0	0	0	0	1	AAEL000983	0	0	0	0	0	1
AAEL000984	0	0	0	0	0	1	AAEL000984	0	0	0	0	0	1	AAEL000984	0	0	0	0	0	1	AAEL000984	0	0	0	0	0	1	AAEL000984	0	0	0	0	1	0
AAEL000985	0	0	0	0	0	1	AAEL000985	0	0	0	0	0	1	AAEL000985	0	0	0	0	0	1	AAEL000985	0	0	0	0	0	1	AAEL000985	0	0	0	0	0	1
AAEL000986	0	0	0	0	0	1	AAEL000986	0	0	0	0	0	1	AAEL000986	0	0	0	0	0	1	AAEL000986	0	0	0	0	0	1	AAEL000986	0	0	0	1	0	0
AAEL000987	0	0	0	0	0	1	AAEL000987	0	0	0	0	0	1	AAEL000987	0	0	0	0	0	1	AAEL000987	0	0	0	0	0	1	AAEL000987	0	0	0	0	0	1
AAEL000993	0	0	0	0	0	1	AAEL000993	0	0	0	0	0	1	AAEL000993	0	0	0	0	0	1	AAEL000993	0	0	0	0	0	1	AAEL000993	0	0	0	0	0	1
AAEL000994	0	0	0	0	0	1	AAEL000994	0	0	0	0	0	1	AAEL000994	0	0	0	0	0	1	AAEL000994	0	0	0	0	0	1	AAEL000994	0	0	0	0	0	1
AAEL000996	0	0	0	0	0	1	AAEL000996	0	0	0	0	0	1	AAEL000996	0	0	0	0	0	1	AAEL000996	0	0	0	0	0	1	AAEL000996	0	0	0	0	0	1
AAEL000999	0	0	0	0	1	0	AAEL000999	0	0	0	0	0	1	AAEL000999	0	0	0	0	1	0	AAEL000999	0	0	0	0	0	1	AAEL000999	0	0	0	0	1	0
AAEL001000	0	0	0	0	0	1	AAEL001000	0	0	0	0	0	1	AAEL001000	0	0	0	0	0	1	AAEL001000	0	0	0	0	0	1	AAEL001000	0	0	0	0	0	1
AAEL001001	0	0	0	0	0	1	AAEL001001	0	0	0	0	0	1	AAEL001001	0	0	0	0	0	1	AAEL001001	0	0	0	0	0	1	AAEL001001	0	0	0	0	0	1
AAEL001005	0	0	0	0	0	1	AAEL001005	0	0	0	0	0	1	AAEL001005	0	0	0	0	0	1	AAEL001005	0	0	0	0	0	1	AAEL001005	0	0	0	0	0	1
AAEL001007	0	0	0	0	0	1	AAEL001007	0	0	0	0	0	1	AAEL001007	0	0	0	0	0	1	AAEL001007	0	0	0	0	0	1	AAEL001007	0	0	0	0	0	1
AAEL001008	0	0	0	0	0	1	AAEL001008	0	0	0	0	0	1	AAEL001008	0	0	0	0	0	1	AAEL001008	0	0	0	0	0	1	AAEL001008	0	0	0	0	0	1
AAEL001009	0	0	0	0	0	1	AAEL001009	0	0	0	0	0	1	AAEL001009	0	0	0	0	0	1	AAEL001009	0	0	0	0	0	1	AAEL001009	0	0	0	0	1	0
AAEL001010	1	0	0	0	0	0	AAEL001010	1	0	0	0	0	0	AAEL001010	1	0	0	0	0	0	AAEL001010	1	0	0	0	0	0	AAEL001010	1	0	0	0	0	0
AAEL001014	0	0	0	0	0	1	AAEL001014	0	0	0	0	0	1	AAEL001014	0	0	0	0	0	1	AAEL001014	0	0	0	0	0	1	AAEL001014	0	0	0	0	0	1
AAEL001015	0	0	1	0	0	0	AAEL001015	0	0	0	0	0	1	AAEL001015	1	0	0	0	0	0	AAEL001015	1	0	0	0	0	0	AAEL001015	0	0	1	0	0	0
AAEL001016	0	0	0	0	0	1	AAEL001016	0	0	0	0	0	1	AAEL001016	0	0	0	0	0	1	AAEL001016	0	0	0	0	0	1	AAEL001016	0	0	0	0	0	1
AAEL001020	0	0	0	0	0	1	AAEL001020	0	0	0	0	0	1	AAEL001020	0	0	0	0	0	1	AAEL001020	0	0	0	0	0	1	AAEL001020	0	0	0	0	0	1
AAEL001022	0	0	0	1	0	0	AAEL001022	0	0	0	0	0	1	AAEL001022	0	0	0	0	0	1	AAEL001022	0	0	0	0	0	1	AAEL001022	0	0	0	0	0	1
AAEL001024	0	0	0	0	0	1	AAEL001024	0	0	0	0	0	1	AAEL001024	0	0	0	0	0	1	AAEL001024	0	0	0	0	0	1	AAEL001024	0	0	0	0	0	1
AAEL001029	0	0	0	0	0	1	AAEL001029	0	0	0	0	0	1	AAEL001029	0	0	0	0	0	1	AAEL001029	0	0	0	0	0	1	AAEL001029	0	0	0	0	1	0
AAEL001030	0	0	0	0	0	1	AAEL001030	0	0	0	0	0	1	AAEL001030	0	0	0	0	0	1	AAEL001030	0	0	0	0	0	1	AAEL001030	0	0	0	0	0	1
AAEL001031	0	0	0	0	0	1	AAEL001031	0	0	0	0	0	1	AAEL001031	0	0	0	0	0	1	AAEL001031	0	0	0	0	0	1	AAEL001031	0	0	0	1	0	0
AAEL001032	0	0	0	0	0	1	AAEL001032	0	0	0	0	0	1	AAEL001032	0	0	0	0	0	1	AAEL001032	0	0	0	0	0	1	AAEL001032	0	0	0	0	1	0
AAEL001033	0	0	0	0	0	1	AAEL001033	0	0	0	0	0	1	AAEL001033	0	0	0	0	0	1	AAEL001033	0	0	0	0	0	1	AAEL001033	0	0	0	0	0	1
AAEL001036	0	0	0	0	0	1	AAEL001036	0	0	0	0	0	1	AAEL001036	0	0	0	0	0	1	AAEL001036	0	0	0	0	0	1	AAEL001036	0	0	0	0	0	1
AAEL001037	0	0	0	0	1	0	AAEL001037	0	0	0	0	0	1	AAEL001037	0	0	0	0	0	1	AAEL001037	0	0	0	0	0	1	AAEL001037	0	0	0	0	0	1
AAEL001038	0	0	0	0	0	1	AAEL001038	0	0	0	0	0	1	AAEL001038	0	0	0	0	0	1	AAEL001038	0	0	0	0	0	1	AAEL001038	0	0	0	0	0	1
AAEL001039	0	0	0	0	0	1	AAEL001039	0	0	0	0	0	1	AAEL001039	0	0	0	0	0	1	AAEL001039	0	0	0	0	0	1	AAEL001039	0	0	0	0	0	1
AAEL001041	0	0	0	0	0	1	AAEL001041	0	0	0	0	0	1	AAEL001041	0	0	0	0	0	1	AAEL001041	0	0	0	0	0	1	AAEL001041	0	0	0	0	0	1
AAEL001044	0	0	0	0	0	1	AAEL001044	0	0	0	0	0	1	AAEL001044	0	0	0	0	0	1	AAEL001044	0	0	0	0	0	1	AAEL001044	0	0	0	0	0	1
AAEL001046	0	0	0	0	0	1	AAEL001046	0	0	0	0	0	1	AAEL001046	0	0	0	0	0	1	AAEL001046	0	0	0	0	0	1	AAEL001046	0	0	0	0	0	1
AAEL001047	0	0	0	0	0	1	AAEL001047	0	0	0	0	0	1	AAEL001047	0	0	0	0	0	1	AAEL001047	0	0	0	0	0	1	AAEL001047	0	0	0	0	0	1
AAEL001048	0	0	0	0	0	1	AAEL001048	0	0	0	0	0	1	AAEL001048	0	0	0	0	0	1	AAEL001048	0	0	0	0	0	1	AAEL001048	0	0	0	0	0	1
AAEL001050	0	0	0	0	0	1	AAEL001050	0	0	0	0	0	1	AAEL001050	0	0	0	0	0	1	AAEL001050	0	0	0	0	0	1	AAEL001050	0	0	0	0	0	1
AAEL001052	0	0	0	0	0	1	AAEL001052	0	0	0	0	0	1	AAEL001052	0	0	0	0	0	1	AAEL001052	0	0	0	0	0	1	AAEL001052	0	0	0	0	0	1
AAEL001054	0	0	0	0	0	1	AAEL001054	0	0	0	0	0	1	AAEL001054	0	0	0	1	0	0	AAEL001054	0	0	0	0	0	1	AAEL001054	0	1	0	0	0	0
AAEL001059	0	1	0	0	0	0	AAEL001059	0	0	0	0	0	1	AAEL001059	1	0	0	0	0	0	AAEL001059	1	0	0	0	0	0	AAEL001059	0	0	0	0	0	1
AAEL001060	1	0	0	0	0	0	AAEL001060	1	0	0	0	0	0	AAEL001060	0	0	0	0	0	1	AAEL001060	0	0	0	0	0	1	AAEL001060	0	0	0	0	0	1
AAEL001061	0	0	0	0	0	1	AAEL001061	0	0	0	0	0	1	AAEL001061	0	0	0	0	0	1	AAEL001061	0	0	0	0	0	1	AAEL001061	0	0	0	0	0	1
AAEL001062	0	0	0	0	0	1	AAEL001062	0	0	0	0	0	1	AAEL001062	0	0	0	0	0	1	AAEL001062	0	0	0	0	0	1	AAEL001062	0	0	0	0	0	1
AAEL001065	0	0	0	0	0	1	AAEL001065	0	0	0	0	0	1	AAEL001065	0	0	0	0	0	1	AAEL001065	0	0	0	0	0	1	AAEL001065	0	0	0	0	0	1
AAEL001067	0	0	0	0	0	1	AAEL001067	0	0	0	0	0	1	AAEL001067	1	0	0	0	0	0	AAEL001067	1	0	0	0	0	0	AAEL001067	1	0	0	0	0	0
AAEL001068	0	0	0	1	0	0	AAEL001068	0	0	0	0	0	1	AAEL001068	0	0	0	0	0	1	AAEL001068	0	0	0	0	0	1	AAEL001068	0	0	0	0	0	1
AAEL001071	0	0	0	0	0	1	AAEL001071	0	0	0	0	0	1	AAEL001071	1	0	0	0	0	0	AAEL001071	0	0	0	0	0	1	AAEL001071	0	0	0	0	0	1
AAEL001073	0	1	0	0	0	0	AAEL001073	0	0	0	0	0	1	AAEL001073	1	0	0	0	0	0	AAEL001073	1	0	0	0	0	0	AAEL001073	0	0	1	0	0	0
AAEL001074	0	0	0	0	0	1	AAEL001074	0	0	0	0	0	1	AAEL001074	1	0	0	0	0	0	AAEL001074	1	0	0	0	0	0	AAEL001074	0	0	1	0	0	0
AAEL001076	1	0	0	0	0	0	AAEL001076	0	0	0	0	0	1	AAEL001076	0	0	0	0	0	1	AAEL001076	0	0	0	0	0	1	AAEL001076	0	0	0	0	0	1
AAEL001077	0	0	0	0	0	1	AAEL001077	0	0	0	0	0	1	AAEL001077	0	0	0	0	0	1	AAEL001077	0	0	0	0	0	1	AAEL001077	0	0	0	0	0	1
AAEL001080	0	0	0	0	0	1	AAEL001080	0	0	0	0	0	1	AAEL001080	0	0	0	0	0	1	AAEL001080	0	0	0	0	0	1	AAEL001080	0	0	0	0	0	1
AAEL001082	0	0	0	1	0	0	AAEL001082	0	0	0	0	0	1	AAEL001082	0	0	0	0	0	1	AAEL001082	0	0	0	0	0	1	AAEL001082	0	0	0	1	0	0
AAEL001084	0	0	0	0	0	1	AAEL001084	0	0	0	0	0	1	AAEL001084	0	0	0	0	0	1	AAEL001084	0	0	0	0	0	1	AAEL001084	0	0	0	0	0	1
AAEL001086	0	0	0	0	0	1	AAEL001086	0	0	0	0	0	1	AAEL001086	0	0	0	0	0	1	AAEL001086	0	0	0	0	0	1	AAEL001086	0	0	0	0	1	0
AAEL001087	0	0	0	0	0	1	AAEL001087	0	0	0	0	0	1	AAEL001087	0	0	0	0	0	1	AAEL001087	0	0	0	0	0	1	AAEL001087	0	0	0	1	0	0
AAEL001088	0	0	0	0	0	1	AAEL001088	0	0	0	0	0	1	AAEL001088	0	0	0	0	0	1	AAEL001088	0	0	0	0	0	1	AAEL001088	0	0	0	0	0	1
AAEL001090	0	0	0	0	0	1	AAEL001090	0	0	0	0	0	1	AAEL001090	0	0	0	0	0	1	AAEL001090	0	0	0	0	0	1	AAEL001090	0	0	0	0	0	1
AAEL001091	0	0	0	1	0	0	AAEL001091	0	0	0	0	0	1	AAEL001091	0	0	0	0	0	1	AAEL001091	0	0	0	0	0	1	AAEL001091	0	0	0	0	0	1
AAEL001092	0	0	0	0	0	1	AAEL001092	0	0	0	0	0	1	AAEL001092	0	0	0	0	0	1	AAEL001092	0	0	0	0	0	1	AAEL001092	0	0	0	0	0	1
AAEL001094	0	0	0	0	0	1	AAEL001094	0	0	0	0	0	1	AAEL001094	0	0	0	0	0	1	AAEL001094	0	0	0	0	0	1	AAEL001094	0	0	0	0	0	1
AAEL001095	0	0	0	0	0	1	AAEL001095	0	0	0	0	0	1	AAEL001095	0	0	0	0	0	1	AAEL001095	0	0	0	0	0	1	AAEL001095	0	0	0	1	0	0
AAEL001098	0	0	0	0	0	1	AAEL001098	0	0	0	0	0	1	AAEL001098	0	0	0	0	0	1	AAEL001098	0	0	0	0	0	1	AAEL001098	0	0	0	0	0	1
AAEL001099	0	0	0	0	0	1	AAEL001099	0	0	0	0	0	1	AAEL001099	0	0	0	0	0	1	AAEL001099	0	0	0	0	0	1	AAEL001099	0	0	0	0	0	1
AAEL001100	0	0	0	0	0	1	AAEL001100	0	0	0	0	0	1	AAEL001100	0	0	0	0	0	1	AAEL001100	0	0	0	0	0	1	AAEL001100	0	0	0	0	0	1
AAEL001101	0	0	0	0	0	1	AAEL001101	0	0	0	0	0	1	AAEL001101	0	0	0	0	0	1	AAEL001101	0	0	0	0	0	1	AAEL001101	0	0	0	0	0	1
AAEL001102	0	0	0	0	0	1	AAEL001102	0	0	0	0	0	1	AAEL001102	0	0	0	0	0	1	AAEL001102	0	0	0	0	0	1	AAEL001102	0	0	0	0	0	1
AAEL001103	0	0	0	0	0	1	AAEL001103	0	0	0	0	0	1	AAEL001103	0	0	0	0	0	1	AAEL001103	0	0	0	0	0	1	AAEL001103	0	0	0	0	0	1
AAEL001104	0	0	0	0	0	1	AAEL001104	0	0	0	0	0	1	AAEL001104	0	0	0	0	0	1	AAEL001104	0	0	0	0	0	1	AAEL001104	0	0	0	0	0	1
AAEL001105	0	0	0	0	0	1	AAEL001105	0	0	0	0	0	1	AAEL001105	0	0	0	0	0	1	AAEL001105	0	0	0	0	0	1	AAEL001105	0	0	0	0	0	1
AAEL001106	1	0	0	0	0	0	AAEL001106	1	0	0	0	0	0	AAEL001106	1	0	0	0	0	0	AAEL001106	1	0	0	0	0	0	AAEL001106	1	0	0	0	0	0
AAEL001109	0	0	0	0	0	1	AAEL001109	0	0	0	0	0	1	AAEL001109	0	0	0	0	0	1	AAEL001109	0	0	0	0	0	1	AAEL001109	0	0	0	0	0	1
AAEL001112	0	0	0	0	0	1	AAEL001112	0	0	0	0	0	1	AAEL001112	0	0	0	0	0	1	AAEL001112	0	0	0	0	0	1	AAEL001112	0	0	0	0	0	1
AAEL001113	0	0	0	0	0	1	AAEL001113	0	0	0	0	0	1	AAEL001113	0	0	0	0	0	1	AAEL001113	0	0	0	0	0	1	AAEL001113	0	0	0	0	0	1
AAEL001114	0	0	0	0	0	1	AAEL001114	0	0	0	0	0	1	AAEL001114	0	0	0	0	0	1	AAEL001114	0	0	0	0	0	1	AAEL001114	0	0	0	0	0	1
AAEL001116	0	0	0	0	0	1	AAEL001116	0	0	0	0	0	1	AAEL001116	0	0	0	0	0	1	AAEL001116	0	0	0	0	0	1	AAEL001116	0	0	0	0	0	1
AAEL001118	0	1	0	0	0	0	AAEL001118	0	0	0	0	0	1	AAEL001118	1	0	0	0	0	0	AAEL001118	1	0	0	0	0	0	AAEL001118	0	0	1	0	0	0
AAEL001119	0	0	0	0	0	1	AAEL001119	0	0	0	0	0	1	AAEL001119	0	0	0	0	0	1	AAEL001119	0	0	0	0	0	1	AAEL001119	0	0	0	0	0	1
AAEL001123	1	0	0	0	0	0	AAEL001123	1	0	0	0	0	0	AAEL001123	0	0	0	0	0	1	AAEL001123	1	0	0	0	0	0	AAEL001123	1	0	0	0	0	0
AAEL001124	0	0	0	0	0	1	AAEL001124	0	0	0	0	0	1	AAEL001124	0	0	0	0	0	1	AAEL001124	0	0	0	0	0	1	AAEL001124	0	0	0	0	0	1
AAEL001126	0	0	0	0	0	1	AAEL001126	0	0	0	0	0	1	AAEL001126	0	0	0	0	0	1	AAEL001126	0	0	0	0	0	1	AAEL001126	0	0	0	0	0	1
AAEL001127	0	0	0	0	0	1	AAEL001127	0	0	0	0	0	1	AAEL001127	0	0	0	0	0	1	AAEL001127	0	0	0	0	0	1	AAEL001127	0	0	0	0	0	1
AAEL001128	0	0	0	1	0	0	AAEL001128	0	0	0	0	0	1	AAEL001128	0	0	0	0	0	1	AAEL001128	0	0	0	0	0	1	AAEL001128	0	0	0	1	0	0
AAEL001129	0	0	0	0	0	1	AAEL001129	0	0	0	0	0	1	AAEL001129	0	0	0	0	0	1	AAEL001129	0	0	0	0	0	1	AAEL001129	0	0	0	0	1	0
AAEL001130	1	0	0	0	0	0	AAEL001130	1	0	0	0	0	0	AAEL001130	1	0	0	0	0	0	AAEL001130	1	0	0	0	0	0	AAEL001130	1	0	0	0	0	0
AAEL001131	0	0	0	0	0	1	AAEL001131	0	0	0	0	0	1	AAEL001131	0	0	0	0	0	1	AAEL001131	0	0	0	0	0	1	AAEL001131	0	0	0	0	0	1
AAEL001132	0	0	0	0	0	1	AAEL001132	0	0	0	0	0	1	AAEL001132	0	0	0	0	0	1	AAEL001132	0	0	0	0	0	1	AAEL001132	0	0	0	0	0	1
AAEL001134	0	0	0	0	1	0	AAEL001134	0	0	0	0	0	1	AAEL001134	0	0	0	0	0	1	AAEL001134	0	0	0	0	0	1	AAEL001134	0	0	0	0	0	1
AAEL001137	1	0	0	0	0	0	AAEL001137	1	0	0	0	0	0	AAEL001137	1	0	0	0	0	0	AAEL001137	1	0	0	0	0	0	AAEL001137	1	0	0	0	0	0
AAEL001139	0	1	0	0	0	0	AAEL001139	0	0	0	0	0	1	AAEL001139	0	0	0	0	0	1	AAEL001139	0	0	0	0	0	1	AAEL001139	0	0	0	0	0	1
AAEL001140	0	0	0	0	0	1	AAEL001140	0	0	0	0	0	1	AAEL001140	0	0	0	0	0	1	AAEL001140	0	0	0	0	0	1	AAEL001140	0	0	0	0	0	1
AAEL001141	0	0	0	0	0	1	AAEL001141	0	0	0	0	0	1	AAEL001141	0	0	0	0	0	1	AAEL001141	0	0	0	0	0	1	AAEL001141	0	0	0	0	0	1
AAEL001142	0	0	0	0	0	1	AAEL001142	0	0	0	0	0	1	AAEL001142	0	0	0	0	0	1	AAEL001142	0	0	0	0	0	1	AAEL001142	0	0	0	0	0	1
AAEL001143	0	0	0	0	0	1	AAEL001143	0	0	0	0	0	1	AAEL001143	0	0	0	0	0	1	AAEL001143	0	0	0	0	0	1	AAEL001143	0	0	0	0	0	1
AAEL001144	0	0	0	0	0	1	AAEL001144	0	0	0	0	0	1	AAEL001144	0	0	0	0	0	1	AAEL001144	0	0	0	0	0	1	AAEL001144	0	0	0	0	0	1
AAEL001146	0	0	0	0	0	1	AAEL001146	0	0	0	0	0	1	AAEL001146	0	0	0	0	0	1	AAEL001146	0	0	0	0	0	1	AAEL001146	0	0	0	0	0	1
AAEL001148	0	0	0	0	0	1	AAEL001148	0	0	0	0	0	1	AAEL001148	0	0	0	0	0	1	AAEL001148	1	0	0	0	0	0	AAEL001148	0	0	0	0	0	1
AAEL001151	0	0	0	0	0	1	AAEL001151	0	0	0	0	0	1	AAEL001151	0	0	0	0	0	1	AAEL001151	0	0	0	0	0	1	AAEL001151	0	0	0	0	0	1
AAEL001152	0	0	0	0	0	1	AAEL001152	0	0	0	0	0	1	AAEL001152	0	0	0	0	0	1	AAEL001152	0	0	0	0	0	1	AAEL001152	0	0	0	0	0	1
AAEL001154	0	0	0	0	0	1	AAEL001154	0	0	0	0	0	1	AAEL001154	0	0	0	0	0	1	AAEL001154	0	0	0	0	0	1	AAEL001154	0	0	0	0	0	1
AAEL001155	0	0	0	0	0	1	AAEL001155	0	0	0	0	0	1	AAEL001155	0	0	0	0	0	1	AAEL001155	0	0	0	0	0	1	AAEL001155	0	0	0	0	0	1
AAEL001156	0	0	0	1	0	0	AAEL001156	0	0	0	0	0	1	AAEL001156	1	0	0	0	0	0	AAEL001156	1	0	0	0	0	0	AAEL001156	0	0	1	0	0	0
AAEL001159	0	0	0	0	0	1	AAEL001159	0	0	0	0	0	1	AAEL001159	0	0	0	0	0	1	AAEL001159	0	0	0	0	0	1	AAEL001159	0	0	0	0	0	1
AAEL001162	0	0	0	0	0	1	AAEL001162	0	0	0	0	0	1	AAEL001162	1	0	0	0	0	0	AAEL001162	1	0	0	0	0	0	AAEL001162	0	0	0	0	0	1
AAEL001163	0	0	0	0	0	1	AAEL001163	0	0	0	0	0	1	AAEL001163	0	0	0	0	0	1	AAEL001163	0	0	0	0	0	1	AAEL001163	0	0	0	0	0	1
AAEL001164	0	0	0	0	0	1	AAEL001164	0	0	0	0	0	1	AAEL001164	0	0	0	0	0	1	AAEL001164	0	0	0	0	0	1	AAEL001164	0	0	0	1	0	0
AAEL001166	0	0	0	0	0	1	AAEL001166	0	0	0	0	0	1	AAEL001166	0	0	0	0	0	1	AAEL001166	0	0	0	0	0	1	AAEL001166	0	0	0	0	0	1
AAEL001167	0	1	0	0	0	0	AAEL001167	0	0	0	1	0	0	AAEL001167	0	0	0	0	0	1	AAEL001167	0	0	0	0	0	1	AAEL001167	0	0	0	0	0	1
AAEL001168	0	0	0	0	0	1	AAEL001168	0	0	0	0	0	1	AAEL001168	0	0	0	0	0	1	AAEL001168	0	0	0	0	0	1	AAEL001168	0	0	0	0	0	1
AAEL001169	0	0	0	0	0	1	AAEL001169	0	0	0	0	0	1	AAEL001169	0	0	0	0	0	1	AAEL001169	0	0	0	0	0	1	AAEL001169	0	0	0	0	0	1
AAEL001170	0	0	0	0	0	1	AAEL001170	0	0	0	0	0	1	AAEL001170	0	0	0	0	0	1	AAEL001170	0	0	0	0	0	1	AAEL001170	0	0	0	0	0	1
AAEL001171	0	0	0	0	0	1	AAEL001171	0	0	0	0	0	1	AAEL001171	0	0	0	0	0	1	AAEL001171	0	0	0	0	0	1	AAEL001171	0	0	0	0	0	1
AAEL001172	0	0	0	0	0	1	AAEL001172	0	0	0	0	0	1	AAEL001172	0	0	0	0	0	1	AAEL001172	0	0	0	0	0	1	AAEL001172	0	0	0	0	0	1
AAEL001173	0	0	0	0	0	1	AAEL001173	0	0	0	0	0	1	AAEL001173	0	0	0	0	0	1	AAEL001173	0	0	0	0	0	1	AAEL001173	0	0	0	0	0	1
AAEL001175	0	0	0	0	0	1	AAEL001175	0	0	0	0	0	1	AAEL001175	0	0	0	0	0	1	AAEL001175	0	0	0	0	0	1	AAEL001175	0	0	0	0	0	1
AAEL001176	0	0	0	0	0	1	AAEL001176	0	0	0	0	0	1	AAEL001176	0	0	0	0	0	1	AAEL001176	0	0	0	0	0	1	AAEL001176	0	0	0	0	0	1
AAEL001177	0	0	0	0	0	1	AAEL001177	0	0	0	0	0	1	AAEL001177	0	0	0	0	0	1	AAEL001177	0	0	0	0	0	1	AAEL001177	0	0	0	0	0	1
AAEL001178	1	0	0	0	0	0	AAEL001178	1	0	0	0	0	0	AAEL001178	1	0	0	0	0	0	AAEL001178	1	0	0	0	0	0	AAEL001178	1	0	0	0	0	0
AAEL001181	1	0	0	0	0	0	AAEL001181	1	0	0	0	0	0	AAEL001181	0	0	0	0	0	1	AAEL001181	0	0	0	0	0	1	AAEL001181	0	1	0	0	0	0
AAEL001183	0	0	0	0	0	1	AAEL001183	0	0	0	0	0	1	AAEL001183	0	0	0	0	0	1	AAEL001183	0	0	0	0	0	1	AAEL001183	0	0	0	0	0	1
AAEL001184	0	0	0	0	0	1	AAEL001184	0	0	0	0	0	1	AAEL001184	0	0	0	0	0	1	AAEL001184	0	0	0	0	0	1	AAEL001184	0	0	0	1	0	0
AAEL001185	0	0	0	0	0	1	AAEL001185	0	0	0	0	0	1	AAEL001185	0	0	0	0	0	1	AAEL001185	0	0	0	0	0	1	AAEL001185	0	0	0	0	0	1
AAEL001187	0	0	0	0	0	1	AAEL001187	0	0	0	0	0	1	AAEL001187	0	0	0	0	0	1	AAEL001187	0	0	0	0	0	1	AAEL001187	0	0	0	0	0	1
AAEL001188	0	0	0	0	0	1	AAEL001188	0	0	0	0	0	1	AAEL001188	0	0	0	0	0	1	AAEL001188	0	0	0	0	0	1	AAEL001188	0	0	0	0	0	1
AAEL001189	1	0	0	0	0	0	AAEL001189	1	0	0	0	0	0	AAEL001189	1	0	0	0	0	0	AAEL001189	1	0	0	0	0	0	AAEL001189	1	0	0	0	0	0
AAEL001190	0	0	0	0	0	1	AAEL001190	0	0	0	0	0	1	AAEL001190	0	0	0	0	0	1	AAEL001190	0	0	0	0	0	1	AAEL001190	0	0	0	0	0	1
AAEL001191	0	0	0	0	0	1	AAEL001191	0	0	0	0	0	1	AAEL001191	0	0	0	0	0	1	AAEL001191	0	0	0	0	0	1	AAEL001191	0	0	0	0	0	1
AAEL001192	1	0	0	0	0	0	AAEL001192	0	0	0	0	0	1	AAEL001192	1	0	0	0	0	0	AAEL001192	1	0	0	0	0	0	AAEL001192	1	0	0	0	0	0
AAEL001194	0	0	0	0	0	1	AAEL001194	0	0	0	0	0	1	AAEL001194	0	0	0	0	0	1	AAEL001194	0	0	0	0	0	1	AAEL001194	0	0	0	1	0	0
AAEL001195	1	0	0	0	0	0	AAEL001195	1	0	0	0	0	0	AAEL001195	1	0	0	0	0	0	AAEL001195	1	0	0	0	0	0	AAEL001195	1	0	0	0	0	0
AAEL001196	1	0	0	0	0	0	AAEL001196	1	0	0	0	0	0	AAEL001196	1	0	0	0	0	0	AAEL001196	1	0	0	0	0	0	AAEL001196	1	0	0	0	0	0
AAEL001198	0	0	0	0	0	1	AAEL001198	0	0	0	0	0	1	AAEL001198	0	0	0	0	0	1	AAEL001198	0	0	0	0	0	1	AAEL001198	0	0	0	0	0	1
AAEL001199	1	0	0	0	0	0	AAEL001199	1	0	0	0	0	0	AAEL001199	1	0	0	0	0	0	AAEL001199	1	0	0	0	0	0	AAEL001199	1	0	0	0	0	0
AAEL001200	0	0	0	0	0	1	AAEL001200	0	0	0	0	0	1	AAEL001200	0	0	0	0	0	1	AAEL001200	0	0	0	0	0	1	AAEL001200	0	0	0	0	0	1
AAEL001201	0	0	0	0	0	1	AAEL001201	0	0	0	0	0	1	AAEL001201	0	0	0	0	0	1	AAEL001201	0	0	0	0	0	1	AAEL001201	0	0	0	0	0	1
AAEL001202	0	0	0	0	0	1	AAEL001202	0	0	0	0	0	1	AAEL001202	0	0	0	0	0	1	AAEL001202	0	0	0	0	0	1	AAEL001202	0	0	0	0	0	1
AAEL001203	0	0	0	0	0	1	AAEL001203	0	0	0	0	0	1	AAEL001203	0	0	0	0	0	1	AAEL001203	0	0	0	0	0	1	AAEL001203	0	0	0	1	0	0
AAEL001204	0	0	0	0	0	1	AAEL001204	0	0	0	0	0	1	AAEL001204	0	0	0	0	0	1	AAEL001204	0	0	0	0	0	1	AAEL001204	0	0	0	0	0	1
AAEL001205	0	0	0	0	0	1	AAEL001205	0	0	0	0	0	1	AAEL001205	0	0	0	0	0	1	AAEL001205	0	0	0	0	0	1	AAEL001205	0	0	0	0	0	1
AAEL001206	0	0	0	0	0	1	AAEL001206	0	0	0	0	0	1	AAEL001206	0	0	0	0	0	1	AAEL001206	0	0	0	0	0	1	AAEL001206	0	0	0	0	0	1
AAEL001207	0	0	0	0	1	0	AAEL001207	0	0	0	0	0	1	AAEL001207	0	0	0	0	0	1	AAEL001207	0	0	0	0	0	1	AAEL001207	0	0	0	0	0	1
AAEL001208	1	0	0	0	0	0	AAEL001208	1	0	0	0	0	0	AAEL001208	0	0	0	0	0	1	AAEL001208	0	0	0	0	0	1	AAEL001208	0	1	0	0	0	0
AAEL001209	0	0	0	1	0	0	AAEL001209	0	0	0	0	0	1	AAEL001209	0	0	0	0	0	1	AAEL001209	0	0	0	0	0	1	AAEL001209	0	0	0	0	0	1
AAEL001210	0	0	0	0	0	1	AAEL001210	0	0	0	0	0	1	AAEL001210	0	0	0	0	0	1	AAEL001210	0	0	0	0	0	1	AAEL001210	0	0	0	1	0	0
AAEL001211	0	0	0	0	0	1	AAEL001211	0	0	0	0	0	1	AAEL001211	0	0	0	0	0	1	AAEL001211	0	0	0	0	0	1	AAEL001211	0	0	0	0	0	1
AAEL001212	0	0	0	0	0	1	AAEL001212	0	0	0	0	0	1	AAEL001212	0	0	0	0	0	1	AAEL001212	0	0	0	0	0	1	AAEL001212	0	0	0	0	0	1
AAEL001215	0	0	0	0	0	1	AAEL001215	0	0	0	0	0	1	AAEL001215	0	0	0	0	0	1	AAEL001215	0	0	0	0	0	1	AAEL001215	0	0	0	0	0	1
AAEL001216	0	0	0	0	0	1	AAEL001216	0	0	0	0	0	1	AAEL001216	0	0	0	0	0	1	AAEL001216	0	0	0	0	0	1	AAEL001216	0	0	0	0	0	1
AAEL001218	0	0	0	0	0	1	AAEL001218	0	0	0	0	0	1	AAEL001218	0	0	0	0	0	1	AAEL001218	0	0	0	0	0	1	AAEL001218	0	0	0	0	0	1
AAEL001219	1	0	0	0	0	0	AAEL001219	1	0	0	0	0	0	AAEL001219	0	0	0	0	0	1	AAEL001219	0	0	0	0	0	1	AAEL001219	0	0	0	0	0	1
AAEL001220	0	0	0	0	0	1	AAEL001220	0	0	0	0	0	1	AAEL001220	0	0	0	0	0	1	AAEL001220	0	0	0	0	0	1	AAEL001220	0	0	0	0	0	1
AAEL001223	0	0	0	0	0	1	AAEL001223	0	0	0	0	0	1	AAEL001223	0	0	0	0	0	1	AAEL001223	0	0	0	0	0	1	AAEL001223	0	0	0	0	0	1
AAEL001227	1	0	0	0	0	0	AAEL001227	1	0	0	0	0	0	AAEL001227	1	0	0	0	0	0	AAEL001227	1	0	0	0	0	0	AAEL001227	1	0	0	0	0	0
AAEL001228	1	0	0	0	0	0	AAEL001228	1	0	0	0	0	0	AAEL001228	0	0	0	0	0	1	AAEL001228	0	0	0	0	0	1	AAEL001228	0	1	0	0	0	0
AAEL001231	1	0	0	0	0	0	AAEL001231	1	0	0	0	0	0	AAEL001231	0	0	0	0	0	1	AAEL001231	0	0	0	0	0	1	AAEL001231	0	0	0	0	0	1
AAEL001232	0	0	0	0	0	1	AAEL001232	0	0	0	0	0	1	AAEL001232	0	0	0	0	0	1	AAEL001232	0	0	0	0	0	1	AAEL001232	0	0	0	0	0	1
AAEL001233	0	0	0	0	0	1	AAEL001233	0	0	0	0	0	1	AAEL001233	0	0	0	0	0	1	AAEL001233	0	0	0	0	0	1	AAEL001233	0	0	0	1	0	0
AAEL001235	0	0	0	0	0	1	AAEL001235	0	0	0	0	0	1	AAEL001235	0	0	0	0	0	1	AAEL001235	0	0	0	0	0	1	AAEL001235	0	0	0	0	0	1
AAEL001236	0	0	0	0	0	1	AAEL001236	0	0	0	0	0	1	AAEL001236	0	0	0	0	0	1	AAEL001236	0	0	0	0	0	1	AAEL001236	0	0	0	0	0	1
AAEL001238	0	0	0	0	0	1	AAEL001238	0	0	0	0	0	1	AAEL001238	0	0	0	0	0	1	AAEL001238	0	0	0	0	0	1	AAEL001238	0	0	0	0	0	1
AAEL001240	1	0	0	0	0	0	AAEL001240	1	0	0	0	0	0	AAEL001240	1	0	0	0	0	0	AAEL001240	1	0	0	0	0	0	AAEL001240	1	0	0	0	0	0
AAEL001241	0	0	0	0	0	1	AAEL001241	0	0	0	0	0	1	AAEL001241	0	0	0	0	0	1	AAEL001241	0	0	0	0	0	1	AAEL001241	0	0	0	0	0	1
AAEL001242	0	0	0	0	0	1	AAEL001242	0	0	0	0	0	1	AAEL001242	0	0	0	0	0	1	AAEL001242	0	0	0	0	0	1	AAEL001242	0	0	0	0	0	1
AAEL001243	0	0	0	0	0	1	AAEL001243	0	0	0	0	0	1	AAEL001243	0	0	0	0	0	1	AAEL001243	0	0	0	0	0	1	AAEL001243	0	0	0	0	0	1
AAEL001244	0	0	0	0	0	1	AAEL001244	0	0	0	0	0	1	AAEL001244	0	0	0	0	0	1	AAEL001244	0	0	0	0	0	1	AAEL001244	0	0	0	0	0	1
AAEL001245	0	0	0	0	0	1	AAEL001245	0	0	0	0	0	1	AAEL001245	0	0	0	0	0	1	AAEL001245	0	0	0	0	0	1	AAEL001245	0	0	0	0	0	1
AAEL001246	0	0	0	0	0	1	AAEL001246	0	0	0	0	0	1	AAEL001246	0	0	0	0	0	1	AAEL001246	0	0	0	0	0	1	AAEL001246	0	0	0	0	0	1
AAEL001247	0	0	0	0	0	1	AAEL001247	0	0	0	0	0	1	AAEL001247	0	0	0	0	0	1	AAEL001247	0	0	0	0	0	1	AAEL001247	0	0	0	0	0	1
AAEL001248	0	0	0	0	0	1	AAEL001248	0	0	0	0	0	1	AAEL001248	1	0	0	0	0	0	AAEL001248	1	0	0	0	0	0	AAEL001248	0	0	0	0	0	1
AAEL001249	0	0	0	0	0	1	AAEL001249	0	0	0	0	0	1	AAEL001249	0	0	0	0	0	1	AAEL001249	0	0	0	0	0	1	AAEL001249	0	0	0	0	0	1
AAEL001250	0	0	0	0	0	1	AAEL001250	0	0	0	0	0	1	AAEL001250	0	0	0	0	0	1	AAEL001250	0	0	0	0	0	1	AAEL001250	0	0	0	0	0	1
AAEL001252	0	0	0	0	0	1	AAEL001252	0	0	0	0	0	1	AAEL001252	0	0	0	0	0	1	AAEL001252	0	0	0	0	0	1	AAEL001252	0	0	0	1	0	0
AAEL001254	0	0	0	0	0	1	AAEL001254	0	0	0	0	0	1	AAEL001254	0	0	0	0	0	1	AAEL001254	0	0	0	0	0	1	AAEL001254	0	0	0	0	0	1
AAEL001255	0	0	0	0	0	1	AAEL001255	0	0	0	0	0	1	AAEL001255	0	0	0	0	0	1	AAEL001255	0	0	0	0	0	1	AAEL001255	0	0	0	0	0	1
AAEL001256	1	0	0	0	0	0	AAEL001256	1	0	0	0	0	0	AAEL001256	1	0	0	0	0	0	AAEL001256	1	0	0	0	0	0	AAEL001256	1	0	0	0	0	0
AAEL001257	0	0	0	0	0	1	AAEL001257	0	0	0	0	0	1	AAEL001257	0	0	0	0	0	1	AAEL001257	0	0	0	0	0	1	AAEL001257	0	0	0	0	0	1
AAEL001260	0	0	0	0	0	1	AAEL001260	0	0	0	0	0	1	AAEL001260	0	0	0	0	0	1	AAEL001260	0	0	0	0	0	1	AAEL001260	0	0	0	0	0	1
AAEL001261	0	0	0	0	0	1	AAEL001261	0	0	0	0	0	1	AAEL001261	0	0	0	0	0	1	AAEL001261	0	0	0	0	0	1	AAEL001261	0	0	0	1	0	0
AAEL001268	0	0	0	0	0	1	AAEL001268	0	0	0	0	0	1	AAEL001268	0	0	0	0	0	1	AAEL001268	0	0	0	0	0	1	AAEL001268	0	0	0	0	0	1
AAEL001270	0	0	0	0	0	1	AAEL001270	0	0	0	0	0	1	AAEL001270	0	0	0	0	0	1	AAEL001270	0	0	0	0	0	1	AAEL001270	0	0	0	0	0	1
AAEL001271	0	0	0	0	0	1	AAEL001271	0	0	0	0	0	1	AAEL001271	0	0	0	0	0	1	AAEL001271	0	0	0	0	0	1	AAEL001271	0	0	0	0	0	1
AAEL001273	0	0	0	0	0	1	AAEL001273	0	0	0	0	0	1	AAEL001273	0	0	0	0	0	1	AAEL001273	0	0	0	0	0	1	AAEL001273	0	0	0	0	0	1
AAEL001275	0	0	0	0	0	1	AAEL001275	0	0	0	0	0	1	AAEL001275	0	0	0	0	0	1	AAEL001275	0	0	0	0	0	1	AAEL001275	0	0	0	0	0	1
AAEL001277	0	0	0	0	0	1	AAEL001277	0	0	0	0	0	1	AAEL001277	0	0	0	0	0	1	AAEL001277	0	0	0	0	0	1	AAEL001277	0	0	0	0	0	1
AAEL001281	0	0	0	1	0	0	AAEL001281	0	0	0	0	0	1	AAEL001281	0	0	0	0	0	1	AAEL001281	0	0	0	0	0	1	AAEL001281	0	0	0	0	0	1
AAEL001287	0	0	0	1	0	0	AAEL001287	0	0	0	0	0	1	AAEL001287	0	0	0	0	0	1	AAEL001287	0	0	0	0	0	1	AAEL001287	0	0	0	0	0	1
AAEL001289	0	0	0	1	0	0	AAEL001289	0	0	0	0	0	1	AAEL001289	0	0	0	0	0	1	AAEL001289	0	0	0	0	0	1	AAEL001289	0	0	0	1	0	0
AAEL001290	1	0	0	0	0	0	AAEL001290	1	0	0	0	0	0	AAEL001290	1	0	0	0	0	0	AAEL001290	1	0	0	0	0	0	AAEL001290	1	0	0	0	0	0
AAEL001292	1	0	0	0	0	0	AAEL001292	1	0	0	0	0	0	AAEL001292	1	0	0	0	0	0	AAEL001292	1	0	0	0	0	0	AAEL001292	1	0	0	0	0	0
AAEL001293	0	0	0	0	0	1	AAEL001293	0	0	0	0	0	1	AAEL001293	0	0	0	0	0	1	AAEL001293	0	0	0	0	0	1	AAEL001293	0	0	0	0	0	1
AAEL001294	0	0	0	0	0	1	AAEL001294	0	0	0	0	0	1	AAEL001294	0	0	0	0	0	1	AAEL001294	0	0	0	0	0	1	AAEL001294	0	0	0	1	0	0
AAEL001295	0	0	0	0	0	1	AAEL001295	0	0	0	0	0	1	AAEL001295	0	0	0	0	0	1	AAEL001295	0	0	0	0	0	1	AAEL001295	0	0	0	1	0	0
AAEL001299	0	0	0	0	0	1	AAEL001299	0	0	0	0	0	1	AAEL001299	0	0	0	0	0	1	AAEL001299	0	0	0	0	0	1	AAEL001299	0	0	0	0	0	1
AAEL001300	0	0	0	0	0	1	AAEL001300	0	0	0	0	0	1	AAEL001300	0	0	0	0	0	1	AAEL001300	0	0	0	0	0	1	AAEL001300	0	0	0	0	0	1
AAEL001301	1	0	0	0	0	0	AAEL001301	1	0	0	0	0	0	AAEL001301	0	0	0	0	0	1	AAEL001301	0	0	0	0	0	1	AAEL001301	0	0	0	0	0	1
AAEL001304	0	0	0	0	0	1	AAEL001304	0	0	0	0	0	1	AAEL001304	0	0	0	0	0	1	AAEL001304	0	0	0	0	0	1	AAEL001304	0	0	0	0	0	1
AAEL001305	0	0	0	0	0	1	AAEL001305	0	0	0	0	0	1	AAEL001305	0	0	0	0	0	1	AAEL001305	0	0	0	0	0	1	AAEL001305	0	0	0	0	0	1
AAEL001306	0	0	0	0	0	1	AAEL001306	0	0	0	0	0	1	AAEL001306	0	0	0	0	0	1	AAEL001306	0	0	0	0	0	1	AAEL001306	0	0	0	1	0	0
AAEL001307	0	0	0	0	0	1	AAEL001307	0	0	0	0	0	1	AAEL001307	0	0	0	0	0	1	AAEL001307	0	0	0	0	0	1	AAEL001307	0	0	0	0	0	1
AAEL001308	0	0	0	0	0	1	AAEL001308	0	0	0	0	0	1	AAEL001308	0	0	0	0	0	1	AAEL001308	0	0	0	0	0	1	AAEL001308	0	0	0	1	0	0
AAEL001309	1	0	0	0	0	0	AAEL001309	1	0	0	0	0	0	AAEL001309	1	0	0	0	0	0	AAEL001309	1	0	0	0	0	0	AAEL001309	1	0	0	0	0	0
AAEL001312	0	0	0	0	0	1	AAEL001312	0	0	0	0	0	1	AAEL001312	0	0	0	0	0	1	AAEL001312	0	0	0	0	1	0	AAEL001312	0	0	0	0	0	1
AAEL001314	0	0	0	0	0	1	AAEL001314	0	0	0	0	0	1	AAEL001314	0	0	0	0	0	1	AAEL001314	0	0	0	0	0	1	AAEL001314	0	0	0	0	0	1
AAEL001315	0	0	0	0	0	1	AAEL001315	0	0	0	0	0	1	AAEL001315	0	0	0	0	0	1	AAEL001315	0	0	0	0	0	1	AAEL001315	0	0	0	0	0	1
AAEL001316	0	0	0	0	0	1	AAEL001316	0	0	0	0	0	1	AAEL001316	0	0	0	0	0	1	AAEL001316	0	0	0	0	0	1	AAEL001316	0	0	0	1	0	0
AAEL001317	0	0	0	0	0	1	AAEL001317	0	0	0	0	0	1	AAEL001317	0	0	0	0	0	1	AAEL001317	0	0	0	0	0	1	AAEL001317	0	0	0	0	0	1
AAEL001318	0	0	0	0	0	1	AAEL001318	0	0	0	0	0	1	AAEL001318	0	0	0	0	0	1	AAEL001318	0	0	0	0	0	1	AAEL001318	0	0	0	0	0	1
AAEL001319	0	0	0	0	0	1	AAEL001319	0	0	0	0	0	1	AAEL001319	0	0	0	0	0	1	AAEL001319	0	0	0	0	0	1	AAEL001319	0	0	0	1	0	0
AAEL001320	0	0	0	0	0	1	AAEL001320	0	0	0	0	0	1	AAEL001320	0	0	0	0	0	1	AAEL001320	0	0	0	0	1	0	AAEL001320	0	0	0	0	0	1
AAEL001321	0	0	0	0	0	1	AAEL001321	0	0	0	0	0	1	AAEL001321	0	0	0	0	0	1	AAEL001321	0	0	0	0	0	1	AAEL001321	0	0	0	0	0	1
AAEL001323	0	0	0	0	0	1	AAEL001323	0	0	0	0	0	1	AAEL001323	0	0	0	0	0	1	AAEL001323	0	0	0	0	0	1	AAEL001323	0	0	0	1	0	0
AAEL001324	0	0	0	0	0	1	AAEL001324	0	0	0	0	0	1	AAEL001324	0	0	0	0	0	1	AAEL001324	0	0	0	0	0	1	AAEL001324	0	0	0	0	1	0
AAEL001325	0	0	0	0	0	1	AAEL001325	0	0	0	0	0	1	AAEL001325	0	0	0	0	0	1	AAEL001325	0	0	0	0	0	1	AAEL001325	0	0	0	0	0	1
AAEL001326	0	0	0	0	0	1	AAEL001326	0	0	0	0	0	1	AAEL001326	0	0	0	0	0	1	AAEL001326	0	0	0	0	0	1	AAEL001326	0	0	0	0	0	1
AAEL001328	0	0	0	0	0	1	AAEL001328	0	0	0	0	0	1	AAEL001328	0	0	0	0	0	1	AAEL001328	0	0	0	0	0	1	AAEL001328	0	0	0	0	0	1
AAEL001329	0	0	0	0	0	1	AAEL001329	0	0	0	0	0	1	AAEL001329	0	0	0	0	0	1	AAEL001329	0	0	0	0	0	1	AAEL001329	0	0	0	0	0	1
AAEL001330	1	0	0	0	0	0	AAEL001330	1	0	0	0	0	0	AAEL001330	0	0	1	0	0	0	AAEL001330	0	1	0	0	0	0	AAEL001330	0	1	0	0	0	0
AAEL001331	0	0	0	0	0	1	AAEL001331	0	0	0	0	0	1	AAEL001331	0	0	0	0	0	1	AAEL001331	0	0	0	0	0	1	AAEL001331	0	0	0	0	0	1
AAEL001332	0	0	0	0	0	1	AAEL001332	0	0	0	0	0	1	AAEL001332	0	0	0	0	0	1	AAEL001332	0	0	0	0	0	1	AAEL001332	0	0	0	0	0	1
AAEL001333	0	0	0	1	0	0	AAEL001333	0	0	0	0	0	1	AAEL001333	1	0	0	0	0	0	AAEL001333	1	0	0	0	0	0	AAEL001333	0	0	1	0	0	0
AAEL001334	0	0	0	0	0	1	AAEL001334	0	0	0	0	0	1	AAEL001334	0	0	0	0	0	1	AAEL001334	0	0	0	0	0	1	AAEL001334	0	0	0	0	0	1
AAEL001336	0	0	0	0	0	1	AAEL001336	0	0	0	0	0	1	AAEL001336	0	0	0	0	0	1	AAEL001336	0	0	0	0	0	1	AAEL001336	0	0	0	0	0	1
AAEL001339	0	0	0	0	0	1	AAEL001339	0	0	0	0	0	1	AAEL001339	0	0	0	0	0	1	AAEL001339	0	0	0	0	0	1	AAEL001339	0	0	0	0	0	1
AAEL001340	0	1	0	0	0	0	AAEL001340	0	0	0	0	0	1	AAEL001340	1	0	0	0	0	0	AAEL001340	1	0	0	0	0	0	AAEL001340	0	0	1	0	0	0
AAEL001341	0	0	0	0	0	1	AAEL001341	0	0	0	0	0	1	AAEL001341	0	0	0	0	0	1	AAEL001341	0	0	0	0	0	1	AAEL001341	0	0	0	0	0	1
AAEL001343	0	0	0	0	0	1	AAEL001343	1	0	0	0	0	0	AAEL001343	1	0	0	0	0	0	AAEL001343	1	0	0	0	0	0	AAEL001343	1	0	0	0	0	0
AAEL001344	1	0	0	0	0	0	AAEL001344	1	0	0	0	0	0	AAEL001344	1	0	0	0	0	0	AAEL001344	0	0	0	0	0	1	AAEL001344	1	0	0	0	0	0
AAEL001345	0	1	0	0	0	0	AAEL001345	0	0	0	0	0	1	AAEL001345	1	0	0	0	0	0	AAEL001345	1	0	0	0	0	0	AAEL001345	0	0	0	0	0	1
AAEL001346	0	0	0	0	0	1	AAEL001346	0	0	0	0	0	1	AAEL001346	0	0	0	0	0	1	AAEL001346	0	0	0	0	0	1	AAEL001346	0	0	0	1	0	0
AAEL001349	0	0	0	0	0	1	AAEL001349	0	0	0	0	0	1	AAEL001349	0	0	0	0	0	1	AAEL001349	0	0	0	0	0	1	AAEL001349	0	0	0	0	0	1
AAEL001350	0	0	0	0	0	1	AAEL001350	0	0	0	0	0	1	AAEL001350	0	0	0	0	0	1	AAEL001350	0	0	0	0	0	1	AAEL001350	0	0	0	0	0	1
AAEL001351	0	0	0	0	0	1	AAEL001351	0	0	0	0	0	1	AAEL001351	0	0	0	0	0	1	AAEL001351	0	0	0	0	0	1	AAEL001351	0	0	0	0	0	1
AAEL001352	0	0	0	0	0	1	AAEL001352	0	0	0	0	0	1	AAEL001352	0	0	0	0	0	1	AAEL001352	0	0	0	0	0	1	AAEL001352	0	0	0	0	0	1
AAEL001354	0	0	0	0	0	1	AAEL001354	0	0	0	0	0	1	AAEL001354	0	0	0	0	0	1	AAEL001354	0	0	0	0	0	1	AAEL001354	0	0	0	0	0	1
AAEL001355	0	0	0	0	0	1	AAEL001355	0	0	0	0	0	1	AAEL001355	0	0	0	0	0	1	AAEL001355	0	0	0	0	0	1	AAEL001355	0	0	0	0	0	1
AAEL001356	0	0	0	0	0	1	AAEL001356	0	0	0	0	0	1	AAEL001356	0	0	0	0	0	1	AAEL001356	0	0	0	0	0	1	AAEL001356	0	0	0	0	0	1
AAEL001357	0	0	0	0	1	0	AAEL001357	0	0	0	0	0	1	AAEL001357	0	0	0	0	0	1	AAEL001357	0	0	0	0	0	1	AAEL001357	0	0	0	0	1	0
AAEL001358	0	0	0	0	0	1	AAEL001358	0	0	0	0	0	1	AAEL001358	0	0	0	0	0	1	AAEL001358	0	0	0	0	0	1	AAEL001358	0	0	0	0	0	1
AAEL001359	0	0	0	0	0	1	AAEL001359	0	0	0	0	0	1	AAEL001359	0	0	0	0	0	1	AAEL001359	0	0	0	0	0	1	AAEL001359	0	0	0	0	0	1
AAEL001360	0	0	0	0	0	1	AAEL001360	0	0	0	0	0	1	AAEL001360	0	0	0	0	0	1	AAEL001360	0	0	0	0	0	1	AAEL001360	0	0	0	0	0	1
AAEL001361	0	0	0	0	0	1	AAEL001361	0	0	0	0	0	1	AAEL001361	0	0	0	0	0	1	AAEL001361	0	0	0	0	0	1	AAEL001361	0	0	0	0	0	1
AAEL001363	0	0	0	0	0	1	AAEL001363	0	0	0	0	0	1	AAEL001363	0	0	0	0	0	1	AAEL001363	0	0	0	0	0	1	AAEL001363	0	0	0	0	0	1
AAEL001364	1	0	0	0	0	0	AAEL001364	1	0	0	0	0	0	AAEL001364	0	0	0	0	0	1	AAEL001364	0	0	0	0	0	1	AAEL001364	0	0	0	0	0	1
AAEL001366	0	0	0	0	0	1	AAEL001366	0	0	0	0	0	1	AAEL001366	0	0	0	0	0	1	AAEL001366	0	0	0	0	0	1	AAEL001366	0	0	0	0	0	1
AAEL001367	0	0	0	0	0	1	AAEL001367	0	0	0	0	0	1	AAEL001367	0	0	0	0	0	1	AAEL001367	0	0	0	0	0	1	AAEL001367	0	0	0	0	0	1
AAEL001368	1	0	0	0	0	0	AAEL001368	1	0	0	0	0	0	AAEL001368	0	0	0	0	0	1	AAEL001368	0	0	0	0	0	1	AAEL001368	0	1	0	0	0	0
AAEL001370	0	0	0	0	0	1	AAEL001370	0	0	0	0	0	1	AAEL001370	1	0	0	0	0	0	AAEL001370	1	0	0	0	0	0	AAEL001370	0	0	1	0	0	0
AAEL001371	0	0	0	0	0	1	AAEL001371	0	0	0	0	0	1	AAEL001371	0	0	0	0	0	1	AAEL001371	0	0	0	0	0	1	AAEL001371	0	0	0	0	0	1
AAEL001372	0	0	0	0	0	1	AAEL001372	0	0	0	0	0	1	AAEL001372	0	0	0	0	0	1	AAEL001372	0	0	0	0	0	1	AAEL001372	0	0	0	0	0	1
AAEL001373	1	0	0	0	0	0	AAEL001373	1	0	0	0	0	0	AAEL001373	1	0	0	0	0	0	AAEL001373	1	0	0	0	0	0	AAEL001373	1	0	0	0	0	0
AAEL001374	0	0	0	1	0	0	AAEL001374	0	0	0	0	0	1	AAEL001374	0	0	0	0	0	1	AAEL001374	0	0	0	0	0	1	AAEL001374	0	0	0	0	1	0
AAEL001378	0	0	0	0	0	1	AAEL001378	0	0	0	0	0	1	AAEL001378	0	0	0	0	0	1	AAEL001378	0	0	0	0	0	1	AAEL001378	0	0	0	0	0	1
AAEL001379	0	0	0	0	0	1	AAEL001379	0	0	0	0	0	1	AAEL001379	0	0	0	0	0	1	AAEL001379	0	0	0	0	0	1	AAEL001379	0	0	0	0	0	1
AAEL001381	0	0	0	0	0	1	AAEL001381	0	0	0	0	0	1	AAEL001381	0	0	0	0	0	1	AAEL001381	0	0	0	0	0	1	AAEL001381	0	0	0	0	0	1
AAEL001382	0	0	0	0	0	1	AAEL001382	0	0	0	0	0	1	AAEL001382	0	0	0	0	0	1	AAEL001382	0	0	0	0	0	1	AAEL001382	0	0	0	0	1	0
AAEL001385	0	0	0	0	0	1	AAEL001385	0	0	0	0	0	1	AAEL001385	0	0	0	0	0	1	AAEL001385	0	0	0	0	0	1	AAEL001385	0	0	0	0	0	1
AAEL001387	0	0	0	0	0	1	AAEL001387	0	0	0	0	0	1	AAEL001387	0	0	0	0	0	1	AAEL001387	0	0	0	0	0	1	AAEL001387	0	0	0	0	0	1
AAEL001389	0	0	0	0	0	1	AAEL001389	0	0	0	0	0	1	AAEL001389	0	0	0	0	0	1	AAEL001389	0	0	0	0	0	1	AAEL001389	0	0	0	0	0	1
AAEL001390	0	0	0	0	0	1	AAEL001390	0	0	0	0	0	1	AAEL001390	0	0	0	0	0	1	AAEL001390	0	0	0	0	0	1	AAEL001390	0	0	0	1	0	0
AAEL001391	1	0	0	0	0	0	AAEL001391	1	0	0	0	0	0	AAEL001391	0	0	0	0	0	1	AAEL001391	0	0	0	0	0	1	AAEL001391	0	0	0	0	0	1
AAEL001392	0	0	0	0	0	1	AAEL001392	0	0	0	0	0	1	AAEL001392	0	0	1	0	0	0	AAEL001392	0	0	0	0	0	1	AAEL001392	0	0	0	0	0	1
AAEL001394	0	0	0	1	0	0	AAEL001394	0	0	0	0	0	1	AAEL001394	0	0	0	0	0	1	AAEL001394	0	0	0	0	0	1	AAEL001394	0	0	0	0	0	1
AAEL001395	0	0	0	0	0	1	AAEL001395	0	0	0	0	0	1	AAEL001395	0	0	0	0	0	1	AAEL001395	0	0	0	0	0	1	AAEL001395	0	0	0	0	0	1
AAEL001396	0	0	0	0	0	1	AAEL001396	0	0	0	0	0	1	AAEL001396	0	0	0	0	0	1	AAEL001396	0	0	0	0	0	1	AAEL001396	0	0	0	0	0	1
AAEL001397	0	0	0	0	0	1	AAEL001397	0	0	0	0	0	1	AAEL001397	0	0	0	0	0	1	AAEL001397	0	0	0	0	0	1	AAEL001397	0	0	0	0	0	1
AAEL001399	0	0	0	0	1	0	AAEL001399	0	0	0	0	0	1	AAEL001399	0	0	0	0	0	1	AAEL001399	0	0	0	0	0	1	AAEL001399	0	0	0	0	1	0
AAEL001401	0	0	0	0	0	1	AAEL001401	0	0	0	0	0	1	AAEL001401	0	0	0	0	1	0	AAEL001401	0	0	0	0	0	1	AAEL001401	0	0	0	1	0	0
AAEL001402	0	0	0	0	1	0	AAEL001402	0	0	0	0	0	1	AAEL001402	0	0	0	0	1	0	AAEL001402	0	0	0	0	0	1	AAEL001402	0	0	0	1	0	0
AAEL001403	0	0	0	0	0	1	AAEL001403	0	0	0	0	0	1	AAEL001403	0	0	0	0	0	1	AAEL001403	0	0	0	0	0	1	AAEL001403	0	0	0	0	0	1
AAEL001405	0	0	0	0	0	1	AAEL001405	0	0	0	0	0	1	AAEL001405	0	0	0	0	0	1	AAEL001405	0	0	0	0	0	1	AAEL001405	0	0	0	0	0	1
AAEL001407	0	0	0	0	0	1	AAEL001407	0	0	0	0	0	1	AAEL001407	0	0	0	0	0	1	AAEL001407	0	0	0	0	0	1	AAEL001407	0	0	0	0	0	1
AAEL001410	0	0	0	0	0	1	AAEL001410	0	0	0	0	0	1	AAEL001410	0	0	0	0	0	1	AAEL001410	0	0	0	0	0	1	AAEL001410	0	0	0	0	0	1
AAEL001411	0	0	0	0	0	1	AAEL001411	0	0	0	0	0	1	AAEL001411	0	0	0	0	0	1	AAEL001411	0	0	0	0	0	1	AAEL001411	0	0	0	0	0	1
AAEL001412	0	0	0	0	0	1	AAEL001412	0	0	0	0	0	1	AAEL001412	0	0	0	0	0	1	AAEL001412	0	0	0	0	0	1	AAEL001412	0	0	0	0	0	1
AAEL001414	0	0	1	0	0	0	AAEL001414	0	0	0	0	0	1	AAEL001414	0	0	0	0	1	0	AAEL001414	0	0	0	0	0	1	AAEL001414	0	0	0	1	0	0
AAEL001416	0	0	0	0	0	1	AAEL001416	0	0	0	0	0	1	AAEL001416	0	0	0	0	0	1	AAEL001416	0	0	0	0	0	1	AAEL001416	0	0	0	0	0	1
AAEL001417	0	0	0	0	0	1	AAEL001417	0	0	0	0	0	1	AAEL001417	0	0	0	0	0	1	AAEL001417	0	0	0	0	0	1	AAEL001417	0	0	0	0	0	1
AAEL001420	0	0	0	0	1	0	AAEL001420	0	0	0	0	0	1	AAEL001420	0	0	0	0	1	0	AAEL001420	0	0	0	0	0	1	AAEL001420	0	0	0	1	0	0
AAEL001421	0	0	0	0	0	1	AAEL001421	0	0	0	0	0	1	AAEL001421	0	0	0	0	0	1	AAEL001421	0	0	0	0	0	1	AAEL001421	0	0	0	0	0	1
AAEL001422	0	0	0	0	0	1	AAEL001422	0	0	0	0	0	1	AAEL001422	0	0	0	0	0	1	AAEL001422	0	0	0	0	0	1	AAEL001422	0	0	0	0	0	1
AAEL001423	0	0	0	0	0	1	AAEL001423	0	0	0	0	0	1	AAEL001423	0	0	0	0	0	1	AAEL001423	0	0	0	0	0	1	AAEL001423	0	0	0	0	0	1
AAEL001424	0	0	0	1	0	0	AAEL001424	0	0	0	0	0	1	AAEL001424	0	0	0	0	0	1	AAEL001424	0	0	0	0	0	1	AAEL001424	0	0	0	0	1	0
AAEL001425	0	0	0	0	0	1	AAEL001425	0	0	0	0	0	1	AAEL001425	0	0	0	0	0	1	AAEL001425	0	0	0	0	0	1	AAEL001425	0	0	0	0	1	0
AAEL001426	0	0	0	0	0	1	AAEL001426	0	0	0	0	0	1	AAEL001426	0	0	0	0	0	1	AAEL001426	0	0	0	0	0	1	AAEL001426	0	0	0	0	0	1
AAEL001427	0	0	0	0	0	1	AAEL001427	0	0	0	0	0	1	AAEL001427	0	0	0	0	0	1	AAEL001427	0	0	0	0	0	1	AAEL001427	0	0	0	0	0	1
AAEL001428	1	0	0	0	0	0	AAEL001428	1	0	0	0	0	0	AAEL001428	1	0	0	0	0	0	AAEL001428	1	0	0	0	0	0	AAEL001428	1	0	0	0	0	0
AAEL001432	0	0	0	0	0	1	AAEL001432	0	0	0	0	0	1	AAEL001432	0	0	0	0	0	1	AAEL001432	0	0	0	0	0	1	AAEL001432	0	0	0	0	0	1
AAEL001433	0	0	0	0	0	1	AAEL001433	0	0	0	0	0	1	AAEL001433	0	0	0	0	0	1	AAEL001433	0	0	0	0	0	1	AAEL001433	0	0	0	0	0	1
AAEL001434	0	0	0	0	0	1	AAEL001434	0	0	0	0	0	1	AAEL001434	0	0	0	0	0	1	AAEL001434	0	0	0	0	0	1	AAEL001434	0	0	0	0	0	1
AAEL001435	1	0	0	0	0	0	AAEL001435	1	0	0	0	0	0	AAEL001435	0	0	0	0	0	1	AAEL001435	0	0	0	0	0	1	AAEL001435	0	0	0	0	0	1
AAEL001437	0	0	0	0	0	1	AAEL001437	0	0	0	0	0	1	AAEL001437	0	0	0	0	0	1	AAEL001437	0	0	0	0	0	1	AAEL001437	0	0	0	0	0	1
AAEL001438	1	0	0	0	0	0	AAEL001438	1	0	0	0	0	0	AAEL001438	0	0	0	0	0	1	AAEL001438	0	0	0	0	0	1	AAEL001438	0	0	0	0	0	1
AAEL001439	0	0	0	0	0	1	AAEL001439	0	0	0	0	0	1	AAEL001439	0	0	0	0	0	1	AAEL001439	0	0	0	0	0	1	AAEL001439	0	0	0	0	0	1
AAEL001442	0	0	0	0	0	1	AAEL001442	0	0	0	0	0	1	AAEL001442	0	0	0	0	0	1	AAEL001442	0	0	0	0	0	1	AAEL001442	0	0	0	0	0	1
AAEL001444	0	0	0	0	0	1	AAEL001444	0	0	0	0	0	1	AAEL001444	1	0	0	0	0	0	AAEL001444	1	0	0	0	0	0	AAEL001444	0	0	0	0	0	1
AAEL001446	0	0	0	0	0	1	AAEL001446	0	0	0	0	0	1	AAEL001446	0	0	0	0	0	1	AAEL001446	0	0	0	0	0	1	AAEL001446	0	0	0	0	0	1
AAEL001447	0	0	0	0	0	1	AAEL001447	0	0	0	0	0	1	AAEL001447	0	0	0	0	0	1	AAEL001447	0	0	0	0	0	1	AAEL001447	0	0	0	0	0	1
AAEL001448	0	0	0	0	0	1	AAEL001448	0	0	0	0	0	1	AAEL001448	0	0	0	0	0	1	AAEL001448	0	0	0	0	0	1	AAEL001448	0	0	0	0	0	1
AAEL001449	0	0	0	0	0	1	AAEL001449	0	0	0	0	0	1	AAEL001449	0	0	0	0	0	1	AAEL001449	0	0	0	0	0	1	AAEL001449	0	0	0	0	0	1
AAEL001451	0	0	0	0	0	1	AAEL001451	0	0	0	0	0	1	AAEL001451	0	0	0	0	0	1	AAEL001451	0	0	0	0	0	1	AAEL001451	0	0	0	0	0	1
AAEL001452	0	1	0	0	0	0	AAEL001452	0	0	0	0	0	1	AAEL001452	1	0	0	0	0	0	AAEL001452	1	0	0	0	0	0	AAEL001452	0	0	1	0	0	0
AAEL001455	0	0	0	0	0	1	AAEL001455	0	0	0	0	0	1	AAEL001455	0	0	0	0	0	1	AAEL001455	0	0	0	0	0	1	AAEL001455	0	0	0	0	1	0
AAEL001457	1	0	0	0	0	0	AAEL001457	1	0	0	0	0	0	AAEL001457	0	0	0	0	0	1	AAEL001457	0	0	0	0	0	1	AAEL001457	0	1	0	0	0	0
AAEL001458	1	0	0	0	0	0	AAEL001458	1	0	0	0	0	0	AAEL001458	1	0	0	0	0	0	AAEL001458	1	0	0	0	0	0	AAEL001458	1	0	0	0	0	0
AAEL001459	0	0	0	0	0	1	AAEL001459	0	0	0	0	0	1	AAEL001459	0	0	0	0	0	1	AAEL001459	0	0	0	0	0	1	AAEL001459	0	0	0	0	0	1
AAEL001461	1	0	0	0	0	0	AAEL001461	1	0	0	0	0	0	AAEL001461	1	0	0	0	0	0	AAEL001461	1	0	0	0	0	0	AAEL001461	1	0	0	0	0	0
AAEL001463	0	0	0	0	0	1	AAEL001463	0	0	0	0	0	1	AAEL001463	0	0	0	0	0	1	AAEL001463	0	0	0	0	0	1	AAEL001463	0	0	0	0	0	1
AAEL001464	0	0	0	0	0	1	AAEL001464	0	0	0	0	0	1	AAEL001464	0	0	0	0	0	1	AAEL001464	0	0	0	0	0	1	AAEL001464	0	0	0	0	0	1
AAEL001472	0	0	0	0	0	1	AAEL001472	0	0	0	0	0	1	AAEL001472	0	0	0	0	0	1	AAEL001472	0	0	0	0	0	1	AAEL001472	0	0	0	0	0	1
AAEL001473	0	0	0	0	0	1	AAEL001473	0	0	0	0	0	1	AAEL001473	0	0	0	0	0	1	AAEL001473	0	0	0	0	0	1	AAEL001473	0	0	0	0	0	1
AAEL001474	0	0	0	0	0	1	AAEL001474	0	0	0	0	0	1	AAEL001474	0	0	0	0	0	1	AAEL001474	0	0	0	0	0	1	AAEL001474	0	0	0	1	0	0
AAEL001475	0	0	0	0	0	1	AAEL001475	0	0	0	0	0	1	AAEL001475	0	0	0	0	0	1	AAEL001475	0	0	0	0	0	1	AAEL001475	0	0	0	0	0	1
AAEL001476	0	0	0	0	0	1	AAEL001476	0	0	0	0	0	1	AAEL001476	0	0	0	0	0	1	AAEL001476	0	0	0	0	0	1	AAEL001476	0	0	0	0	0	1
AAEL001478	0	0	0	0	0	1	AAEL001478	0	0	0	0	0	1	AAEL001478	0	0	0	0	0	1	AAEL001478	0	0	0	0	0	1	AAEL001478	0	0	0	0	0	1
AAEL001479	0	0	0	0	0	1	AAEL001479	0	0	0	0	0	1	AAEL001479	0	0	0	0	0	1	AAEL001479	0	0	0	0	0	1	AAEL001479	0	0	0	0	0	1
AAEL001480	0	0	0	0	0	1	AAEL001480	0	0	0	0	0	1	AAEL001480	0	0	0	0	0	1	AAEL001480	0	0	0	0	0	1	AAEL001480	0	0	0	0	0	1
AAEL001483	0	1	0	0	0	0	AAEL001483	0	0	0	0	0	1	AAEL001483	0	0	0	0	0	1	AAEL001483	0	0	0	0	0	1	AAEL001483	0	0	0	0	0	1
AAEL001484	0	0	0	0	0	1	AAEL001484	0	0	0	0	0	1	AAEL001484	0	0	0	0	0	1	AAEL001484	0	0	0	0	0	1	AAEL001484	0	0	0	0	0	1
AAEL001485	0	0	0	0	0	1	AAEL001485	0	0	0	0	0	1	AAEL001485	0	0	0	0	0	1	AAEL001485	0	0	0	0	0	1	AAEL001485	0	0	0	0	0	1
AAEL001490	0	0	0	1	0	0	AAEL001490	0	0	0	0	0	1	AAEL001490	0	0	0	0	0	1	AAEL001490	0	0	0	0	0	1	AAEL001490	0	0	0	1	0	0
AAEL001491	0	1	0	0	0	0	AAEL001491	0	0	0	0	0	1	AAEL001491	1	0	0	0	0	0	AAEL001491	1	0	0	0	0	0	AAEL001491	0	0	1	0	0	0
AAEL001492	0	0	0	0	0	1	AAEL001492	0	0	0	0	0	1	AAEL001492	0	0	0	0	0	1	AAEL001492	0	0	0	0	0	1	AAEL001492	0	0	0	0	0	1
AAEL001493	0	0	0	0	1	0	AAEL001493	0	0	0	0	0	1	AAEL001493	0	0	0	0	0	1	AAEL001493	0	0	0	0	0	1	AAEL001493	0	0	0	0	0	1
AAEL001494	1	0	0	0	0	0	AAEL001494	1	0	0	0	0	0	AAEL001494	1	0	0	0	0	0	AAEL001494	1	0	0	0	0	0	AAEL001494	1	0	0	0	0	0
AAEL001495	0	0	0	0	1	0	AAEL001495	0	0	0	0	0	1	AAEL001495	0	0	0	0	0	1	AAEL001495	0	0	0	0	0	1	AAEL001495	0	0	0	0	0	1
AAEL001496	0	0	0	0	0	1	AAEL001496	0	0	0	0	0	1	AAEL001496	0	0	0	0	0	1	AAEL001496	0	0	0	0	0	1	AAEL001496	0	0	0	0	0	1
AAEL001497	0	0	0	0	0	1	AAEL001497	0	0	0	0	0	1	AAEL001497	0	0	0	0	0	1	AAEL001497	0	0	0	0	0	1	AAEL001497	0	0	0	0	0	1
AAEL001498	0	0	0	1	0	0	AAEL001498	0	0	0	0	0	1	AAEL001498	0	0	0	0	0	1	AAEL001498	0	0	0	0	0	1	AAEL001498	0	0	0	0	0	1
AAEL001500	0	0	0	0	0	1	AAEL001500	0	0	0	0	0	1	AAEL001500	0	0	0	0	0	1	AAEL001500	0	0	0	0	0	1	AAEL001500	0	0	0	0	0	1
AAEL001501	0	0	0	0	0	1	AAEL001501	0	0	0	0	0	1	AAEL001501	0	0	0	0	0	1	AAEL001501	0	0	0	0	0	1	AAEL001501	0	0	0	0	0	1
AAEL001503	0	0	0	0	0	1	AAEL001503	0	0	0	0	0	1	AAEL001503	0	0	0	0	0	1	AAEL001503	0	0	0	0	0	1	AAEL001503	0	0	0	1	0	0
AAEL001505	0	0	0	0	0	1	AAEL001505	0	0	0	0	0	1	AAEL001505	0	0	0	0	0	1	AAEL001505	0	0	0	0	0	1	AAEL001505	0	0	0	0	0	1
AAEL001506	0	0	0	0	0	1	AAEL001506	0	0	0	0	0	1	AAEL001506	0	0	0	0	0	1	AAEL001506	0	0	0	0	0	1	AAEL001506	0	0	0	0	0	1
AAEL001507	0	0	0	0	0	1	AAEL001507	0	0	0	0	0	1	AAEL001507	0	0	0	0	0	1	AAEL001507	0	0	0	0	0	1	AAEL001507	0	0	0	0	0	1
AAEL001508	0	0	0	0	0	1	AAEL001508	0	0	0	0	0	1	AAEL001508	0	0	0	0	0	1	AAEL001508	0	0	0	0	0	1	AAEL001508	0	0	0	0	0	1
AAEL001509	0	0	0	0	0	1	AAEL001509	0	0	0	0	0	1	AAEL001509	0	0	0	0	0	1	AAEL001509	0	0	0	0	0	1	AAEL001509	0	0	0	0	0	1
AAEL001511	0	0	0	0	0	1	AAEL001511	0	0	0	0	0	1	AAEL001511	0	0	0	0	0	1	AAEL001511	0	0	0	0	0	1	AAEL001511	0	0	0	0	0	1
AAEL001513	1	0	0	0	0	0	AAEL001513	1	0	0	0	0	0	AAEL001513	0	0	0	0	0	1	AAEL001513	0	0	0	0	0	1	AAEL001513	0	0	0	0	0	1
AAEL001514	0	0	0	0	0	1	AAEL001514	0	0	0	0	0	1	AAEL001514	1	0	0	0	0	0	AAEL001514	1	0	0	0	0	0	AAEL001514	1	0	0	0	0	0
AAEL001515	0	0	0	0	0	1	AAEL001515	0	0	0	0	0	1	AAEL001515	0	0	0	0	0	1	AAEL001515	0	0	0	0	0	1	AAEL001515	0	0	0	0	0	1
AAEL001516	0	0	0	0	0	1	AAEL001516	0	0	0	0	0	1	AAEL001516	0	0	0	0	0	1	AAEL001516	0	0	0	0	0	1	AAEL001516	0	0	0	0	0	1
AAEL001517	0	0	0	0	0	1	AAEL001517	0	0	0	0	0	1	AAEL001517	0	0	0	0	0	1	AAEL001517	0	0	0	0	0	1	AAEL001517	0	0	0	0	1	0
AAEL001518	0	0	0	0	0	1	AAEL001518	0	0	0	0	0	1	AAEL001518	0	0	0	0	0	1	AAEL001518	0	0	0	0	0	1	AAEL001518	0	0	0	0	0	1
AAEL001519	1	0	0	0	0	0	AAEL001519	1	0	0	0	0	0	AAEL001519	0	0	0	0	0	1	AAEL001519	0	0	0	0	0	1	AAEL001519	0	1	0	0	0	0
AAEL001520	0	0	0	0	0	1	AAEL001520	0	0	0	0	0	1	AAEL001520	0	0	0	0	0	1	AAEL001520	0	0	0	0	0	1	AAEL001520	0	0	0	0	0	1
AAEL001524	0	0	0	0	0	1	AAEL001524	0	0	0	0	0	1	AAEL001524	1	0	0	0	0	0	AAEL001524	1	0	0	0	0	0	AAEL001524	0	0	0	0	0	1
AAEL001526	0	0	0	0	0	1	AAEL001526	0	0	0	0	0	1	AAEL001526	0	0	0	0	0	1	AAEL001526	0	0	0	0	0	1	AAEL001526	0	0	0	0	0	1
AAEL001532	0	0	0	1	0	0	AAEL001532	0	0	0	0	0	1	AAEL001532	0	0	0	0	0	1	AAEL001532	0	0	0	0	0	1	AAEL001532	0	0	0	0	0	1
AAEL001533	1	0	0	0	0	0	AAEL001533	1	0	0	0	0	0	AAEL001533	0	0	0	0	0	1	AAEL001533	0	0	0	0	0	1	AAEL001533	0	1	0	0	0	0
AAEL001536	0	0	0	0	0	1	AAEL001536	1	0	0	0	0	0	AAEL001536	0	0	0	0	0	1	AAEL001536	0	0	0	0	0	1	AAEL001536	0	0	0	0	0	1
AAEL001537	0	1	0	0	0	0	AAEL001537	0	0	0	0	0	1	AAEL001537	1	0	0	0	0	0	AAEL001537	1	0	0	0	0	0	AAEL001537	0	0	1	0	0	0
AAEL001540	0	0	0	0	0	1	AAEL001540	0	0	0	0	0	1	AAEL001540	0	0	0	0	0	1	AAEL001540	0	0	0	0	0	1	AAEL001540	0	0	0	0	0	1
AAEL001541	0	0	0	0	0	1	AAEL001541	0	0	0	0	0	1	AAEL001541	0	0	0	0	0	1	AAEL001541	0	0	0	0	0	1	AAEL001541	0	0	0	0	0	1
AAEL001543	0	0	0	0	0	1	AAEL001543	0	0	0	0	0	1	AAEL001543	0	0	0	0	0	1	AAEL001543	1	0	0	0	0	0	AAEL001543	0	0	0	0	0	1
AAEL001544	0	0	0	0	0	1	AAEL001544	0	0	0	0	0	1	AAEL001544	0	0	0	0	0	1	AAEL001544	0	0	0	0	0	1	AAEL001544	0	0	0	0	0	1
AAEL001545	0	0	0	0	0	1	AAEL001545	0	0	0	0	0	1	AAEL001545	0	0	0	0	0	1	AAEL001545	0	0	0	0	0	1	AAEL001545	0	0	0	0	0	1
AAEL001548	0	0	0	0	0	1	AAEL001548	0	0	0	0	0	1	AAEL001548	0	0	0	0	0	1	AAEL001548	0	0	0	0	0	1	AAEL001548	0	0	0	1	0	0
AAEL001549	0	0	0	0	0	1	AAEL001549	0	0	0	0	0	1	AAEL001549	0	0	0	0	0	1	AAEL001549	0	0	0	0	0	1	AAEL001549	0	0	0	0	0	1
AAEL001551	0	0	0	0	0	1	AAEL001551	0	0	0	0	0	1	AAEL001551	0	0	0	0	0	1	AAEL001551	0	0	0	0	0	1	AAEL001551	0	0	0	0	0	1
AAEL001552	1	0	0	0	0	0	AAEL001552	1	0	0	0	0	0	AAEL001552	0	1	0	0	0	0	AAEL001552	0	0	0	0	0	1	AAEL001552	0	0	0	0	0	1
AAEL001553	1	0	0	0	0	0	AAEL001553	1	0	0	0	0	0	AAEL001553	1	0	0	0	0	0	AAEL001553	1	0	0	0	0	0	AAEL001553	1	0	0	0	0	0
AAEL001554	0	0	0	0	0	1	AAEL001554	0	0	0	0	0	1	AAEL001554	0	0	0	0	0	1	AAEL001554	0	0	0	0	0	1	AAEL001554	0	0	0	0	0	1
AAEL001556	0	0	0	0	0	1	AAEL001556	0	0	0	0	0	1	AAEL001556	0	0	0	0	0	1	AAEL001556	0	0	0	0	0	1	AAEL001556	0	0	0	0	0	1
AAEL001557	0	0	0	0	0	1	AAEL001557	0	0	0	0	0	1	AAEL001557	0	0	0	0	0	1	AAEL001557	0	0	0	0	0	1	AAEL001557	0	0	0	0	0	1
AAEL001559	0	0	1	0	0	0	AAEL001559	0	0	0	0	0	1	AAEL001559	1	0	0	0	0	0	AAEL001559	1	0	0	0	0	0	AAEL001559	0	0	1	0	0	0
AAEL001561	0	0	0	0	0	1	AAEL001561	0	0	0	0	0	1	AAEL001561	0	0	0	0	0	1	AAEL001561	0	0	0	0	0	1	AAEL001561	0	0	0	0	0	1
AAEL001562	0	0	0	0	0	1	AAEL001562	0	0	0	0	0	1	AAEL001562	0	0	0	0	0	1	AAEL001562	0	0	0	0	0	1	AAEL001562	0	0	0	0	0	1
AAEL001564	0	0	0	0	0	1	AAEL001564	0	0	0	0	0	1	AAEL001564	0	0	0	0	0	1	AAEL001564	0	0	0	0	0	1	AAEL001564	0	0	0	0	0	1
AAEL001565	0	0	0	0	0	1	AAEL001565	0	0	0	0	0	1	AAEL001565	0	0	0	0	0	1	AAEL001565	0	0	0	0	0	1	AAEL001565	0	0	0	0	0	1
AAEL001566	0	0	0	0	0	1	AAEL001566	0	0	0	0	0	1	AAEL001566	0	0	0	0	0	1	AAEL001566	0	0	0	0	0	1	AAEL001566	0	0	0	0	0	1
AAEL001568	0	0	0	0	0	1	AAEL001568	1	0	0	0	0	0	AAEL001568	0	0	0	0	0	1	AAEL001568	0	0	0	0	0	1	AAEL001568	0	0	0	0	0	1
AAEL001569	0	0	0	0	0	1	AAEL001569	0	0	0	0	0	1	AAEL001569	0	0	0	0	0	1	AAEL001569	0	0	0	0	0	1	AAEL001569	0	0	0	0	0	1
AAEL001570	0	0	0	0	0	1	AAEL001570	0	0	0	0	0	1	AAEL001570	0	0	0	0	0	1	AAEL001570	0	0	0	0	0	1	AAEL001570	0	0	0	0	0	1
AAEL001571	0	1	0	0	0	0	AAEL001571	0	0	0	0	0	1	AAEL001571	1	0	0	0	0	0	AAEL001571	1	0	0	0	0	0	AAEL001571	0	0	1	0	0	0
AAEL001573	0	0	0	0	0	1	AAEL001573	0	0	0	0	0	1	AAEL001573	0	0	0	0	0	1	AAEL001573	0	0	0	0	0	1	AAEL001573	0	0	0	0	0	1
AAEL001575	1	0	0	0	0	0	AAEL001575	1	0	0	0	0	0	AAEL001575	0	0	0	0	0	1	AAEL001575	0	0	0	0	0	1	AAEL001575	0	1	0	0	0	0
AAEL001577	0	0	0	0	0	1	AAEL001577	0	0	0	0	0	1	AAEL001577	0	0	0	0	0	1	AAEL001577	0	0	0	0	0	1	AAEL001577	0	0	0	1	0	0
AAEL001580	0	0	0	0	0	1	AAEL001580	0	0	0	0	0	1	AAEL001580	0	0	0	0	0	1	AAEL001580	0	0	0	0	0	1	AAEL001580	0	0	0	0	1	0
AAEL001581	0	0	0	0	0	1	AAEL001581	0	0	0	0	0	1	AAEL001581	0	0	0	0	0	1	AAEL001581	0	0	0	0	0	1	AAEL001581	0	0	0	0	0	1
AAEL001582	0	0	0	0	0	1	AAEL001582	0	0	0	0	0	1	AAEL001582	0	0	0	0	0	1	AAEL001582	0	0	0	0	0	1	AAEL001582	0	0	0	0	0	1
AAEL001583	0	0	0	0	0	1	AAEL001583	0	0	0	0	0	1	AAEL001583	0	0	0	0	0	1	AAEL001583	0	0	0	0	0	1	AAEL001583	0	0	0	0	0	1
AAEL001584	0	0	0	0	0	1	AAEL001584	0	0	0	0	0	1	AAEL001584	1	0	0	0	0	0	AAEL001584	1	0	0	0	0	0	AAEL001584	0	0	1	0	0	0
AAEL001586	0	0	0	0	0	1	AAEL001586	0	0	0	0	0	1	AAEL001586	0	0	0	0	0	1	AAEL001586	0	0	0	0	0	1	AAEL001586	0	0	0	0	0	1
AAEL001587	0	0	0	0	0	1	AAEL001587	0	0	0	0	0	1	AAEL001587	0	0	0	0	0	1	AAEL001587	0	0	0	0	0	1	AAEL001587	0	0	0	0	0	1
AAEL001588	0	0	0	0	0	1	AAEL001588	0	0	0	0	0	1	AAEL001588	0	0	0	0	0	1	AAEL001588	0	0	0	0	0	1	AAEL001588	0	0	0	0	1	0
AAEL001591	0	0	0	0	0	1	AAEL001591	0	0	0	0	0	1	AAEL001591	0	0	0	0	0	1	AAEL001591	0	0	0	0	0	1	AAEL001591	0	0	0	0	0	1
AAEL001593	0	0	0	0	0	1	AAEL001593	0	0	0	0	0	1	AAEL001593	0	0	0	0	0	1	AAEL001593	0	0	0	0	0	1	AAEL001593	0	0	0	1	0	0
AAEL001594	0	0	0	0	0	1	AAEL001594	0	0	0	0	0	1	AAEL001594	0	0	0	0	0	1	AAEL001594	0	0	0	0	0	1	AAEL001594	0	0	0	1	0	0
AAEL001595	0	0	0	0	0	1	AAEL001595	0	0	0	0	0	1	AAEL001595	0	0	0	0	0	1	AAEL001595	0	0	0	0	0	1	AAEL001595	0	0	0	0	0	1
AAEL001596	0	0	0	0	0	1	AAEL001596	0	0	0	0	0	1	AAEL001596	0	0	0	0	0	1	AAEL001596	0	0	0	0	0	1	AAEL001596	0	0	0	0	0	1
AAEL001597	0	0	0	0	0	1	AAEL001597	0	0	0	0	0	1	AAEL001597	0	0	0	0	0	1	AAEL001597	0	0	0	0	0	1	AAEL001597	0	0	0	0	0	1
AAEL001600	0	0	0	0	0	1	AAEL001600	0	0	0	0	0	1	AAEL001600	0	0	0	0	0	1	AAEL001600	0	0	0	0	0	1	AAEL001600	0	0	0	0	0	1
AAEL001601	0	0	0	0	0	1	AAEL001601	0	0	0	0	0	1	AAEL001601	0	0	0	0	0	1	AAEL001601	0	0	0	0	0	1	AAEL001601	0	0	0	0	0	1
AAEL001604	0	0	0	0	0	1	AAEL001604	0	0	0	0	0	1	AAEL001604	0	0	0	0	0	1	AAEL001604	0	0	0	0	0	1	AAEL001604	0	0	0	0	0	1
AAEL001605	0	0	0	0	0	1	AAEL001605	0	0	0	0	0	1	AAEL001605	0	0	0	0	0	1	AAEL001605	0	0	0	0	0	1	AAEL001605	0	0	0	0	0	1
AAEL001607	0	0	0	0	0	1	AAEL001607	0	0	0	0	0	1	AAEL001607	0	0	0	0	0	1	AAEL001607	0	0	0	0	0	1	AAEL001607	0	0	0	0	0	1
AAEL001610	0	0	0	0	0	1	AAEL001610	0	0	0	0	0	1	AAEL001610	0	0	0	0	0	1	AAEL001610	0	0	0	0	0	1	AAEL001610	0	0	0	0	0	1
AAEL001612	0	0	0	0	0	1	AAEL001612	0	0	0	0	0	1	AAEL001612	0	0	0	0	0	1	AAEL001612	0	0	0	0	0	1	AAEL001612	0	0	0	0	1	0
AAEL001615	0	0	0	0	0	1	AAEL001615	0	0	0	0	0	1	AAEL001615	0	0	0	0	0	1	AAEL001615	0	0	0	0	0	1	AAEL001615	0	0	0	0	0	1
AAEL001616	0	0	0	0	0	1	AAEL001616	0	0	0	0	0	1	AAEL001616	0	0	0	0	0	1	AAEL001616	0	0	0	0	0	1	AAEL001616	0	0	0	0	0	1
AAEL001619	0	0	0	0	0	1	AAEL001619	0	0	0	0	0	1	AAEL001619	0	0	0	0	0	1	AAEL001619	0	0	0	0	0	1	AAEL001619	0	0	0	0	0	1
AAEL001622	0	0	0	0	0	1	AAEL001622	0	0	0	0	0	1	AAEL001622	0	0	0	0	0	1	AAEL001622	0	0	0	0	0	1	AAEL001622	0	0	0	0	0	1
AAEL001623	0	0	0	0	0	1	AAEL001623	0	0	0	0	0	1	AAEL001623	0	0	0	0	0	1	AAEL001623	0	0	0	0	0	1	AAEL001623	0	0	0	0	0	1
AAEL001624	0	0	0	0	0	1	AAEL001624	0	0	0	0	0	1	AAEL001624	0	0	0	0	0	1	AAEL001624	0	0	0	0	0	1	AAEL001624	0	0	0	0	1	0
AAEL001625	0	1	0	0	0	0	AAEL001625	0	0	0	0	0	1	AAEL001625	0	0	0	0	0	1	AAEL001625	0	0	0	0	0	1	AAEL001625	0	0	0	1	0	0
AAEL001626	0	0	0	0	0	1	AAEL001626	0	0	0	0	0	1	AAEL001626	0	0	0	0	0	1	AAEL001626	0	0	0	0	0	1	AAEL001626	0	0	0	0	0	1
AAEL001627	0	0	0	0	0	1	AAEL001627	0	0	0	0	0	1	AAEL001627	0	0	0	0	1	0	AAEL001627	0	0	0	1	0	0	AAEL001627	0	0	0	0	0	1
AAEL001628	0	0	0	0	0	1	AAEL001628	0	0	0	0	0	1	AAEL001628	0	0	0	0	0	1	AAEL001628	0	0	0	0	0	1	AAEL001628	0	0	0	0	0	1
AAEL001631	0	0	0	0	0	1	AAEL001631	0	0	0	0	0	1	AAEL001631	0	0	0	0	0	1	AAEL001631	0	0	0	0	0	1	AAEL001631	0	0	0	0	0	1
AAEL001632	0	0	0	0	0	1	AAEL001632	0	0	0	0	0	1	AAEL001632	1	0	0	0	0	0	AAEL001632	1	0	0	0	0	0	AAEL001632	1	0	0	0	0	0
AAEL001635	0	0	0	0	0	1	AAEL001635	0	0	0	0	0	1	AAEL001635	0	0	0	0	0	1	AAEL001635	0	0	0	0	0	1	AAEL001635	0	0	0	0	1	0
AAEL001636	0	0	0	0	0	1	AAEL001636	0	0	0	0	0	1	AAEL001636	0	0	0	0	0	1	AAEL001636	0	0	0	0	0	1	AAEL001636	0	0	0	0	0	1
AAEL001638	0	0	0	0	0	1	AAEL001638	0	0	0	0	0	1	AAEL001638	0	0	0	0	0	1	AAEL001638	0	0	0	0	0	1	AAEL001638	0	0	0	0	0	1
AAEL001639	0	0	0	0	0	1	AAEL001639	0	0	0	0	0	1	AAEL001639	0	0	0	0	0	1	AAEL001639	0	0	0	0	0	1	AAEL001639	0	0	0	0	0	1
AAEL001640	1	0	0	0	0	0	AAEL001640	1	0	0	0	0	0	AAEL001640	1	0	0	0	0	0	AAEL001640	1	0	0	0	0	0	AAEL001640	1	0	0	0	0	0
AAEL001641	0	0	0	0	0	1	AAEL001641	0	0	0	0	0	1	AAEL001641	0	0	0	0	0	1	AAEL001641	0	0	0	0	0	1	AAEL001641	0	0	0	0	0	1
AAEL001642	0	0	0	0	1	0	AAEL001642	0	0	0	0	0	1	AAEL001642	0	0	0	0	0	1	AAEL001642	0	0	0	0	0	1	AAEL001642	0	0	0	0	0	1
AAEL001644	0	0	1	0	0	0	AAEL001644	0	0	0	0	0	1	AAEL001644	0	0	0	0	0	1	AAEL001644	0	0	0	0	0	1	AAEL001644	0	0	0	0	0	1
AAEL001645	0	0	0	0	0	1	AAEL001645	0	0	0	0	0	1	AAEL001645	0	0	0	0	0	1	AAEL001645	0	0	0	0	0	1	AAEL001645	0	0	0	0	0	1
AAEL001646	0	1	0	0	0	0	AAEL001646	0	0	0	0	0	1	AAEL001646	0	0	0	0	0	1	AAEL001646	0	0	0	0	0	1	AAEL001646	0	1	0	0	0	0
AAEL001647	0	0	0	0	0	1	AAEL001647	0	0	0	0	0	1	AAEL001647	0	0	0	0	0	1	AAEL001647	0	0	0	0	0	1	AAEL001647	0	0	0	0	0	1
AAEL001649	0	0	0	0	0	1	AAEL001649	0	0	0	0	0	1	AAEL001649	0	0	0	0	0	1	AAEL001649	0	0	0	0	0	1	AAEL001649	0	0	0	0	0	1
AAEL001650	1	0	0	0	0	0	AAEL001650	1	0	0	0	0	0	AAEL001650	0	0	0	0	0	1	AAEL001650	0	0	0	0	0	1	AAEL001650	0	0	0	0	0	1
AAEL001651	0	0	0	0	0	1	AAEL001651	0	0	0	0	0	1	AAEL001651	0	0	0	0	0	1	AAEL001651	0	0	0	0	0	1	AAEL001651	0	0	0	0	1	0
AAEL001652	1	0	0	0	0	0	AAEL001652	1	0	0	0	0	0	AAEL001652	1	0	0	0	0	0	AAEL001652	1	0	0	0	0	0	AAEL001652	1	0	0	0	0	0
AAEL001653	0	0	0	0	0	1	AAEL001653	0	0	0	0	0	1	AAEL001653	0	0	0	0	0	1	AAEL001653	0	0	0	0	0	1	AAEL001653	0	0	0	0	0	1
AAEL001654	1	0	0	0	0	0	AAEL001654	1	0	0	0	0	0	AAEL001654	0	0	0	0	0	1	AAEL001654	0	0	0	0	0	1	AAEL001654	0	0	0	0	0	1
AAEL001655	0	0	0	0	1	0	AAEL001655	0	0	0	0	0	1	AAEL001655	0	0	0	0	0	1	AAEL001655	0	0	0	0	0	1	AAEL001655	0	0	0	0	1	0
AAEL001656	0	0	0	1	0	0	AAEL001656	0	0	0	0	0	1	AAEL001656	0	0	0	0	0	1	AAEL001656	0	0	0	0	0	1	AAEL001656	0	0	0	0	0	1
AAEL001657	0	0	0	0	0	1	AAEL001657	0	0	0	0	0	1	AAEL001657	0	0	0	0	0	1	AAEL001657	0	0	0	0	0	1	AAEL001657	0	0	0	0	0	1
AAEL001658	0	1	0	0	0	0	AAEL001658	0	0	0	0	0	1	AAEL001658	1	0	0	0	0	0	AAEL001658	1	0	0	0	0	0	AAEL001658	0	0	1	0	0	0
AAEL001666	0	0	0	0	0	1	AAEL001666	0	0	0	0	0	1	AAEL001666	1	0	0	0	0	0	AAEL001666	1	0	0	0	0	0	AAEL001666	0	0	1	0	0	0
AAEL001667	0	1	0	0	0	0	AAEL001667	1	0	0	0	0	0	AAEL001667	0	0	0	0	0	1	AAEL001667	0	0	0	0	0	1	AAEL001667	0	1	0	0	0	0
AAEL001670	0	0	0	0	0	1	AAEL001670	0	0	0	0	0	1	AAEL001670	0	0	0	0	0	1	AAEL001670	0	0	0	0	0	1	AAEL001670	0	0	0	0	0	1
AAEL001671	0	0	0	0	0	1	AAEL001671	0	0	0	0	0	1	AAEL001671	0	0	0	0	0	1	AAEL001671	0	0	0	0	0	1	AAEL001671	0	0	0	0	0	1
AAEL001672	0	0	0	0	0	1	AAEL001672	0	0	0	0	0	1	AAEL001672	0	0	0	0	0	1	AAEL001672	0	0	0	0	0	1	AAEL001672	0	0	0	0	0	1
AAEL001673	0	0	0	0	0	1	AAEL001673	0	0	0	0	0	1	AAEL001673	0	0	0	0	0	1	AAEL001673	0	0	0	0	0	1	AAEL001673	0	0	0	0	0	1
AAEL001674	1	0	0	0	0	0	AAEL001674	1	0	0	0	0	0	AAEL001674	0	0	0	0	0	1	AAEL001674	0	0	0	0	0	1	AAEL001674	1	0	0	0	0	0
AAEL001675	1	0	0	0	0	0	AAEL001675	1	0	0	0	0	0	AAEL001675	1	0	0	0	0	0	AAEL001675	1	0	0	0	0	0	AAEL001675	1	0	0	0	0	0
AAEL001677	0	0	0	0	0	1	AAEL001677	0	0	0	0	0	1	AAEL001677	0	0	0	0	1	0	AAEL001677	0	0	0	0	0	1	AAEL001677	0	0	0	1	0	0
AAEL001680	0	0	0	0	0	1	AAEL001680	0	0	0	0	0	1	AAEL001680	0	0	0	0	0	1	AAEL001680	0	0	0	0	0	1	AAEL001680	0	0	0	0	0	1
AAEL001682	0	0	0	0	0	1	AAEL001682	0	0	0	0	0	1	AAEL001682	0	0	0	0	0	1	AAEL001682	0	0	0	0	0	1	AAEL001682	0	0	0	0	0	1
AAEL001683	0	0	0	0	0	1	AAEL001683	0	0	0	0	0	1	AAEL001683	0	0	0	0	1	0	AAEL001683	0	0	0	1	0	0	AAEL001683	0	0	0	1	0	0
AAEL001686	1	0	0	0	0	0	AAEL001686	1	0	0	0	0	0	AAEL001686	1	0	0	0	0	0	AAEL001686	1	0	0	0	0	0	AAEL001686	1	0	0	0	0	0
AAEL001687	0	0	0	0	0	1	AAEL001687	0	0	0	0	0	1	AAEL001687	0	0	0	0	0	1	AAEL001687	0	0	0	1	0	0	AAEL001687	0	0	0	0	0	1
AAEL001688	0	0	0	0	0	1	AAEL001688	0	0	0	0	0	1	AAEL001688	0	0	0	0	0	1	AAEL001688	0	0	0	0	0	1	AAEL001688	0	0	0	0	0	1
AAEL001690	0	0	0	0	0	1	AAEL001690	0	0	0	0	0	1	AAEL001690	0	0	1	0	0	0	AAEL001690	0	0	0	0	0	1	AAEL001690	0	1	0	0	0	0
AAEL001691	0	0	0	0	1	0	AAEL001691	0	0	0	0	0	1	AAEL001691	0	0	0	0	0	1	AAEL001691	0	0	0	0	0	1	AAEL001691	0	0	0	0	0	1
AAEL001693	1	0	0	0	0	0	AAEL001693	1	0	0	0	0	0	AAEL001693	0	0	1	0	0	0	AAEL001693	0	0	0	0	1	0	AAEL001693	0	1	0	0	0	0
AAEL001694	1	0	0	0	0	0	AAEL001694	1	0	0	0	0	0	AAEL001694	1	0	0	0	0	0	AAEL001694	1	0	0	0	0	0	AAEL001694	1	0	0	0	0	0
AAEL001695	1	0	0	0	0	0	AAEL001695	1	0	0	0	0	0	AAEL001695	0	0	0	0	0	1	AAEL001695	0	0	0	0	0	1	AAEL001695	0	1	0	0	0	0
AAEL001696	0	1	0	0	0	0	AAEL001696	0	0	0	0	0	1	AAEL001696	0	0	0	0	0	1	AAEL001696	0	0	0	0	0	1	AAEL001696	0	0	0	0	0	1
AAEL001697	1	0	0	0	0	0	AAEL001697	1	0	0	0	0	0	AAEL001697	1	0	0	0	0	0	AAEL001697	1	0	0	0	0	0	AAEL001697	1	0	0	0	0	0
AAEL001698	0	0	0	0	0	1	AAEL001698	0	0	0	0	0	1	AAEL001698	0	0	0	0	0	1	AAEL001698	0	0	0	0	0	1	AAEL001698	0	0	0	0	0	1
AAEL001699	0	0	0	0	0	1	AAEL001699	0	0	0	0	0	1	AAEL001699	0	0	0	0	0	1	AAEL001699	0	0	0	0	0	1	AAEL001699	0	0	0	0	0	1
AAEL001703	0	0	0	1	0	0	AAEL001703	0	0	0	0	0	1	AAEL001703	0	0	0	0	1	0	AAEL001703	0	0	0	0	0	1	AAEL001703	0	0	0	1	0	0
AAEL001704	0	1	0	0	0	0	AAEL001704	0	0	0	0	0	1	AAEL001704	0	0	0	0	0	1	AAEL001704	0	0	0	0	0	1	AAEL001704	0	0	0	1	0	0
AAEL001705	0	0	0	0	0	1	AAEL001705	0	0	0	0	0	1	AAEL001705	0	0	0	0	0	1	AAEL001705	0	0	0	0	0	1	AAEL001705	0	0	0	0	0	1
AAEL001706	0	0	0	0	0	1	AAEL001706	0	0	0	0	0	1	AAEL001706	0	0	0	0	0	1	AAEL001706	0	0	0	0	0	1	AAEL001706	0	0	0	0	0	1
AAEL001707	0	0	0	0	0	1	AAEL001707	0	0	0	0	0	1	AAEL001707	0	0	0	0	0	1	AAEL001707	0	0	0	0	0	1	AAEL001707	0	0	0	0	0	1
AAEL001708	0	0	0	0	1	0	AAEL001708	0	0	0	0	0	1	AAEL001708	0	0	0	0	0	1	AAEL001708	0	0	0	0	0	1	AAEL001708	0	0	0	0	1	0
AAEL001709	0	0	0	0	0	1	AAEL001709	0	0	0	0	0	1	AAEL001709	0	0	0	0	0	1	AAEL001709	0	0	0	0	0	1	AAEL001709	0	0	0	0	0	1
AAEL001710	0	0	0	0	0	1	AAEL001710	0	0	0	0	0	1	AAEL001710	0	0	0	0	0	1	AAEL001710	0	0	0	0	0	1	AAEL001710	0	0	0	0	0	1
AAEL001713	0	1	0	0	0	0	AAEL001713	0	0	0	0	0	1	AAEL001713	1	0	0	0	0	0	AAEL001713	1	0	0	0	0	0	AAEL001713	0	0	1	0	0	0
AAEL001715	0	0	0	0	0	1	AAEL001715	0	0	0	0	0	1	AAEL001715	0	0	0	0	0	1	AAEL001715	0	0	0	0	0	1	AAEL001715	0	0	0	0	0	1
AAEL001716	0	0	0	0	0	1	AAEL001716	0	0	0	0	0	1	AAEL001716	0	0	0	0	0	1	AAEL001716	0	0	0	0	0	1	AAEL001716	0	0	0	0	0	1
AAEL001717	0	0	0	0	0	1	AAEL001717	0	0	0	0	0	1	AAEL001717	0	0	0	0	0	1	AAEL001717	0	0	0	0	0	1	AAEL001717	0	0	0	0	0	1
AAEL001719	0	0	0	0	0	1	AAEL001719	0	0	0	0	0	1	AAEL001719	0	0	0	0	0	1	AAEL001719	0	0	0	0	0	1	AAEL001719	0	0	0	0	0	1
AAEL001724	0	0	0	0	0	1	AAEL001724	0	0	0	0	0	1	AAEL001724	0	0	0	0	0	1	AAEL001724	0	0	0	0	0	1	AAEL001724	0	0	0	0	0	1
AAEL001725	0	0	0	0	0	1	AAEL001725	0	0	0	0	0	1	AAEL001725	0	0	0	0	0	1	AAEL001725	0	0	0	0	0	1	AAEL001725	0	0	0	0	0	1
AAEL001726	1	0	0	0	0	0	AAEL001726	1	0	0	0	0	0	AAEL001726	1	0	0	0	0	0	AAEL001726	1	0	0	0	0	0	AAEL001726	1	0	0	0	0	0
AAEL001729	0	0	0	0	0	1	AAEL001729	0	0	0	0	0	1	AAEL001729	0	0	0	0	0	1	AAEL001729	0	0	0	0	0	1	AAEL001729	0	0	0	0	0	1
AAEL001730	1	0	0	0	0	0	AAEL001730	1	0	0	0	0	0	AAEL001730	0	0	0	0	0	1	AAEL001730	0	0	0	0	0	1	AAEL001730	0	0	0	0	0	1
AAEL001732	1	0	0	0	0	0	AAEL001732	1	0	0	0	0	0	AAEL001732	1	0	0	0	0	0	AAEL001732	1	0	0	0	0	0	AAEL001732	1	0	0	0	0	0
AAEL001734	0	0	0	0	0	1	AAEL001734	0	0	0	0	0	1	AAEL001734	0	0	0	0	0	1	AAEL001734	0	0	0	0	0	1	AAEL001734	0	0	0	0	0	1
AAEL001735	0	0	0	0	0	1	AAEL001735	0	0	0	0	0	1	AAEL001735	1	0	0	0	0	0	AAEL001735	1	0	0	0	0	0	AAEL001735	0	0	0	0	0	1
AAEL001737	0	0	0	0	0	1	AAEL001737	0	0	0	0	0	1	AAEL001737	0	0	0	0	0	1	AAEL001737	0	0	0	0	0	1	AAEL001737	0	0	0	1	0	0
AAEL001738	0	0	0	0	0	1	AAEL001738	0	0	0	0	0	1	AAEL001738	0	0	0	0	0	1	AAEL001738	0	0	0	0	0	1	AAEL001738	0	0	0	0	0	1
AAEL001740	0	0	0	0	0	1	AAEL001740	0	0	0	0	0	1	AAEL001740	0	0	0	0	0	1	AAEL001740	0	0	0	0	0	1	AAEL001740	0	0	0	0	0	1
AAEL001742	0	0	0	0	0	1	AAEL001742	0	0	0	0	0	1	AAEL001742	0	0	0	0	0	1	AAEL001742	0	0	0	0	0	1	AAEL001742	0	0	0	0	0	1
AAEL001744	1	0	0	0	0	0	AAEL001744	1	0	0	0	0	0	AAEL001744	0	0	0	0	0	1	AAEL001744	0	0	0	0	0	1	AAEL001744	0	1	0	0	0	0
AAEL001745	0	0	0	0	0	1	AAEL001745	0	0	0	0	0	1	AAEL001745	0	0	0	0	1	0	AAEL001745	0	0	0	1	0	0	AAEL001745	0	0	0	0	0	1
AAEL001747	0	0	0	0	0	1	AAEL001747	0	0	0	0	0	1	AAEL001747	0	0	0	0	0	1	AAEL001747	0	0	0	0	0	1	AAEL001747	0	0	0	1	0	0
AAEL001748	0	0	0	0	1	0	AAEL001748	0	0	0	0	0	1	AAEL001748	0	0	0	0	0	1	AAEL001748	0	0	0	0	0	1	AAEL001748	0	0	0	0	1	0
AAEL001749	0	0	0	0	1	0	AAEL001749	0	0	0	0	0	1	AAEL001749	0	0	0	0	0	1	AAEL001749	0	0	0	0	0	1	AAEL001749	0	0	0	0	0	1
AAEL001751	0	0	0	0	0	1	AAEL001751	0	0	0	0	0	1	AAEL001751	0	0	0	0	0	1	AAEL001751	0	0	0	0	0	1	AAEL001751	0	0	0	0	0	1
AAEL001752	0	0	0	0	0	1	AAEL001752	0	0	0	0	0	1	AAEL001752	0	0	0	0	0	1	AAEL001752	0	0	0	0	0	1	AAEL001752	0	0	0	0	0	1
AAEL001754	0	0	0	0	0	1	AAEL001754	0	0	0	0	0	1	AAEL001754	0	0	0	0	0	1	AAEL001754	0	0	0	0	0	1	AAEL001754	0	0	0	1	0	0
AAEL001756	0	0	0	0	0	1	AAEL001756	0	0	0	0	0	1	AAEL001756	0	0	0	0	0	1	AAEL001756	0	0	0	0	0	1	AAEL001756	0	0	0	0	0	1
AAEL001759	0	0	0	0	0	1	AAEL001759	0	0	0	0	0	1	AAEL001759	0	0	0	0	0	1	AAEL001759	0	0	0	0	0	1	AAEL001759	0	0	0	0	0	1
AAEL001761	0	0	0	0	0	1	AAEL001761	0	0	0	0	0	1	AAEL001761	0	0	0	0	0	1	AAEL001761	0	0	0	0	0	1	AAEL001761	0	0	0	0	0	1
AAEL001762	1	0	0	0	0	0	AAEL001762	1	0	0	0	0	0	AAEL001762	1	0	0	0	0	0	AAEL001762	1	0	0	0	0	0	AAEL001762	1	0	0	0	0	0
AAEL001764	0	0	0	0	0	1	AAEL001764	0	0	0	0	0	1	AAEL001764	0	0	0	0	0	1	AAEL001764	0	0	0	0	0	1	AAEL001764	0	0	0	0	0	1
AAEL001765	0	0	0	0	0	1	AAEL001765	0	0	0	0	0	1	AAEL001765	0	0	0	0	0	1	AAEL001765	0	0	0	0	0	1	AAEL001765	0	0	0	0	0	1
AAEL001766	0	0	0	0	0	1	AAEL001766	0	0	0	0	0	1	AAEL001766	0	0	0	0	0	1	AAEL001766	0	0	0	0	0	1	AAEL001766	0	0	0	0	0	1
AAEL001767	0	0	0	0	0	1	AAEL001767	0	0	0	0	0	1	AAEL001767	0	0	0	0	0	1	AAEL001767	0	0	0	0	0	1	AAEL001767	0	0	0	0	0	1
AAEL001769	0	0	0	0	0	1	AAEL001769	0	0	0	0	0	1	AAEL001769	0	0	0	0	0	1	AAEL001769	0	0	0	0	0	1	AAEL001769	0	0	0	0	0	1
AAEL001775	0	0	0	0	0	1	AAEL001775	0	0	0	0	0	1	AAEL001775	0	0	0	0	0	1	AAEL001775	0	0	0	0	0	1	AAEL001775	0	0	0	0	0	1
AAEL001776	0	0	0	0	0	1	AAEL001776	0	0	0	0	0	1	AAEL001776	0	0	0	0	0	1	AAEL001776	0	0	0	0	0	1	AAEL001776	0	1	0	0	0	0
AAEL001778	0	0	0	0	0	1	AAEL001778	0	0	0	0	0	1	AAEL001778	0	0	0	0	0	1	AAEL001778	0	0	0	0	0	1	AAEL001778	0	0	0	0	0	1
AAEL001779	0	0	0	0	0	1	AAEL001779	0	0	0	0	0	1	AAEL001779	0	0	0	0	0	1	AAEL001779	0	0	0	0	0	1	AAEL001779	0	0	0	0	0	1
AAEL001781	0	0	0	0	0	1	AAEL001781	0	0	0	0	0	1	AAEL001781	1	0	0	0	0	0	AAEL001781	1	0	0	0	0	0	AAEL001781	0	0	1	0	0	0
AAEL001782	0	0	0	0	0	1	AAEL001782	0	0	0	0	0	1	AAEL001782	0	0	0	0	0	1	AAEL001782	0	0	0	0	0	1	AAEL001782	0	0	0	0	0	1
AAEL001787	0	0	0	0	0	1	AAEL001787	0	0	0	0	0	1	AAEL001787	0	0	0	0	0	1	AAEL001787	0	0	0	0	0	1	AAEL001787	0	0	0	0	0	1
AAEL001789	0	0	0	0	0	1	AAEL001789	0	0	0	0	0	1	AAEL001789	0	0	0	0	0	1	AAEL001789	0	0	0	0	0	1	AAEL001789	0	0	0	0	0	1
AAEL001794	0	0	0	0	0	1	AAEL001794	0	0	0	0	0	1	AAEL001794	0	0	0	0	0	1	AAEL001794	0	0	0	0	0	1	AAEL001794	0	0	0	0	0	1
AAEL001795	0	0	0	0	0	1	AAEL001795	0	0	0	0	0	1	AAEL001795	0	0	0	0	0	1	AAEL001795	0	0	0	0	0	1	AAEL001795	0	0	0	0	0	1
AAEL001796	0	0	0	0	0	1	AAEL001796	0	0	0	0	0	1	AAEL001796	0	0	0	0	0	1	AAEL001796	0	0	0	0	0	1	AAEL001796	0	0	0	0	0	1
AAEL001797	0	0	0	0	0	1	AAEL001797	0	0	0	0	0	1	AAEL001797	0	0	0	0	0	1	AAEL001797	0	0	0	0	0	1	AAEL001797	0	0	0	0	0	1
AAEL001798	0	0	0	0	0	1	AAEL001798	0	0	0	0	0	1	AAEL001798	0	0	0	0	0	1	AAEL001798	0	0	0	0	0	1	AAEL001798	0	0	0	0	0	1
AAEL001799	0	0	0	0	0	1	AAEL001799	0	0	0	0	0	1	AAEL001799	0	0	0	0	0	1	AAEL001799	0	0	0	0	0	1	AAEL001799	0	0	0	1	0	0
AAEL001800	0	0	0	0	0	1	AAEL001800	0	0	0	0	0	1	AAEL001800	0	0	0	0	0	1	AAEL001800	0	0	0	0	0	1	AAEL001800	0	0	0	0	0	1
AAEL001801	0	1	0	0	0	0	AAEL001801	0	0	0	0	0	1	AAEL001801	1	0	0	0	0	0	AAEL001801	1	0	0	0	0	0	AAEL001801	0	0	1	0	0	0
AAEL001803	0	0	0	0	0	1	AAEL001803	0	0	0	0	0	1	AAEL001803	0	0	0	0	0	1	AAEL001803	0	0	0	0	0	1	AAEL001803	0	0	0	0	0	1
AAEL001805	0	0	0	0	0	1	AAEL001805	0	0	0	0	0	1	AAEL001805	0	0	0	0	0	1	AAEL001805	0	0	0	0	0	1	AAEL001805	0	0	0	0	0	1
AAEL001807	1	0	0	0	0	0	AAEL001807	1	0	0	0	0	0	AAEL001807	0	0	0	0	0	1	AAEL001807	0	0	0	0	0	1	AAEL001807	0	1	0	0	0	0
AAEL001808	0	0	0	0	0	1	AAEL001808	0	0	0	0	0	1	AAEL001808	0	0	0	0	0	1	AAEL001808	0	0	0	0	0	1	AAEL001808	0	0	0	0	0	1
AAEL001809	0	0	0	0	0	1	AAEL001809	0	0	0	0	0	1	AAEL001809	0	0	0	0	0	1	AAEL001809	0	0	0	0	0	1	AAEL001809	0	0	0	0	0	1
AAEL001810	0	0	0	0	0	1	AAEL001810	0	0	0	0	0	1	AAEL001810	0	0	0	0	0	1	AAEL001810	0	0	0	0	0	1	AAEL001810	0	0	0	0	0	1
AAEL001811	0	0	0	0	0	1	AAEL001811	0	0	0	0	0	1	AAEL001811	0	0	0	0	0	1	AAEL001811	0	0	0	0	0	1	AAEL001811	0	0	0	0	0	1
AAEL001812	0	0	0	0	0	1	AAEL001812	0	0	0	0	0	1	AAEL001812	0	0	0	0	0	1	AAEL001812	0	0	0	0	0	1	AAEL001812	0	0	0	1	0	0
AAEL001813	1	0	0	0	0	0	AAEL001813	1	0	0	0	0	0	AAEL001813	0	0	0	0	0	1	AAEL001813	0	0	0	0	0	1	AAEL001813	0	1	0	0	0	0
AAEL001815	0	0	0	0	0	1	AAEL001815	0	0	0	0	0	1	AAEL001815	0	0	0	0	0	1	AAEL001815	0	0	0	0	0	1	AAEL001815	0	0	0	0	0	1
AAEL001816	1	0	0	0	0	0	AAEL001816	1	0	0	0	0	0	AAEL001816	0	0	0	0	0	1	AAEL001816	0	0	0	0	0	1	AAEL001816	0	1	0	0	0	0
AAEL001817	0	0	0	0	0	1	AAEL001817	0	0	0	0	0	1	AAEL001817	0	0	0	0	0	1	AAEL001817	0	0	0	0	0	1	AAEL001817	0	0	0	0	0	1
AAEL001818	0	0	0	0	0	1	AAEL001818	0	0	0	0	0	1	AAEL001818	0	0	0	0	0	1	AAEL001818	0	0	0	0	0	1	AAEL001818	0	0	0	1	0	0
AAEL001819	0	0	0	0	0	1	AAEL001819	0	0	0	0	0	1	AAEL001819	0	0	0	0	0	1	AAEL001819	0	0	0	0	0	1	AAEL001819	0	0	0	0	0	1
AAEL001821	1	0	0	0	0	0	AAEL001821	1	0	0	0	0	0	AAEL001821	1	0	0	0	0	0	AAEL001821	1	0	0	0	0	0	AAEL001821	1	0	0	0	0	0
AAEL001822	1	0	0	0	0	0	AAEL001822	1	0	0	0	0	0	AAEL001822	0	0	1	0	0	0	AAEL001822	0	0	0	0	0	1	AAEL001822	0	1	0	0	0	0
AAEL001827	0	0	0	0	0	1	AAEL001827	0	0	0	0	0	1	AAEL001827	0	0	0	0	0	1	AAEL001827	0	0	0	0	0	1	AAEL001827	0	0	0	0	0	1
AAEL001830	0	0	0	0	0	1	AAEL001830	0	0	0	0	0	1	AAEL001830	0	0	0	0	0	1	AAEL001830	0	0	0	0	0	1	AAEL001830	0	0	0	0	0	1
AAEL001831	0	0	0	0	0	1	AAEL001831	0	0	0	0	0	1	AAEL001831	0	0	0	0	0	1	AAEL001831	0	0	0	0	0	1	AAEL001831	0	0	0	0	0	1
AAEL001832	0	0	0	0	0	1	AAEL001832	0	0	0	0	0	1	AAEL001832	0	0	0	0	0	1	AAEL001832	0	0	0	0	0	1	AAEL001832	0	0	0	0	0	1
AAEL001833	0	0	0	0	0	1	AAEL001833	0	0	0	0	0	1	AAEL001833	0	0	0	0	0	1	AAEL001833	0	0	0	0	0	1	AAEL001833	0	0	0	0	0	1
AAEL001835	0	0	0	0	0	1	AAEL001835	1	0	0	0	0	0	AAEL001835	0	0	0	0	0	1	AAEL001835	0	0	0	0	0	1	AAEL001835	0	1	0	0	0	0
AAEL001836	1	0	0	0	0	0	AAEL001836	1	0	0	0	0	0	AAEL001836	1	0	0	0	0	0	AAEL001836	1	0	0	0	0	0	AAEL001836	1	0	0	0	0	0
AAEL001837	0	1	0	0	0	0	AAEL001837	0	0	0	0	0	1	AAEL001837	0	0	1	0	0	0	AAEL001837	0	0	0	0	0	1	AAEL001837	0	0	0	0	0	1
AAEL001838	0	0	0	0	0	1	AAEL001838	0	0	0	0	0	1	AAEL001838	0	0	0	0	0	1	AAEL001838	0	0	0	0	0	1	AAEL001838	0	0	0	0	0	1
AAEL001839	0	0	0	0	0	1	AAEL001839	0	0	0	0	0	1	AAEL001839	0	0	0	0	0	1	AAEL001839	0	0	0	0	0	1	AAEL001839	0	0	0	0	0	1
AAEL001840	0	0	0	1	0	0	AAEL001840	0	0	0	0	0	1	AAEL001840	0	0	0	0	0	1	AAEL001840	0	0	0	0	0	1	AAEL001840	0	0	0	1	0	0
AAEL001843	0	0	0	0	0	1	AAEL001843	0	0	0	0	0	1	AAEL001843	0	0	0	0	0	1	AAEL001843	0	0	0	0	0	1	AAEL001843	0	0	0	0	0	1
AAEL001844	0	0	0	0	0	1	AAEL001844	0	0	0	0	0	1	AAEL001844	0	0	0	0	0	1	AAEL001844	0	0	0	0	0	1	AAEL001844	0	0	0	0	0	1
AAEL001845	0	0	0	0	0	1	AAEL001845	0	0	0	0	0	1	AAEL001845	0	0	0	0	0	1	AAEL001845	0	0	0	0	0	1	AAEL001845	0	0	0	0	0	1
AAEL001846	0	1	0	0	0	0	AAEL001846	0	0	0	0	0	1	AAEL001846	1	0	0	0	0	0	AAEL001846	1	0	0	0	0	0	AAEL001846	0	0	1	0	0	0
AAEL001847	0	0	0	0	0	1	AAEL001847	0	0	0	0	0	1	AAEL001847	0	0	0	0	0	1	AAEL001847	0	0	0	0	0	1	AAEL001847	0	0	0	0	0	1
AAEL001850	0	0	0	0	0	1	AAEL001850	0	0	0	0	0	1	AAEL001850	0	0	0	0	0	1	AAEL001850	0	0	0	0	0	1	AAEL001850	0	0	0	0	0	1
AAEL001851	0	0	0	0	1	0	AAEL001851	0	0	0	0	0	1	AAEL001851	0	0	0	0	0	1	AAEL001851	0	0	0	0	0	1	AAEL001851	0	0	0	0	0	1
AAEL001852	0	0	0	0	0	1	AAEL001852	0	0	0	0	0	1	AAEL001852	0	0	0	0	0	1	AAEL001852	0	0	0	0	0	1	AAEL001852	0	0	0	0	0	1
AAEL001853	0	0	0	0	0	1	AAEL001853	0	0	0	0	0	1	AAEL001853	0	0	0	0	0	1	AAEL001853	0	0	0	0	0	1	AAEL001853	0	0	0	0	0	1
AAEL001855	0	0	0	0	0	1	AAEL001855	0	0	0	0	0	1	AAEL001855	0	0	0	0	0	1	AAEL001855	0	0	0	0	0	1	AAEL001855	0	0	0	0	0	1
AAEL001856	0	0	0	0	0	1	AAEL001856	0	0	0	0	0	1	AAEL001856	0	0	0	0	0	1	AAEL001856	0	0	0	0	0	1	AAEL001856	0	0	0	0	0	1
AAEL001857	0	1	0	0	0	0	AAEL001857	0	0	0	0	0	1	AAEL001857	0	0	0	0	0	1	AAEL001857	0	0	0	0	0	1	AAEL001857	0	0	0	1	0	0
AAEL001859	0	0	0	0	0	1	AAEL001859	0	0	0	0	0	1	AAEL001859	0	0	0	0	0	1	AAEL001859	0	0	0	0	0	1	AAEL001859	0	0	0	0	0	1
AAEL001863	0	0	0	0	0	1	AAEL001863	0	0	0	0	0	1	AAEL001863	0	0	0	0	1	0	AAEL001863	0	0	0	0	0	1	AAEL001863	0	0	0	1	0	0
AAEL001864	0	0	0	0	0	1	AAEL001864	0	0	0	0	0	1	AAEL001864	0	0	0	0	0	1	AAEL001864	0	0	0	0	0	1	AAEL001864	0	0	0	0	0	1
AAEL001865	0	0	0	0	0	1	AAEL001865	0	0	0	0	0	1	AAEL001865	0	0	0	0	0	1	AAEL001865	0	0	0	0	0	1	AAEL001865	0	0	0	1	0	0
AAEL001867	1	0	0	0	0	0	AAEL001867	1	0	0	0	0	0	AAEL001867	0	0	0	0	0	1	AAEL001867	0	0	0	0	0	1	AAEL001867	0	1	0	0	0	0
AAEL001869	0	0	0	0	0	1	AAEL001869	0	0	0	0	0	1	AAEL001869	0	0	0	0	0	1	AAEL001869	0	0	0	0	0	1	AAEL001869	0	0	0	0	0	1
AAEL001871	0	0	0	0	0	1	AAEL001871	0	0	0	0	0	1	AAEL001871	0	0	0	0	0	1	AAEL001871	0	0	0	0	0	1	AAEL001871	0	0	0	0	0	1
AAEL001874	0	0	0	0	0	1	AAEL001874	0	0	0	0	0	1	AAEL001874	0	0	0	0	0	1	AAEL001874	0	0	0	0	0	1	AAEL001874	0	0	0	0	0	1
AAEL001875	0	0	0	0	0	1	AAEL001875	0	0	0	0	0	1	AAEL001875	0	0	0	0	0	1	AAEL001875	0	0	0	0	0	1	AAEL001875	0	0	0	0	0	1
AAEL001876	0	0	0	0	0	1	AAEL001876	0	0	0	0	0	1	AAEL001876	0	0	0	0	0	1	AAEL001876	0	0	0	0	0	1	AAEL001876	0	0	0	0	0	1
AAEL001877	0	0	0	1	0	0	AAEL001877	0	0	0	0	0	1	AAEL001877	0	0	0	0	0	1	AAEL001877	0	0	0	0	0	1	AAEL001877	0	0	0	0	0	1
AAEL001878	0	0	0	0	0	1	AAEL001878	0	0	0	0	0	1	AAEL001878	0	0	0	0	0	1	AAEL001878	0	0	0	0	0	1	AAEL001878	0	0	0	0	0	1
AAEL001879	0	0	0	0	0	1	AAEL001879	0	0	0	0	0	1	AAEL001879	0	0	0	0	0	1	AAEL001879	0	0	0	0	0	1	AAEL001879	0	0	0	0	0	1
AAEL001881	0	0	0	0	0	1	AAEL001881	0	0	0	0	0	1	AAEL001881	0	0	0	0	0	1	AAEL001881	0	0	0	0	0	1	AAEL001881	0	0	0	0	0	1
AAEL001882	0	0	0	0	0	1	AAEL001882	0	0	0	0	0	1	AAEL001882	0	0	0	0	0	1	AAEL001882	0	0	0	0	0	1	AAEL001882	0	0	0	0	0	1
AAEL001883	0	0	0	0	0	1	AAEL001883	0	0	0	0	0	1	AAEL001883	0	0	0	0	0	1	AAEL001883	0	0	0	0	0	1	AAEL001883	0	0	0	0	0	1
AAEL001886	0	0	0	0	0	1	AAEL001886	0	0	0	0	0	1	AAEL001886	0	0	0	0	0	1	AAEL001886	0	0	0	0	0	1	AAEL001886	0	0	0	0	0	1
AAEL001887	0	0	0	1	0	0	AAEL001887	0	0	0	0	0	1	AAEL001887	0	0	0	0	0	1	AAEL001887	0	0	0	0	0	1	AAEL001887	0	0	0	0	0	1
AAEL001888	0	0	0	0	0	1	AAEL001888	0	0	0	0	0	1	AAEL001888	0	0	0	0	0	1	AAEL001888	0	0	0	0	0	1	AAEL001888	0	0	0	0	0	1
AAEL001891	0	0	0	0	1	0	AAEL001891	0	0	0	0	0	1	AAEL001891	0	0	0	0	0	1	AAEL001891	0	0	0	0	0	1	AAEL001891	0	0	0	0	0	1
AAEL001893	0	0	0	0	0	1	AAEL001893	0	0	0	0	0	1	AAEL001893	0	0	0	0	0	1	AAEL001893	0	0	0	0	0	1	AAEL001893	0	0	0	0	0	1
AAEL001894	1	0	0	0	0	0	AAEL001894	1	0	0	0	0	0	AAEL001894	0	0	0	0	0	1	AAEL001894	0	0	0	0	0	1	AAEL001894	0	0	0	0	0	1
AAEL001896	0	0	0	0	0	1	AAEL001896	0	0	0	0	0	1	AAEL001896	0	0	0	0	0	1	AAEL001896	0	0	0	0	0	1	AAEL001896	0	0	0	0	0	1
AAEL001897	0	0	0	0	0	1	AAEL001897	0	0	0	0	0	1	AAEL001897	0	0	0	0	0	1	AAEL001897	0	0	0	0	0	1	AAEL001897	0	0	0	0	0	1
AAEL001898	0	0	0	0	1	0	AAEL001898	0	0	0	0	0	1	AAEL001898	0	0	0	0	0	1	AAEL001898	0	0	0	0	0	1	AAEL001898	0	0	0	0	0	1
AAEL001899	0	0	0	0	0	1	AAEL001899	0	0	0	0	0	1	AAEL001899	0	0	0	0	0	1	AAEL001899	0	0	0	0	0	1	AAEL001899	0	1	0	0	0	0
AAEL001900	1	0	0	0	0	0	AAEL001900	1	0	0	0	0	0	AAEL001900	0	0	0	0	0	1	AAEL001900	0	0	0	0	0	1	AAEL001900	0	1	0	0	0	0
AAEL001901	1	0	0	0	0	0	AAEL001901	1	0	0	0	0	0	AAEL001901	0	0	0	0	0	1	AAEL001901	0	0	0	0	0	1	AAEL001901	0	0	0	0	0	1
AAEL001902	0	0	1	0	0	0	AAEL001902	0	0	0	0	0	1	AAEL001902	0	0	0	0	0	1	AAEL001902	0	0	0	0	0	1	AAEL001902	0	0	0	0	0	1
AAEL001903	0	1	0	0	0	0	AAEL001903	0	0	0	0	0	1	AAEL001903	0	0	0	0	0	1	AAEL001903	0	0	0	0	0	1	AAEL001903	0	0	0	0	0	1
AAEL001904	0	0	0	0	0	1	AAEL001904	0	0	0	0	0	1	AAEL001904	0	0	0	0	0	1	AAEL001904	0	0	0	0	0	1	AAEL001904	0	0	0	0	0	1
AAEL001905	0	0	0	0	0	1	AAEL001905	0	0	0	0	0	1	AAEL001905	0	0	0	0	0	1	AAEL001905	0	0	0	0	0	1	AAEL001905	0	0	0	0	0	1
AAEL001906	0	0	0	0	0	1	AAEL001906	0	0	0	0	0	1	AAEL001906	0	0	0	0	0	1	AAEL001906	0	0	0	0	0	1	AAEL001906	0	0	0	0	0	1
AAEL001910	0	0	0	0	1	0	AAEL001910	0	0	0	0	0	1	AAEL001910	0	0	0	0	0	1	AAEL001910	0	0	0	0	0	1	AAEL001910	0	0	0	0	0	1
AAEL001911	0	1	0	0	0	0	AAEL001911	0	0	0	0	0	1	AAEL001911	1	0	0	0	0	0	AAEL001911	1	0	0	0	0	0	AAEL001911	0	0	1	0	0	0
AAEL001912	0	0	0	0	0	1	AAEL001912	0	0	0	0	0	1	AAEL001912	0	0	0	0	0	1	AAEL001912	0	0	0	0	0	1	AAEL001912	0	0	0	0	0	1
AAEL001913	0	0	0	0	0	1	AAEL001913	0	0	0	0	0	1	AAEL001913	0	0	0	0	0	1	AAEL001913	0	0	0	0	0	1	AAEL001913	0	0	0	0	0	1
AAEL001914	0	0	0	0	0	1	AAEL001914	0	0	0	0	0	1	AAEL001914	0	0	0	0	0	1	AAEL001914	0	0	0	0	0	1	AAEL001914	0	0	0	0	0	1
AAEL001915	0	0	0	0	0	1	AAEL001915	0	0	0	0	0	1	AAEL001915	0	0	0	0	0	1	AAEL001915	0	0	0	0	0	1	AAEL001915	0	0	0	0	1	0
AAEL001916	0	0	0	0	0	1	AAEL001916	0	0	0	0	0	1	AAEL001916	0	0	0	0	0	1	AAEL001916	0	0	0	0	0	1	AAEL001916	0	0	0	0	0	1
AAEL001917	0	0	0	0	0	1	AAEL001917	0	0	0	0	0	1	AAEL001917	0	0	0	0	0	1	AAEL001917	0	0	0	0	0	1	AAEL001917	0	0	0	0	0	1
AAEL001918	0	0	0	0	0	1	AAEL001918	0	0	0	0	0	1	AAEL001918	0	0	0	0	0	1	AAEL001918	0	0	0	0	0	1	AAEL001918	0	0	0	0	0	1
AAEL001919	0	0	0	0	0	1	AAEL001919	0	0	0	0	0	1	AAEL001919	0	0	0	0	0	1	AAEL001919	0	0	0	0	0	1	AAEL001919	0	0	0	0	0	1
AAEL001920	0	0	0	0	0	1	AAEL001920	0	0	0	0	0	1	AAEL001920	0	0	0	0	0	1	AAEL001920	0	0	0	0	0	1	AAEL001920	0	0	0	0	0	1
AAEL001922	0	0	0	0	0	1	AAEL001922	0	0	0	0	0	1	AAEL001922	0	0	0	0	0	1	AAEL001922	0	0	0	0	0	1	AAEL001922	0	0	1	0	0	0
AAEL001925	0	0	0	0	0	1	AAEL001925	0	0	0	0	0	1	AAEL001925	0	0	0	0	0	1	AAEL001925	0	0	0	0	0	1	AAEL001925	0	0	0	0	0	1
AAEL001928	0	0	0	1	0	0	AAEL001928	0	0	0	0	0	1	AAEL001928	0	0	0	0	0	1	AAEL001928	0	0	0	0	0	1	AAEL001928	0	0	0	1	0	0
AAEL001929	1	0	0	0	0	0	AAEL001929	1	0	0	0	0	0	AAEL001929	0	0	0	0	0	1	AAEL001929	0	0	0	0	0	1	AAEL001929	0	1	0	0	0	0
AAEL001930	0	0	0	0	0	1	AAEL001930	0	0	0	0	0	1	AAEL001930	0	0	0	0	0	1	AAEL001930	0	0	0	0	0	1	AAEL001930	0	0	0	0	0	1
AAEL001931	0	0	0	0	0	1	AAEL001931	0	0	0	0	0	1	AAEL001931	0	0	0	0	0	1	AAEL001931	0	0	0	0	0	1	AAEL001931	0	0	0	0	0	1
AAEL001932	0	0	0	0	0	1	AAEL001932	0	0	0	0	0	1	AAEL001932	0	0	0	0	0	1	AAEL001932	0	0	0	0	0	1	AAEL001932	0	0	0	0	0	1
AAEL001934	0	0	0	0	0	1	AAEL001934	0	0	0	0	0	1	AAEL001934	0	0	0	0	0	1	AAEL001934	0	0	0	0	0	1	AAEL001934	0	0	0	0	0	1
AAEL001935	0	0	0	0	0	1	AAEL001935	0	0	0	0	0	1	AAEL001935	0	0	0	0	0	1	AAEL001935	0	0	0	0	0	1	AAEL001935	0	0	0	0	0	1
AAEL001936	0	0	0	0	0	1	AAEL001936	0	0	0	0	0	1	AAEL001936	0	0	0	0	0	1	AAEL001936	0	0	0	0	0	1	AAEL001936	0	0	0	0	0	1
AAEL001937	0	0	0	0	0	1	AAEL001937	0	0	0	0	0	1	AAEL001937	0	0	0	0	0	1	AAEL001937	0	0	0	0	0	1	AAEL001937	0	0	0	0	0	1
AAEL001938	1	0	0	0	0	0	AAEL001938	1	0	0	0	0	0	AAEL001938	0	0	0	0	0	1	AAEL001938	0	0	0	0	0	1	AAEL001938	0	1	0	0	0	0
AAEL001939	0	0	0	0	0	1	AAEL001939	0	0	0	0	0	1	AAEL001939	0	0	0	0	0	1	AAEL001939	0	0	0	0	0	1	AAEL001939	0	0	0	0	1	0
AAEL001940	0	0	0	1	0	0	AAEL001940	0	0	0	0	0	1	AAEL001940	0	0	0	0	0	1	AAEL001940	0	0	0	0	0	1	AAEL001940	0	0	0	0	0	1
AAEL001943	0	0	0	0	0	1	AAEL001943	0	0	0	0	0	1	AAEL001943	0	0	0	0	0	1	AAEL001943	0	0	0	0	0	1	AAEL001943	0	0	0	0	0	1
AAEL001946	0	0	0	0	0	1	AAEL001946	0	0	0	0	0	1	AAEL001946	0	0	0	0	0	1	AAEL001946	0	0	0	0	0	1	AAEL001946	0	0	0	0	0	1
AAEL001949	0	0	0	0	1	0	AAEL001949	0	0	0	0	0	1	AAEL001949	1	0	0	0	0	0	AAEL001949	1	0	0	0	0	0	AAEL001949	0	0	1	0	0	0
AAEL001950	0	0	0	0	0	1	AAEL001950	0	0	0	0	0	1	AAEL001950	0	0	0	0	0	1	AAEL001950	0	0	0	0	0	1	AAEL001950	0	0	0	0	0	1
AAEL001951	0	0	0	0	0	1	AAEL001951	0	0	0	0	0	1	AAEL001951	0	0	0	0	1	0	AAEL001951	0	0	0	1	0	0	AAEL001951	0	0	0	1	0	0
AAEL001952	0	0	0	0	0	1	AAEL001952	0	0	0	0	0	1	AAEL001952	0	0	0	0	0	1	AAEL001952	0	0	0	0	0	1	AAEL001952	0	0	0	0	0	1
AAEL001954	0	0	0	0	0	1	AAEL001954	0	0	0	0	0	1	AAEL001954	0	0	0	0	0	1	AAEL001954	0	0	0	0	0	1	AAEL001954	0	0	0	0	0	1
AAEL001958	0	0	0	0	0	1	AAEL001958	0	0	0	0	0	1	AAEL001958	1	0	0	0	0	0	AAEL001958	1	0	0	0	0	0	AAEL001958	0	0	1	0	0	0
AAEL001959	0	0	0	0	0	1	AAEL001959	0	0	0	0	0	1	AAEL001959	0	0	0	0	0	1	AAEL001959	0	0	0	0	0	1	AAEL001959	0	0	0	0	0	1
AAEL001960	0	0	0	0	0	1	AAEL001960	0	0	0	0	0	1	AAEL001960	0	0	0	0	0	1	AAEL001960	0	0	0	0	0	1	AAEL001960	0	0	0	1	0	0
AAEL001962	0	0	0	0	0	1	AAEL001962	0	0	0	0	0	1	AAEL001962	0	0	0	0	0	1	AAEL001962	0	0	0	0	0	1	AAEL001962	0	0	0	0	0	1
AAEL001963	0	0	0	0	0	1	AAEL001963	0	0	0	0	0	1	AAEL001963	0	0	0	0	0	1	AAEL001963	0	0	0	0	0	1	AAEL001963	0	0	0	1	0	0
AAEL001964	0	0	0	0	0	1	AAEL001964	0	0	0	0	0	1	AAEL001964	0	0	0	0	0	1	AAEL001964	0	0	0	0	0	1	AAEL001964	0	0	0	1	0	0
AAEL001965	0	0	0	0	0	1	AAEL001965	0	0	0	0	0	1	AAEL001965	0	0	0	0	0	1	AAEL001965	0	0	0	0	0	1	AAEL001965	0	0	0	0	0	1
AAEL001968	0	0	0	0	0	1	AAEL001968	0	0	0	0	0	1	AAEL001968	0	0	0	0	0	1	AAEL001968	0	0	0	0	0	1	AAEL001968	0	0	0	0	0	1
AAEL001969	0	0	0	0	0	1	AAEL001969	0	0	0	0	0	1	AAEL001969	0	0	0	0	0	1	AAEL001969	0	0	0	0	0	1	AAEL001969	0	0	0	1	0	0
AAEL001971	0	0	0	0	0	1	AAEL001971	0	0	0	0	0	1	AAEL001971	0	0	0	0	0	1	AAEL001971	0	0	0	0	0	1	AAEL001971	0	0	0	0	0	1
AAEL001972	0	0	0	0	0	1	AAEL001972	0	0	0	0	0	1	AAEL001972	0	0	0	0	0	1	AAEL001972	0	0	0	0	0	1	AAEL001972	0	0	0	0	0	1
AAEL001974	0	0	0	0	0	1	AAEL001974	0	0	0	0	0	1	AAEL001974	0	0	0	0	0	1	AAEL001974	0	0	0	0	0	1	AAEL001974	0	0	0	0	0	1
AAEL001976	0	0	0	1	0	0	AAEL001976	0	0	0	0	0	1	AAEL001976	1	0	0	0	0	0	AAEL001976	1	0	0	0	0	0	AAEL001976	0	0	1	0	0	0
AAEL001978	0	0	0	0	0	1	AAEL001978	0	0	0	0	0	1	AAEL001978	0	0	0	0	0	1	AAEL001978	0	0	0	0	0	1	AAEL001978	0	0	0	0	0	1
AAEL001980	0	0	0	0	0	1	AAEL001980	0	0	0	0	0	1	AAEL001980	1	0	0	0	0	0	AAEL001980	1	0	0	0	0	0	AAEL001980	1	0	0	0	0	0
AAEL001982	0	0	0	0	0	1	AAEL001982	0	0	0	0	0	1	AAEL001982	0	0	0	0	0	1	AAEL001982	0	0	0	0	0	1	AAEL001982	0	0	0	0	0	1
AAEL001984	0	0	0	0	0	1	AAEL001984	0	0	0	0	0	1	AAEL001984	0	0	0	0	0	1	AAEL001984	0	0	0	0	0	1	AAEL001984	0	0	0	0	0	1
AAEL001985	0	0	0	0	0	1	AAEL001985	0	0	0	0	0	1	AAEL001985	0	0	0	0	0	1	AAEL001985	0	0	0	0	0	1	AAEL001985	0	0	0	0	0	1
AAEL001986	0	0	0	0	0	1	AAEL001986	0	0	0	0	0	1	AAEL001986	0	0	0	0	0	1	AAEL001986	0	0	0	0	0	1	AAEL001986	0	0	0	0	1	0
AAEL001988	0	1	0	0	0	0	AAEL001988	0	0	1	0	0	0	AAEL001988	1	0	0	0	0	0	AAEL001988	1	0	0	0	0	0	AAEL001988	0	0	0	0	0	1
AAEL001989	0	0	0	0	0	1	AAEL001989	1	0	0	0	0	0	AAEL001989	1	0	0	0	0	0	AAEL001989	1	0	0	0	0	0	AAEL001989	1	0	0	0	0	0
AAEL001992	0	0	0	0	0	1	AAEL001992	0	0	0	0	0	1	AAEL001992	0	0	0	0	0	1	AAEL001992	0	0	0	0	0	1	AAEL001992	0	0	0	0	0	1
AAEL001997	0	0	0	0	0	1	AAEL001997	0	0	0	0	0	1	AAEL001997	0	0	0	0	0	1	AAEL001997	0	0	0	0	0	1	AAEL001997	0	0	0	0	0	1
AAEL001998	0	0	0	0	0	1	AAEL001998	0	0	0	0	0	1	AAEL001998	0	0	0	0	0	1	AAEL001998	0	0	0	0	0	1	AAEL001998	0	0	0	1	0	0
AAEL002000	0	0	0	1	0	0	AAEL002000	0	0	0	0	0	1	AAEL002000	0	0	0	0	0	1	AAEL002000	0	0	0	0	0	1	AAEL002000	0	0	0	0	1	0
AAEL002001	0	0	0	0	0	1	AAEL002001	0	0	0	0	0	1	AAEL002001	1	0	0	0	0	0	AAEL002001	1	0	0	0	0	0	AAEL002001	0	0	0	0	0	1
AAEL002004	1	0	0	0	0	0	AAEL002004	1	0	0	0	0	0	AAEL002004	1	0	0	0	0	0	AAEL002004	1	0	0	0	0	0	AAEL002004	1	0	0	0	0	0
AAEL002005	1	0	0	0	0	0	AAEL002005	1	0	0	0	0	0	AAEL002005	0	0	0	0	0	1	AAEL002005	0	0	0	0	0	1	AAEL002005	1	0	0	0	0	0
AAEL002006	0	0	0	0	0	1	AAEL002006	0	0	0	0	0	1	AAEL002006	0	0	0	0	0	1	AAEL002006	0	0	0	0	0	1	AAEL002006	0	0	0	0	0	1
AAEL002007	1	0	0	0	0	0	AAEL002007	1	0	0	0	0	0	AAEL002007	1	0	0	0	0	0	AAEL002007	1	0	0	0	0	0	AAEL002007	1	0	0	0	0	0
AAEL002009	0	0	0	0	0	1	AAEL002009	0	0	0	0	0	1	AAEL002009	0	0	0	0	0	1	AAEL002009	0	0	0	0	0	1	AAEL002009	0	0	0	0	0	1
AAEL002010	0	0	0	0	0	1	AAEL002010	0	0	0	0	0	1	AAEL002010	0	0	0	0	0	1	AAEL002010	0	0	0	0	0	1	AAEL002010	0	0	0	0	0	1
AAEL002011	0	0	0	0	0	1	AAEL002011	0	0	0	0	0	1	AAEL002011	0	0	0	0	0	1	AAEL002011	0	0	0	0	0	1	AAEL002011	0	0	0	1	0	0
AAEL002012	0	0	0	0	0	1	AAEL002012	0	0	0	0	0	1	AAEL002012	0	0	0	0	0	1	AAEL002012	0	0	0	0	0	1	AAEL002012	0	0	0	0	0	1
AAEL002016	0	0	0	0	0	1	AAEL002016	0	0	0	0	0	1	AAEL002016	0	0	0	0	0	1	AAEL002016	0	0	0	0	0	1	AAEL002016	0	0	0	0	0	1
AAEL002017	1	0	0	0	0	0	AAEL002017	1	0	0	0	0	0	AAEL002017	1	0	0	0	0	0	AAEL002017	1	0	0	0	0	0	AAEL002017	1	0	0	0	0	0
AAEL002019	0	0	0	0	0	1	AAEL002019	0	0	0	0	0	1	AAEL002019	0	0	0	0	0	1	AAEL002019	0	0	0	0	0	1	AAEL002019	0	0	0	0	0	1
AAEL002021	1	0	0	0	0	0	AAEL002021	1	0	0	0	0	0	AAEL002021	1	0	0	0	0	0	AAEL002021	1	0	0	0	0	0	AAEL002021	1	0	0	0	0	0
AAEL002022	0	0	0	0	0	1	AAEL002022	0	0	0	0	0	1	AAEL002022	0	0	0	0	0	1	AAEL002022	0	0	0	0	0	1	AAEL002022	0	0	0	0	0	1
AAEL002023	0	0	0	0	0	1	AAEL002023	0	0	0	0	0	1	AAEL002023	0	0	0	0	0	1	AAEL002023	0	0	0	0	0	1	AAEL002023	0	0	0	0	0	1
AAEL002031	0	0	0	1	0	0	AAEL002031	0	0	0	0	0	1	AAEL002031	0	0	0	0	0	1	AAEL002031	0	0	0	0	0	1	AAEL002031	0	0	0	1	0	0
AAEL002036	0	0	0	0	1	0	AAEL002036	0	0	0	0	0	1	AAEL002036	1	0	0	0	0	0	AAEL002036	1	0	0	0	0	0	AAEL002036	0	0	1	0	0	0
AAEL002038	0	1	0	0	0	0	AAEL002038	0	0	1	0	0	0	AAEL002038	1	0	0	0	0	0	AAEL002038	1	0	0	0	0	0	AAEL002038	0	0	0	0	0	1
AAEL002039	0	0	0	0	0	1	AAEL002039	1	0	0	0	0	0	AAEL002039	1	0	0	0	0	0	AAEL002039	0	0	0	0	0	1	AAEL002039	1	0	0	0	0	0
AAEL002043	0	0	0	0	0	1	AAEL002043	0	0	0	0	0	1	AAEL002043	0	0	0	0	0	1	AAEL002043	0	0	0	0	0	1	AAEL002043	0	0	0	0	0	1
AAEL002047	0	0	0	0	0	1	AAEL002047	0	0	0	0	0	1	AAEL002047	0	0	0	0	0	1	AAEL002047	0	0	0	0	0	1	AAEL002047	0	0	0	0	0	1
AAEL002048	0	0	0	0	0	1	AAEL002048	0	0	0	0	0	1	AAEL002048	0	0	0	0	0	1	AAEL002048	0	0	0	0	0	1	AAEL002048	0	0	0	0	0	1
AAEL002049	0	0	0	0	0	1	AAEL002049	0	0	0	0	0	1	AAEL002049	0	0	0	0	0	1	AAEL002049	0	0	0	0	0	1	AAEL002049	0	0	0	0	0	1
AAEL002050	0	0	0	0	0	1	AAEL002050	0	0	0	0	0	1	AAEL002050	0	0	0	0	0	1	AAEL002050	0	0	0	0	0	1	AAEL002050	0	0	0	0	0	1
AAEL002051	0	0	0	0	0	1	AAEL002051	0	0	0	0	0	1	AAEL002051	0	0	0	0	0	1	AAEL002051	0	0	0	0	0	1	AAEL002051	0	0	0	0	0	1
AAEL002055	0	0	0	0	0	1	AAEL002055	0	0	0	0	0	1	AAEL002055	0	0	0	0	0	1	AAEL002055	0	0	0	0	0	1	AAEL002055	0	0	0	1	0	0
AAEL002056	0	0	0	0	0	1	AAEL002056	0	0	0	0	0	1	AAEL002056	0	0	0	0	0	1	AAEL002056	0	0	0	0	0	1	AAEL002056	0	0	0	0	0	1
AAEL002057	0	0	0	0	0	1	AAEL002057	0	0	0	0	0	1	AAEL002057	0	0	0	0	0	1	AAEL002057	0	0	0	0	0	1	AAEL002057	0	0	0	0	0	1
AAEL002061	0	0	0	0	0	1	AAEL002061	0	0	0	0	0	1	AAEL002061	0	0	0	0	0	1	AAEL002061	0	0	0	0	0	1	AAEL002061	0	0	0	0	0	1
AAEL002065	0	0	0	0	0	1	AAEL002065	0	0	0	0	0	1	AAEL002065	0	0	0	0	0	1	AAEL002065	0	0	0	0	0	1	AAEL002065	0	0	0	0	0	1
AAEL002068	0	0	0	0	0	1	AAEL002068	0	0	0	0	0	1	AAEL002068	0	0	0	0	0	1	AAEL002068	0	0	0	0	0	1	AAEL002068	0	0	0	0	0	1
AAEL002069	0	0	0	0	0	1	AAEL002069	0	0	0	0	0	1	AAEL002069	0	0	0	0	0	1	AAEL002069	0	0	0	0	0	1	AAEL002069	0	0	0	0	0	1
AAEL002070	0	0	0	0	0	1	AAEL002070	0	0	0	0	0	1	AAEL002070	0	0	0	0	0	1	AAEL002070	0	0	0	0	0	1	AAEL002070	0	0	0	0	0	1
AAEL002075	1	0	0	0	0	0	AAEL002075	0	0	0	0	0	1	AAEL002075	0	0	0	0	0	1	AAEL002075	0	0	0	0	0	1	AAEL002075	0	0	0	0	0	1
AAEL002077	0	0	0	0	0	1	AAEL002077	0	0	0	0	0	1	AAEL002077	0	0	0	0	0	1	AAEL002077	0	0	0	0	0	1	AAEL002077	0	0	0	0	0	1
AAEL002078	0	0	0	0	0	1	AAEL002078	0	0	0	0	0	1	AAEL002078	0	0	0	0	0	1	AAEL002078	0	0	0	0	0	1	AAEL002078	0	0	0	0	0	1
AAEL002079	0	0	0	0	0	1	AAEL002079	0	0	0	0	0	1	AAEL002079	0	0	0	0	0	1	AAEL002079	0	0	0	0	0	1	AAEL002079	0	0	0	0	0	1
AAEL002080	0	0	0	1	0	0	AAEL002080	0	0	0	0	0	1	AAEL002080	0	0	0	0	0	1	AAEL002080	0	0	0	0	0	1	AAEL002080	0	0	0	0	1	0
AAEL002083	0	0	0	0	0	1	AAEL002083	0	0	0	0	0	1	AAEL002083	0	0	0	0	0	1	AAEL002083	0	0	0	0	0	1	AAEL002083	0	0	0	0	0	1
AAEL002084	0	0	0	0	0	1	AAEL002084	0	0	0	0	0	1	AAEL002084	0	0	0	0	0	1	AAEL002084	0	0	0	0	0	1	AAEL002084	0	0	0	0	0	1
AAEL002088	0	0	0	0	0	1	AAEL002088	0	0	0	0	0	1	AAEL002088	0	0	0	0	0	1	AAEL002088	0	0	0	0	0	1	AAEL002088	0	0	0	1	0	0
AAEL002089	0	0	0	0	0	1	AAEL002089	0	0	0	0	0	1	AAEL002089	0	0	0	0	0	1	AAEL002089	0	0	0	0	0	1	AAEL002089	0	0	0	0	0	1
AAEL002091	0	0	0	0	0	1	AAEL002091	0	0	0	0	0	1	AAEL002091	0	0	0	0	0	1	AAEL002091	0	0	0	0	0	1	AAEL002091	0	0	0	0	0	1
AAEL002092	1	0	0	0	0	0	AAEL002092	1	0	0	0	0	0	AAEL002092	0	0	1	0	0	0	AAEL002092	0	1	0	0	0	0	AAEL002092	0	1	0	0	0	0
AAEL002094	1	0	0	0	0	0	AAEL002094	1	0	0	0	0	0	AAEL002094	1	0	0	0	0	0	AAEL002094	1	0	0	0	0	0	AAEL002094	1	0	0	0	0	0
AAEL002097	0	0	0	0	0	1	AAEL002097	0	0	0	0	0	1	AAEL002097	0	0	0	0	0	1	AAEL002097	0	0	0	0	0	1	AAEL002097	0	0	0	0	0	1
AAEL002098	0	0	0	0	0	1	AAEL002098	0	0	0	0	0	1	AAEL002098	0	0	0	0	0	1	AAEL002098	0	0	0	0	0	1	AAEL002098	0	0	0	0	0	1
AAEL002099	1	0	0	0	0	0	AAEL002099	1	0	0	0	0	0	AAEL002099	0	0	1	0	0	0	AAEL002099	0	1	0	0	0	0	AAEL002099	0	1	0	0	0	0
AAEL002102	0	0	0	0	0	1	AAEL002102	0	0	0	0	0	1	AAEL002102	0	0	0	0	0	1	AAEL002102	0	0	0	0	0	1	AAEL002102	0	0	0	0	0	1
AAEL002103	0	0	0	0	0	1	AAEL002103	0	0	0	0	0	1	AAEL002103	1	0	0	0	0	0	AAEL002103	1	0	0	0	0	0	AAEL002103	0	0	1	0	0	0
AAEL002104	0	0	0	0	0	1	AAEL002104	0	0	0	0	0	1	AAEL002104	0	0	0	0	0	1	AAEL002104	0	0	0	0	0	1	AAEL002104	0	0	0	0	1	0
AAEL002105	0	0	0	0	0	1	AAEL002105	0	0	0	0	0	1	AAEL002105	0	0	0	0	0	1	AAEL002105	0	0	0	0	0	1	AAEL002105	0	0	0	0	0	1
AAEL002106	0	0	0	0	0	1	AAEL002106	0	0	0	0	0	1	AAEL002106	0	0	0	0	0	1	AAEL002106	0	0	0	0	0	1	AAEL002106	0	0	0	0	0	1
AAEL002107	0	0	0	0	0	1	AAEL002107	0	0	0	0	0	1	AAEL002107	0	0	0	0	0	1	AAEL002107	0	0	0	0	0	1	AAEL002107	0	0	0	0	0	1
AAEL002108	0	0	0	0	0	1	AAEL002108	0	0	0	0	0	1	AAEL002108	0	0	0	0	0	1	AAEL002108	0	0	0	0	0	1	AAEL002108	0	0	0	0	0	1
AAEL002109	0	0	0	0	0	1	AAEL002109	0	0	0	0	0	1	AAEL002109	0	0	0	0	0	1	AAEL002109	0	0	0	0	0	1	AAEL002109	1	0	0	0	0	0
AAEL002111	0	0	0	0	0	1	AAEL002111	0	0	1	0	0	0	AAEL002111	1	0	0	0	0	0	AAEL002111	1	0	0	0	0	0	AAEL002111	1	0	0	0	0	0
AAEL002112	1	0	0	0	0	0	AAEL002112	1	0	0	0	0	0	AAEL002112	0	0	0	0	0	1	AAEL002112	1	0	0	0	0	0	AAEL002112	1	0	0	0	0	0
AAEL002113	0	0	0	0	0	1	AAEL002113	0	0	0	0	0	1	AAEL002113	0	0	0	0	0	1	AAEL002113	0	0	0	0	0	1	AAEL002113	0	0	0	0	0	1
AAEL002115	0	0	0	0	0	1	AAEL002115	0	0	0	0	0	1	AAEL002115	0	0	0	0	0	1	AAEL002115	0	0	0	0	0	1	AAEL002115	0	0	0	0	0	1
AAEL002116	0	0	0	0	0	1	AAEL002116	0	0	0	0	0	1	AAEL002116	0	0	0	0	0	1	AAEL002116	0	0	0	0	0	1	AAEL002116	0	0	0	0	0	1
AAEL002118	0	0	0	0	0	1	AAEL002118	0	0	0	0	0	1	AAEL002118	0	0	0	0	0	1	AAEL002118	0	0	0	0	0	1	AAEL002118	0	0	0	0	0	1
AAEL002119	0	0	0	0	0	1	AAEL002119	0	0	0	0	0	1	AAEL002119	0	0	0	0	0	1	AAEL002119	0	0	0	0	0	1	AAEL002119	0	0	0	0	0	1
AAEL002120	0	0	0	0	0	1	AAEL002120	0	0	0	0	0	1	AAEL002120	0	0	0	0	0	1	AAEL002120	0	0	0	0	0	1	AAEL002120	0	0	0	0	1	0
AAEL002124	0	0	0	0	0	1	AAEL002124	0	0	0	0	0	1	AAEL002124	0	0	0	0	0	1	AAEL002124	0	0	0	0	0	1	AAEL002124	0	0	0	0	0	1
AAEL002125	0	0	0	0	0	1	AAEL002125	0	0	0	0	0	1	AAEL002125	0	0	0	0	0	1	AAEL002125	0	0	0	0	0	1	AAEL002125	0	0	0	0	0	1
AAEL002126	1	0	0	0	0	0	AAEL002126	1	0	0	0	0	0	AAEL002126	1	0	0	0	0	0	AAEL002126	1	0	0	0	0	0	AAEL002126	1	0	0	0	0	0
AAEL002128	1	0	0	0	0	0	AAEL002128	1	0	0	0	0	0	AAEL002128	1	0	0	0	0	0	AAEL002128	1	0	0	0	0	0	AAEL002128	1	0	0	0	0	0
AAEL002129	0	0	0	0	0	1	AAEL002129	0	0	0	0	0	1	AAEL002129	0	0	0	0	0	1	AAEL002129	0	0	0	0	0	1	AAEL002129	0	0	0	0	0	1
AAEL002130	0	0	0	0	0	1	AAEL002130	0	0	0	0	0	1	AAEL002130	0	0	0	0	0	1	AAEL002130	0	0	0	0	0	1	AAEL002130	0	0	0	0	0	1
AAEL002132	1	0	0	0	0	0	AAEL002132	1	0	0	0	0	0	AAEL002132	1	0	0	0	0	0	AAEL002132	1	0	0	0	0	0	AAEL002132	1	0	0	0	0	0
AAEL002133	1	0	0	0	0	0	AAEL002133	1	0	0	0	0	0	AAEL002133	0	0	0	0	0	1	AAEL002133	0	0	0	0	0	1	AAEL002133	0	0	0	0	0	1
AAEL002134	0	0	0	0	0	1	AAEL002134	0	0	0	0	0	1	AAEL002134	0	0	0	0	0	1	AAEL002134	0	0	0	0	0	1	AAEL002134	0	0	0	0	0	1
AAEL002135	0	0	0	0	0	1	AAEL002135	0	0	0	0	0	1	AAEL002135	0	0	0	0	0	1	AAEL002135	0	0	0	0	0	1	AAEL002135	0	0	0	0	0	1
AAEL002137	0	0	0	0	0	1	AAEL002137	0	0	0	0	0	1	AAEL002137	0	0	0	0	0	1	AAEL002137	0	0	0	0	0	1	AAEL002137	0	0	0	0	0	1
AAEL002138	1	0	0	0	0	0	AAEL002138	1	0	0	0	0	0	AAEL002138	0	0	0	0	0	1	AAEL002138	0	1	0	0	0	0	AAEL002138	0	0	0	0	0	1
AAEL002139	0	0	0	0	0	1	AAEL002139	0	0	0	0	0	1	AAEL002139	0	0	0	0	0	1	AAEL002139	0	0	0	0	0	1	AAEL002139	0	0	0	0	0	1
AAEL002140	0	0	0	0	0	1	AAEL002140	0	0	0	0	0	1	AAEL002140	0	0	0	0	0	1	AAEL002140	0	0	0	0	0	1	AAEL002140	0	0	0	0	0	1
AAEL002141	0	1	0	0	0	0	AAEL002141	0	0	0	0	0	1	AAEL002141	0	0	0	0	0	1	AAEL002141	0	0	0	0	0	1	AAEL002141	0	0	0	0	0	1
AAEL002142	0	0	0	0	0	1	AAEL002142	0	0	0	0	0	1	AAEL002142	0	0	0	0	0	1	AAEL002142	0	0	0	0	0	1	AAEL002142	0	0	0	0	0	1
AAEL002145	0	0	0	0	0	1	AAEL002145	0	0	0	0	0	1	AAEL002145	0	0	0	0	0	1	AAEL002145	0	0	0	0	0	1	AAEL002145	0	0	0	0	0	1
AAEL002148	0	0	0	0	0	1	AAEL002148	0	0	0	0	0	1	AAEL002148	0	0	0	0	0	1	AAEL002148	0	0	0	0	0	1	AAEL002148	0	0	0	0	0	1
AAEL002152	0	0	0	0	0	1	AAEL002152	0	0	0	0	0	1	AAEL002152	0	0	0	0	0	1	AAEL002152	0	0	0	0	0	1	AAEL002152	0	0	0	0	0	1
AAEL002153	1	0	0	0	0	0	AAEL002153	1	0	0	0	0	0	AAEL002153	0	0	0	0	0	1	AAEL002153	1	0	0	0	0	0	AAEL002153	1	0	0	0	0	0
AAEL002155	0	0	0	0	0	1	AAEL002155	0	0	0	0	0	1	AAEL002155	0	0	0	0	0	1	AAEL002155	0	0	0	0	0	1	AAEL002155	0	0	0	0	0	1
AAEL002157	0	0	0	0	0	1	AAEL002157	0	0	0	0	0	1	AAEL002157	0	0	0	0	0	1	AAEL002157	0	0	0	0	0	1	AAEL002157	0	0	0	0	0	1
AAEL002158	0	0	0	0	0	1	AAEL002158	0	0	0	0	0	1	AAEL002158	0	0	0	0	0	1	AAEL002158	0	0	0	0	0	1	AAEL002158	0	0	0	0	0	1
AAEL002159	0	0	0	0	0	1	AAEL002159	0	0	0	0	0	1	AAEL002159	0	0	0	0	0	1	AAEL002159	0	0	0	0	0	1	AAEL002159	0	0	0	0	0	1
AAEL002160	0	0	0	0	0	1	AAEL002160	0	0	0	0	0	1	AAEL002160	0	0	0	0	0	1	AAEL002160	0	0	0	0	0	1	AAEL002160	0	0	0	0	0	1
AAEL002161	0	0	0	0	0	1	AAEL002161	0	0	0	0	0	1	AAEL002161	0	0	0	0	0	1	AAEL002161	0	0	0	0	0	1	AAEL002161	0	0	0	0	0	1
AAEL002163	0	0	0	0	0	1	AAEL002163	0	0	0	0	0	1	AAEL002163	0	0	0	0	0	1	AAEL002163	0	0	0	0	0	1	AAEL002163	0	0	0	0	0	1
AAEL002165	0	0	0	0	0	1	AAEL002165	0	0	0	0	0	1	AAEL002165	0	0	0	0	0	1	AAEL002165	0	0	0	0	0	1	AAEL002165	0	0	0	1	0	0
AAEL002169	0	0	0	0	0	1	AAEL002169	0	0	0	0	0	1	AAEL002169	0	0	0	0	0	1	AAEL002169	0	0	0	0	0	1	AAEL002169	0	0	0	0	0	1
AAEL002170	0	0	0	0	0	1	AAEL002170	0	0	0	0	0	1	AAEL002170	0	0	0	0	0	1	AAEL002170	0	0	0	0	0	1	AAEL002170	0	0	0	0	0	1
AAEL002173	0	1	0	0	0	0	AAEL002173	0	0	0	0	0	1	AAEL002173	1	0	0	0	0	0	AAEL002173	1	0	0	0	0	0	AAEL002173	0	0	1	0	0	0
AAEL002174	0	0	0	0	0	1	AAEL002174	0	0	0	0	0	1	AAEL002174	0	0	0	0	0	1	AAEL002174	0	0	0	0	0	1	AAEL002174	0	0	0	0	0	1
AAEL002175	0	0	0	0	0	1	AAEL002175	0	0	0	0	0	1	AAEL002175	0	0	0	0	0	1	AAEL002175	0	0	0	0	0	1	AAEL002175	0	0	0	0	0	1
AAEL002176	0	0	0	0	0	1	AAEL002176	0	0	0	0	0	1	AAEL002176	0	0	0	0	0	1	AAEL002176	0	0	0	0	0	1	AAEL002176	0	0	0	0	0	1
AAEL002177	0	0	0	0	0	1	AAEL002177	0	0	0	0	0	1	AAEL002177	1	0	0	0	0	0	AAEL002177	1	0	0	0	0	0	AAEL002177	1	0	0	0	0	0
AAEL002178	0	0	0	0	0	1	AAEL002178	0	0	0	0	0	1	AAEL002178	0	0	0	0	0	1	AAEL002178	0	0	0	0	0	1	AAEL002178	0	0	0	0	0	1
AAEL002179	0	0	0	0	0	1	AAEL002179	0	0	0	0	0	1	AAEL002179	0	0	0	0	0	1	AAEL002179	0	0	0	0	0	1	AAEL002179	0	0	0	0	0	1
AAEL002182	0	0	0	0	0	1	AAEL002182	0	0	0	0	0	1	AAEL002182	0	0	0	0	0	1	AAEL002182	0	0	0	0	0	1	AAEL002182	0	0	0	0	0	1
AAEL002183	0	0	0	0	0	1	AAEL002183	0	0	0	0	0	1	AAEL002183	0	0	0	0	0	1	AAEL002183	0	0	0	0	0	1	AAEL002183	0	0	0	0	0	1
AAEL002184	0	0	0	0	0	1	AAEL002184	0	0	0	0	0	1	AAEL002184	0	0	0	0	0	1	AAEL002184	0	0	0	0	0	1	AAEL002184	0	0	0	0	0	1
AAEL002185	0	0	0	1	0	0	AAEL002185	0	0	0	0	0	1	AAEL002185	0	0	0	0	0	1	AAEL002185	0	0	0	0	0	1	AAEL002185	0	0	0	1	0	0
AAEL002186	0	0	0	0	0	1	AAEL002186	0	0	0	0	0	1	AAEL002186	0	0	0	0	0	1	AAEL002186	0	0	0	0	0	1	AAEL002186	0	0	0	0	0	1
AAEL002190	0	0	0	0	0	1	AAEL002190	0	0	0	0	0	1	AAEL002190	0	0	0	0	0	1	AAEL002190	0	0	0	0	0	1	AAEL002190	0	0	0	0	0	1
AAEL002191	0	1	0	0	0	0	AAEL002191	0	0	1	0	0	0	AAEL002191	0	0	0	0	0	1	AAEL002191	0	0	0	0	0	1	AAEL002191	0	0	0	0	0	1
AAEL002192	0	1	0	0	0	0	AAEL002192	0	0	0	0	0	1	AAEL002192	0	0	0	1	0	0	AAEL002192	0	0	0	0	0	1	AAEL002192	0	0	0	0	0	1
AAEL002194	0	0	0	0	0	1	AAEL002194	0	0	0	0	1	0	AAEL002194	0	0	0	0	0	1	AAEL002194	0	0	0	0	1	0	AAEL002194	0	0	0	1	0	0
AAEL002195	0	0	0	0	0	1	AAEL002195	0	0	0	0	0	1	AAEL002195	0	0	0	0	0	1	AAEL002195	0	0	0	0	0	1	AAEL002195	0	0	0	0	1	0
AAEL002196	0	0	0	0	0	1	AAEL002196	0	0	0	0	0	1	AAEL002196	1	0	0	0	0	0	AAEL002196	1	0	0	0	0	0	AAEL002196	0	0	1	0	0	0
AAEL002198	0	0	0	0	0	1	AAEL002198	0	0	0	0	0	1	AAEL002198	0	0	0	0	0	1	AAEL002198	0	0	0	0	0	1	AAEL002198	0	0	0	0	0	1
AAEL002207	0	0	0	0	0	1	AAEL002207	0	0	0	0	0	1	AAEL002207	0	0	0	0	0	1	AAEL002207	0	0	0	0	0	1	AAEL002207	0	0	0	0	0	1
AAEL002209	0	0	1	0	0	0	AAEL002209	1	0	0	0	0	0	AAEL002209	0	0	0	0	0	1	AAEL002209	0	0	0	0	0	1	AAEL002209	0	1	0	0	0	0
AAEL002214	0	0	0	0	0	1	AAEL002214	0	0	0	0	0	1	AAEL002214	0	0	0	0	0	1	AAEL002214	0	0	0	0	0	1	AAEL002214	0	0	0	0	0	1
AAEL002215	0	0	0	0	0	1	AAEL002215	0	0	0	0	0	1	AAEL002215	0	0	0	0	0	1	AAEL002215	0	0	0	0	0	1	AAEL002215	0	0	0	0	0	1
AAEL002216	0	0	0	0	0	1	AAEL002216	0	0	0	0	0	1	AAEL002216	0	0	0	0	0	1	AAEL002216	0	0	0	0	0	1	AAEL002216	0	0	0	0	0	1
AAEL002217	1	0	0	0	0	0	AAEL002217	1	0	0	0	0	0	AAEL002217	1	0	0	0	0	0	AAEL002217	1	0	0	0	0	0	AAEL002217	1	0	0	0	0	0
AAEL002219	0	0	0	0	0	1	AAEL002219	0	0	0	0	0	1	AAEL002219	0	0	0	0	0	1	AAEL002219	0	0	0	0	0	1	AAEL002219	0	0	0	0	0	1
AAEL002220	1	0	0	0	0	0	AAEL002220	1	0	0	0	0	0	AAEL002220	1	0	0	0	0	0	AAEL002220	0	0	0	0	0	1	AAEL002220	1	0	0	0	0	0
AAEL002221	0	0	0	0	0	1	AAEL002221	0	0	0	0	0	1	AAEL002221	0	0	0	0	0	1	AAEL002221	0	0	0	0	0	1	AAEL002221	0	0	0	0	0	1
AAEL002222	0	0	0	0	0	1	AAEL002222	0	0	0	0	0	1	AAEL002222	0	0	0	0	0	1	AAEL002222	0	0	0	0	0	1	AAEL002222	0	0	0	0	0	1
AAEL002223	1	0	0	0	0	0	AAEL002223	1	0	0	0	0	0	AAEL002223	1	0	0	0	0	0	AAEL002223	1	0	0	0	0	0	AAEL002223	1	0	0	0	0	0
AAEL002225	0	0	0	0	0	1	AAEL002225	0	0	0	0	0	1	AAEL002225	0	0	0	0	0	1	AAEL002225	0	0	0	0	0	1	AAEL002225	0	0	0	0	0	1
AAEL002228	0	0	0	0	0	1	AAEL002228	0	0	0	0	0	1	AAEL002228	0	0	0	0	0	1	AAEL002228	0	0	0	0	0	1	AAEL002228	0	0	0	1	0	0
AAEL002229	0	0	0	0	0	1	AAEL002229	0	0	0	0	0	1	AAEL002229	0	0	0	0	0	1	AAEL002229	0	0	0	0	0	1	AAEL002229	0	0	0	0	0	1
AAEL002231	0	1	0	0	0	0	AAEL002231	0	0	0	0	0	1	AAEL002231	0	0	0	0	0	1	AAEL002231	0	0	0	0	0	1	AAEL002231	0	0	0	1	0	0
AAEL002232	0	0	0	0	0	1	AAEL002232	0	0	0	0	0	1	AAEL002232	0	0	0	0	0	1	AAEL002232	0	0	0	0	0	1	AAEL002232	0	0	0	0	1	0
AAEL002234	1	0	0	0	0	0	AAEL002234	0	0	0	0	0	1	AAEL002234	0	0	0	0	0	1	AAEL002234	0	0	0	0	0	1	AAEL002234	0	0	0	0	0	1
AAEL002235	0	0	0	0	0	1	AAEL002235	0	0	0	0	0	1	AAEL002235	0	0	0	0	0	1	AAEL002235	0	0	0	0	0	1	AAEL002235	0	0	0	0	0	1
AAEL002237	1	0	0	0	0	0	AAEL002237	1	0	0	0	0	0	AAEL002237	1	0	0	0	0	0	AAEL002237	1	0	0	0	0	0	AAEL002237	1	0	0	0	0	0
AAEL002238	0	0	0	0	0	1	AAEL002238	0	0	0	0	0	1	AAEL002238	0	0	0	0	0	1	AAEL002238	0	0	0	0	0	1	AAEL002238	0	0	0	0	0	1
AAEL002239	1	0	0	0	0	0	AAEL002239	1	0	0	0	0	0	AAEL002239	0	0	1	0	0	0	AAEL002239	0	1	0	0	0	0	AAEL002239	0	1	0	0	0	0
AAEL002240	0	0	0	0	0	1	AAEL002240	0	0	0	0	0	1	AAEL002240	0	0	0	0	0	1	AAEL002240	0	0	0	0	0	1	AAEL002240	0	0	0	0	0	1
AAEL002242	1	0	0	0	0	0	AAEL002242	1	0	0	0	0	0	AAEL002242	0	0	0	0	0	1	AAEL002242	0	0	0	0	0	1	AAEL002242	0	0	0	0	0	1
AAEL002244	0	0	0	0	0	1	AAEL002244	0	0	0	0	0	1	AAEL002244	0	0	0	0	0	1	AAEL002244	0	0	0	0	0	1	AAEL002244	0	0	0	0	0	1
AAEL002246	1	0	0	0	0	0	AAEL002246	0	0	0	0	0	1	AAEL002246	0	0	1	0	0	0	AAEL002246	0	1	0	0	0	0	AAEL002246	0	0	0	0	0	1
AAEL002248	0	0	0	0	0	1	AAEL002248	0	0	0	0	0	1	AAEL002248	0	0	0	0	0	1	AAEL002248	0	0	0	0	0	1	AAEL002248	0	0	0	0	0	1
AAEL002249	0	0	0	0	0	1	AAEL002249	0	0	0	0	0	1	AAEL002249	0	0	0	0	0	1	AAEL002249	0	0	0	0	0	1	AAEL002249	0	0	0	0	0	1
AAEL002250	0	0	0	0	0	1	AAEL002250	0	0	0	0	0	1	AAEL002250	0	0	0	0	0	1	AAEL002250	0	0	0	0	0	1	AAEL002250	0	0	1	0	0	0
AAEL002253	0	0	0	0	0	1	AAEL002253	0	0	0	0	0	1	AAEL002253	0	0	0	0	0	1	AAEL002253	0	0	0	0	0	1	AAEL002253	0	0	0	0	0	1
AAEL002254	0	0	0	0	0	1	AAEL002254	0	0	0	0	0	1	AAEL002254	0	0	0	0	0	1	AAEL002254	0	0	0	0	0	1	AAEL002254	0	0	0	1	0	0
AAEL002255	0	0	0	0	0	1	AAEL002255	0	0	0	0	0	1	AAEL002255	0	0	0	0	0	1	AAEL002255	0	0	0	0	0	1	AAEL002255	0	0	0	1	0	0
AAEL002257	1	0	0	0	0	0	AAEL002257	1	0	0	0	0	0	AAEL002257	0	0	0	0	0	1	AAEL002257	0	0	0	0	0	1	AAEL002257	0	0	0	0	0	1
AAEL002258	0	0	0	0	0	1	AAEL002258	0	0	0	0	0	1	AAEL002258	0	0	0	0	0	1	AAEL002258	0	0	0	0	0	1	AAEL002258	0	0	0	0	0	1
AAEL002260	0	0	0	0	0	1	AAEL002260	0	0	0	0	0	1	AAEL002260	0	0	0	0	0	1	AAEL002260	0	0	0	0	0	1	AAEL002260	0	0	0	0	0	1
AAEL002261	0	0	0	0	0	1	AAEL002261	0	0	0	0	0	1	AAEL002261	0	0	0	0	0	1	AAEL002261	0	0	0	0	0	1	AAEL002261	0	0	0	0	0	1
AAEL002263	1	0	0	0	0	0	AAEL002263	1	0	0	0	0	0	AAEL002263	0	0	0	0	0	1	AAEL002263	0	0	0	0	0	1	AAEL002263	0	1	0	0	0	0
AAEL002264	1	0	0	0	0	0	AAEL002264	1	0	0	0	0	0	AAEL002264	1	0	0	0	0	0	AAEL002264	1	0	0	0	0	0	AAEL002264	1	0	0	0	0	0
AAEL002267	1	0	0	0	0	0	AAEL002267	1	0	0	0	0	0	AAEL002267	0	0	0	0	0	1	AAEL002267	0	0	0	0	0	1	AAEL002267	0	1	0	0	0	0
AAEL002269	0	0	0	0	0	1	AAEL002269	0	0	0	0	0	1	AAEL002269	0	0	0	0	0	1	AAEL002269	0	0	0	0	0	1	AAEL002269	0	0	0	0	0	1
AAEL002270	0	1	0	0	0	0	AAEL002270	0	0	0	0	0	1	AAEL002270	1	0	0	0	0	0	AAEL002270	1	0	0	0	0	0	AAEL002270	0	0	1	0	0	0
AAEL002271	0	0	0	0	0	1	AAEL002271	0	0	0	0	0	1	AAEL002271	0	0	0	0	0	1	AAEL002271	0	0	0	0	0	1	AAEL002271	0	0	0	0	0	1
AAEL002272	0	0	0	0	0	1	AAEL002272	0	0	0	0	0	1	AAEL002272	0	0	0	0	0	1	AAEL002272	0	0	0	0	0	1	AAEL002272	0	0	0	0	0	1
AAEL002275	0	1	0	0	0	0	AAEL002275	0	0	0	0	0	1	AAEL002275	1	0	0	0	0	0	AAEL002275	1	0	0	0	0	0	AAEL002275	0	0	1	0	0	0
AAEL002276	0	0	0	0	0	1	AAEL002276	0	0	0	0	0	1	AAEL002276	0	0	0	0	0	1	AAEL002276	0	0	0	0	0	1	AAEL002276	0	0	0	0	0	1
AAEL002279	0	0	0	0	0	1	AAEL002279	0	0	0	0	0	1	AAEL002279	0	0	0	0	0	1	AAEL002279	0	0	0	0	0	1	AAEL002279	0	0	0	0	0	1
AAEL002281	0	0	0	0	0	1	AAEL002281	0	0	0	0	0	1	AAEL002281	1	0	0	0	0	0	AAEL002281	1	0	0	0	0	0	AAEL002281	0	0	1	0	0	0
AAEL002282	0	0	0	0	0	1	AAEL002282	0	0	0	0	0	1	AAEL002282	0	0	0	0	0	1	AAEL002282	0	0	0	0	0	1	AAEL002282	0	0	0	0	0	1
AAEL002284	0	0	0	0	0	1	AAEL002284	0	0	0	0	0	1	AAEL002284	0	0	0	0	0	1	AAEL002284	0	0	0	0	0	1	AAEL002284	0	0	0	0	0	1
AAEL002285	0	0	0	0	0	1	AAEL002285	0	0	0	0	0	1	AAEL002285	0	0	0	0	0	1	AAEL002285	0	0	0	0	0	1	AAEL002285	0	0	0	0	0	1
AAEL002286	0	0	0	0	0	1	AAEL002286	0	0	0	0	0	1	AAEL002286	0	0	0	0	0	1	AAEL002286	0	0	0	0	0	1	AAEL002286	0	0	0	0	0	1
AAEL002287	0	0	0	0	0	1	AAEL002287	0	0	0	0	0	1	AAEL002287	0	0	0	0	0	1	AAEL002287	0	0	0	0	0	1	AAEL002287	0	0	0	0	0	1
AAEL002288	0	0	0	0	0	1	AAEL002288	0	0	0	0	0	1	AAEL002288	0	0	0	0	0	1	AAEL002288	0	0	0	0	0	1	AAEL002288	0	0	0	0	0	1
AAEL002290	0	0	0	0	0	1	AAEL002290	0	0	0	0	0	1	AAEL002290	0	0	0	0	0	1	AAEL002290	0	0	0	0	0	1	AAEL002290	0	0	0	0	0	1
AAEL002291	0	0	0	0	0	1	AAEL002291	0	0	0	0	0	1	AAEL002291	0	0	0	0	0	1	AAEL002291	0	0	0	0	0	1	AAEL002291	1	0	0	0	0	0
AAEL002292	1	0	0	0	0	0	AAEL002292	1	0	0	0	0	0	AAEL002292	0	0	0	0	0	1	AAEL002292	0	0	0	0	0	1	AAEL002292	0	1	0	0	0	0
AAEL002293	0	0	0	0	0	1	AAEL002293	0	0	0	0	0	1	AAEL002293	0	0	0	0	0	1	AAEL002293	0	0	0	0	0	1	AAEL002293	0	0	0	0	0	1
AAEL002295	0	0	0	0	0	1	AAEL002295	0	0	0	0	0	1	AAEL002295	0	0	0	0	0	1	AAEL002295	0	0	0	0	0	1	AAEL002295	0	0	0	1	0	0
AAEL002296	0	0	0	0	0	1	AAEL002296	0	0	0	0	0	1	AAEL002296	0	0	0	0	0	1	AAEL002296	0	0	0	0	0	1	AAEL002296	0	0	0	0	0	1
AAEL002298	0	0	0	0	0	1	AAEL002298	0	0	0	0	0	1	AAEL002298	0	0	0	0	0	1	AAEL002298	0	0	0	0	0	1	AAEL002298	0	0	0	0	0	1
AAEL002299	0	0	0	0	0	1	AAEL002299	0	0	0	0	0	1	AAEL002299	0	0	0	0	0	1	AAEL002299	0	0	0	0	0	1	AAEL002299	0	0	0	0	0	1
AAEL002301	0	0	0	0	0	1	AAEL002301	0	0	0	0	0	1	AAEL002301	0	0	0	0	0	1	AAEL002301	0	0	0	0	0	1	AAEL002301	0	0	0	0	0	1
AAEL002302	0	1	0	0	0	0	AAEL002302	0	0	0	0	0	1	AAEL002302	1	0	0	0	0	0	AAEL002302	1	0	0	0	0	0	AAEL002302	0	0	0	0	0	1
AAEL002303	0	0	0	0	0	1	AAEL002303	0	0	0	0	0	1	AAEL002303	0	0	0	0	0	1	AAEL002303	0	0	0	0	0	1	AAEL002303	0	0	0	0	0	1
AAEL002304	0	0	0	0	0	1	AAEL002304	0	0	0	0	0	1	AAEL002304	0	0	0	0	0	1	AAEL002304	0	0	0	0	0	1	AAEL002304	0	0	0	0	0	1
AAEL002306	0	0	0	0	0	1	AAEL002306	0	0	0	0	0	1	AAEL002306	0	0	0	0	0	1	AAEL002306	0	0	0	0	0	1	AAEL002306	0	0	0	0	0	1
AAEL002307	1	0	0	0	0	0	AAEL002307	1	0	0	0	0	0	AAEL002307	0	0	0	0	0	1	AAEL002307	0	0	0	0	0	1	AAEL002307	0	0	0	0	0	1
AAEL002308	0	0	0	0	0	1	AAEL002308	0	0	0	0	0	1	AAEL002308	0	0	0	0	0	1	AAEL002308	0	0	0	0	0	1	AAEL002308	0	0	0	0	0	1
AAEL002309	0	0	0	0	0	1	AAEL002309	0	0	0	0	0	1	AAEL002309	0	0	0	0	0	1	AAEL002309	0	0	0	0	0	1	AAEL002309	0	0	0	1	0	0
AAEL002310	0	0	0	0	0	1	AAEL002310	0	0	0	0	0	1	AAEL002310	0	0	0	0	0	1	AAEL002310	0	0	0	0	0	1	AAEL002310	0	0	0	0	0	1
AAEL002311	0	0	0	0	0	1	AAEL002311	0	0	0	0	0	1	AAEL002311	0	0	0	0	0	1	AAEL002311	0	0	0	0	0	1	AAEL002311	0	0	0	0	0	1
AAEL002312	0	0	0	0	0	1	AAEL002312	0	0	0	0	0	1	AAEL002312	0	0	0	0	0	1	AAEL002312	0	0	0	0	0	1	AAEL002312	0	0	0	0	0	1
AAEL002313	1	0	0	0	0	0	AAEL002313	1	0	0	0	0	0	AAEL002313	1	0	0	0	0	0	AAEL002313	1	0	0	0	0	0	AAEL002313	1	0	0	0	0	0
AAEL002316	0	0	0	0	0	1	AAEL002316	0	0	0	0	0	1	AAEL002316	1	0	0	0	0	0	AAEL002316	1	0	0	0	0	0	AAEL002316	0	0	1	0	0	0
AAEL002317	0	0	0	0	1	0	AAEL002317	0	0	0	0	0	1	AAEL002317	0	0	0	0	0	1	AAEL002317	0	0	0	0	0	1	AAEL002317	0	0	0	0	0	1
AAEL002320	0	0	0	0	0	1	AAEL002320	0	0	0	0	0	1	AAEL002320	1	0	0	0	0	0	AAEL002320	1	0	0	0	0	0	AAEL002320	0	0	1	0	0	0
AAEL002321	0	0	0	0	0	1	AAEL002321	0	0	0	0	0	1	AAEL002321	0	0	0	0	0	1	AAEL002321	0	0	0	0	0	1	AAEL002321	0	0	0	0	0	1
AAEL002322	0	0	0	0	0	1	AAEL002322	0	0	0	0	0	1	AAEL002322	0	0	0	0	0	1	AAEL002322	0	0	0	0	0	1	AAEL002322	0	0	0	0	0	1
AAEL002324	0	0	0	0	0	1	AAEL002324	0	0	0	0	0	1	AAEL002324	0	0	0	0	0	1	AAEL002324	0	0	0	0	0	1	AAEL002324	0	0	0	0	0	1
AAEL002329	0	0	0	0	0	1	AAEL002329	0	0	0	0	0	1	AAEL002329	0	0	0	0	0	1	AAEL002329	0	0	0	0	0	1	AAEL002329	0	0	0	0	0	1
AAEL002331	0	0	0	0	0	1	AAEL002331	0	0	0	0	0	1	AAEL002331	0	0	0	0	0	1	AAEL002331	0	0	0	0	0	1	AAEL002331	0	0	0	0	0	1
AAEL002334	0	0	0	0	0	1	AAEL002334	0	0	0	0	0	1	AAEL002334	0	0	0	0	0	1	AAEL002334	0	0	0	0	0	1	AAEL002334	0	0	0	0	0	1
AAEL002335	1	0	0	0	0	0	AAEL002335	1	0	0	0	0	0	AAEL002335	0	0	0	0	0	1	AAEL002335	0	0	0	0	0	1	AAEL002335	0	0	0	0	0	1
AAEL002337	0	0	0	0	0	1	AAEL002337	0	0	0	0	0	1	AAEL002337	0	0	0	0	0	1	AAEL002337	0	0	0	0	0	1	AAEL002337	0	0	0	0	0	1
AAEL002341	0	0	0	0	0	1	AAEL002341	0	0	0	0	0	1	AAEL002341	1	0	0	0	0	0	AAEL002341	1	0	0	0	0	0	AAEL002341	0	0	1	0	0	0
AAEL002343	0	0	0	0	0	1	AAEL002343	0	0	0	0	0	1	AAEL002343	0	0	0	0	0	1	AAEL002343	0	0	0	0	0	1	AAEL002343	0	0	0	0	0	1
AAEL002345	0	0	0	0	0	1	AAEL002345	0	0	0	0	0	1	AAEL002345	0	0	0	0	0	1	AAEL002345	0	0	0	0	0	1	AAEL002345	0	0	0	0	0	1
AAEL002346	0	0	0	0	0	1	AAEL002346	0	0	0	0	0	1	AAEL002346	0	0	0	0	0	1	AAEL002346	0	0	0	0	0	1	AAEL002346	0	0	0	0	0	1
AAEL002347	1	0	0	0	0	0	AAEL002347	1	0	0	0	0	0	AAEL002347	0	0	0	0	0	1	AAEL002347	0	0	0	0	0	1	AAEL002347	0	1	0	0	0	0
AAEL002348	0	0	0	0	0	1	AAEL002348	0	0	0	0	0	1	AAEL002348	0	0	0	0	0	1	AAEL002348	0	0	0	0	0	1	AAEL002348	0	0	0	0	0	1
AAEL002349	0	0	0	0	0	1	AAEL002349	0	0	0	0	0	1	AAEL002349	0	0	0	0	0	1	AAEL002349	0	0	0	0	0	1	AAEL002349	0	0	0	0	0	1
AAEL002350	0	0	0	0	0	1	AAEL002350	0	0	0	0	0	1	AAEL002350	0	0	0	0	0	1	AAEL002350	0	0	0	0	0	1	AAEL002350	0	0	0	0	0	1
AAEL002351	0	0	0	0	0	1	AAEL002351	0	0	0	0	0	1	AAEL002351	0	0	0	0	0	1	AAEL002351	0	0	0	0	0	1	AAEL002351	0	0	0	0	0	1
AAEL002353	1	0	0	0	0	0	AAEL002353	1	0	0	0	0	0	AAEL002353	1	0	0	0	0	0	AAEL002353	1	0	0	0	0	0	AAEL002353	1	0	0	0	0	0
AAEL002354	0	0	0	0	0	1	AAEL002354	0	0	0	0	0	1	AAEL002354	0	0	0	0	0	1	AAEL002354	0	0	0	0	0	1	AAEL002354	0	0	0	0	0	1
AAEL002355	1	0	0	0	0	0	AAEL002355	1	0	0	0	0	0	AAEL002355	1	0	0	0	0	0	AAEL002355	1	0	0	0	0	0	AAEL002355	1	0	0	0	0	0
AAEL002356	0	1	0	0	0	0	AAEL002356	0	0	0	0	0	1	AAEL002356	1	0	0	0	0	0	AAEL002356	1	0	0	0	0	0	AAEL002356	0	0	1	0	0	0
AAEL002357	0	0	0	0	0	1	AAEL002357	0	0	0	0	0	1	AAEL002357	0	0	0	0	0	1	AAEL002357	0	0	0	0	0	1	AAEL002357	0	0	0	1	0	0
AAEL002358	0	0	0	0	0	1	AAEL002358	0	0	0	0	0	1	AAEL002358	0	0	0	0	0	1	AAEL002358	0	0	0	0	0	1	AAEL002358	0	0	0	0	0	1
AAEL002360	1	0	0	0	0	0	AAEL002360	1	0	0	0	0	0	AAEL002360	0	0	0	0	0	1	AAEL002360	0	0	0	0	0	1	AAEL002360	0	1	0	0	0	0
AAEL002361	0	1	0	0	0	0	AAEL002361	0	0	0	0	0	1	AAEL002361	1	0	0	0	0	0	AAEL002361	1	0	0	0	0	0	AAEL002361	0	0	1	0	0	0
AAEL002362	0	0	0	0	0	1	AAEL002362	0	0	0	0	0	1	AAEL002362	0	0	0	0	0	1	AAEL002362	0	0	0	0	0	1	AAEL002362	0	0	0	0	0	1
AAEL002366	1	0	0	0	0	0	AAEL002366	1	0	0	0	0	0	AAEL002366	1	0	0	0	0	0	AAEL002366	1	0	0	0	0	0	AAEL002366	1	0	0	0	0	0
AAEL002367	0	0	0	0	0	1	AAEL002367	0	0	0	0	0	1	AAEL002367	0	0	0	0	0	1	AAEL002367	0	0	0	0	0	1	AAEL002367	0	0	0	0	0	1
AAEL002369	0	0	0	0	0	1	AAEL002369	0	0	0	0	0	1	AAEL002369	0	0	0	0	0	1	AAEL002369	0	0	0	0	0	1	AAEL002369	0	0	0	0	0	1
AAEL002370	0	0	0	0	0	1	AAEL002370	0	0	0	0	0	1	AAEL002370	0	0	0	0	0	1	AAEL002370	0	0	0	0	0	1	AAEL002370	0	0	0	0	0	1
AAEL002371	0	0	0	0	0	1	AAEL002371	0	0	0	0	0	1	AAEL002371	0	0	0	0	0	1	AAEL002371	0	0	0	0	0	1	AAEL002371	0	0	0	0	0	1
AAEL002372	0	0	0	0	0	1	AAEL002372	0	0	0	0	0	1	AAEL002372	0	0	0	0	0	1	AAEL002372	0	0	0	0	0	1	AAEL002372	0	0	0	0	0	1
AAEL002373	1	0	0	0	0	0	AAEL002373	1	0	0	0	0	0	AAEL002373	0	0	0	0	0	1	AAEL002373	0	0	0	0	0	1	AAEL002373	1	0	0	0	0	0
AAEL002374	0	0	0	0	0	1	AAEL002374	0	0	0	0	0	1	AAEL002374	0	0	0	0	0	1	AAEL002374	0	0	0	0	0	1	AAEL002374	0	0	0	0	0	1
AAEL002375	0	0	0	0	0	1	AAEL002375	0	0	0	0	0	1	AAEL002375	0	0	0	0	0	1	AAEL002375	0	0	0	0	0	1	AAEL002375	0	0	0	0	0	1
AAEL002377	0	0	0	0	0	1	AAEL002377	0	0	0	0	0	1	AAEL002377	0	0	0	0	0	1	AAEL002377	0	0	0	0	0	1	AAEL002377	0	0	0	0	1	0
AAEL002378	0	0	0	0	0	1	AAEL002378	0	0	0	0	0	1	AAEL002378	0	0	0	0	0	1	AAEL002378	0	0	0	0	0	1	AAEL002378	0	0	0	1	0	0
AAEL002380	1	0	0	0	0	0	AAEL002380	1	0	0	0	0	0	AAEL002380	1	0	0	0	0	0	AAEL002380	1	0	0	0	0	0	AAEL002380	1	0	0	0	0	0
AAEL002383	0	1	0	0	0	0	AAEL002383	0	0	0	0	0	1	AAEL002383	1	0	0	0	0	0	AAEL002383	1	0	0	0	0	0	AAEL002383	0	0	1	0	0	0
AAEL002384	0	0	0	0	0	1	AAEL002384	0	0	0	0	0	1	AAEL002384	0	0	0	0	0	1	AAEL002384	0	0	0	0	0	1	AAEL002384	0	0	0	0	0	1
AAEL002385	0	0	0	0	0	1	AAEL002385	0	0	0	0	0	1	AAEL002385	0	0	0	0	0	1	AAEL002385	0	0	0	0	0	1	AAEL002385	0	0	0	0	0	1
AAEL002386	0	0	0	0	0	1	AAEL002386	0	0	0	0	0	1	AAEL002386	0	0	0	0	0	1	AAEL002386	0	0	0	0	0	1	AAEL002386	0	0	0	0	0	1
AAEL002387	1	0	0	0	0	0	AAEL002387	1	0	0	0	0	0	AAEL002387	1	0	0	0	0	0	AAEL002387	1	0	0	0	0	0	AAEL002387	1	0	0	0	0	0
AAEL002388	0	0	0	0	1	0	AAEL002388	0	0	0	0	0	1	AAEL002388	0	0	0	0	0	1	AAEL002388	0	0	0	0	0	1	AAEL002388	0	0	0	0	0	1
AAEL002389	1	0	0	0	0	0	AAEL002389	1	0	0	0	0	0	AAEL002389	1	0	0	0	0	0	AAEL002389	1	0	0	0	0	0	AAEL002389	1	0	0	0	0	0
AAEL002390	0	0	0	0	0	1	AAEL002390	0	0	0	0	0	1	AAEL002390	0	0	0	0	0	1	AAEL002390	0	0	0	0	0	1	AAEL002390	0	0	0	0	0	1
AAEL002391	0	0	0	0	0	1	AAEL002391	0	0	0	0	0	1	AAEL002391	0	0	0	0	0	1	AAEL002391	0	0	0	0	0	1	AAEL002391	0	0	0	0	0	1
AAEL002392	0	0	0	0	0	1	AAEL002392	0	0	0	0	0	1	AAEL002392	0	0	0	0	0	1	AAEL002392	0	0	0	0	0	1	AAEL002392	0	0	0	0	0	1
AAEL002394	0	0	0	0	0	1	AAEL002394	0	0	0	0	0	1	AAEL002394	1	0	0	0	0	0	AAEL002394	1	0	0	0	0	0	AAEL002394	0	0	1	0	0	0
AAEL002395	1	0	0	0	0	0	AAEL002395	1	0	0	0	0	0	AAEL002395	1	0	0	0	0	0	AAEL002395	1	0	0	0	0	0	AAEL002395	1	0	0	0	0	0
AAEL002397	0	0	0	1	0	0	AAEL002397	0	0	0	0	0	1	AAEL002397	0	0	0	0	0	1	AAEL002397	0	0	0	0	0	1	AAEL002397	0	0	0	0	0	1
AAEL002399	0	0	0	0	0	1	AAEL002399	0	0	0	0	0	1	AAEL002399	0	0	0	0	0	1	AAEL002399	0	0	0	0	0	1	AAEL002399	0	0	0	0	0	1
AAEL002401	0	0	0	0	0	1	AAEL002401	0	0	0	0	0	1	AAEL002401	0	0	0	0	0	1	AAEL002401	0	0	0	0	0	1	AAEL002401	0	0	0	0	0	1
AAEL002402	0	0	0	0	0	1	AAEL002402	0	0	0	0	0	1	AAEL002402	0	0	0	0	0	1	AAEL002402	0	0	0	0	0	1	AAEL002402	0	0	0	0	0	1
AAEL002404	0	0	0	0	0	1	AAEL002404	0	0	0	0	0	1	AAEL002404	0	0	0	0	0	1	AAEL002404	0	0	0	0	0	1	AAEL002404	0	0	0	0	1	0
AAEL002406	0	0	0	0	0	1	AAEL002406	0	0	0	0	1	0	AAEL002406	0	0	0	0	0	1	AAEL002406	0	0	0	0	1	0	AAEL002406	0	0	0	0	0	1
AAEL002407	0	0	0	0	0	1	AAEL002407	0	0	0	0	0	1	AAEL002407	0	0	0	0	0	1	AAEL002407	0	0	0	0	0	1	AAEL002407	0	0	0	0	0	1
AAEL002408	0	0	0	0	0	1	AAEL002408	0	0	0	0	0	1	AAEL002408	0	0	0	0	0	1	AAEL002408	0	0	0	0	0	1	AAEL002408	0	0	0	0	0	1
AAEL002410	1	0	0	0	0	0	AAEL002410	1	0	0	0	0	0	AAEL002410	1	0	0	0	0	0	AAEL002410	1	0	0	0	0	0	AAEL002410	1	0	0	0	0	0
AAEL002411	0	0	0	0	0	1	AAEL002411	0	0	0	0	0	1	AAEL002411	0	0	0	0	0	1	AAEL002411	0	0	0	0	0	1	AAEL002411	0	0	0	0	0	1
AAEL002412	0	0	0	0	0	1	AAEL002412	0	0	0	0	0	1	AAEL002412	0	0	0	0	0	1	AAEL002412	0	0	0	0	0	1	AAEL002412	0	0	0	0	0	1
AAEL002413	0	0	0	0	0	1	AAEL002413	0	0	0	0	0	1	AAEL002413	0	0	0	0	0	1	AAEL002413	0	0	0	0	0	1	AAEL002413	0	0	0	0	0	1
AAEL002415	0	0	0	0	0	1	AAEL002415	0	0	0	0	0	1	AAEL002415	0	0	0	0	0	1	AAEL002415	0	0	0	0	0	1	AAEL002415	0	0	0	0	0	1
AAEL002416	0	0	0	0	0	1	AAEL002416	0	0	0	0	0	1	AAEL002416	0	0	0	0	0	1	AAEL002416	0	0	0	0	0	1	AAEL002416	0	0	0	0	0	1
AAEL002417	0	0	0	0	0	1	AAEL002417	0	0	0	0	0	1	AAEL002417	0	0	0	0	0	1	AAEL002417	0	0	0	0	0	1	AAEL002417	0	0	0	0	0	1
AAEL002418	0	0	0	0	0	1	AAEL002418	0	0	0	0	0	1	AAEL002418	0	0	0	0	0	1	AAEL002418	0	0	0	0	0	1	AAEL002418	0	0	0	0	0	1
AAEL002419	0	0	0	0	0	1	AAEL002419	0	0	0	0	0	1	AAEL002419	0	0	0	0	0	1	AAEL002419	0	0	0	0	0	1	AAEL002419	0	0	0	0	0	1
AAEL002422	0	0	1	0	0	0	AAEL002422	0	0	0	0	0	1	AAEL002422	1	0	0	0	0	0	AAEL002422	1	0	0	0	0	0	AAEL002422	0	0	1	0	0	0
AAEL002423	0	0	0	0	0	1	AAEL002423	0	0	0	0	0	1	AAEL002423	0	0	0	0	0	1	AAEL002423	0	0	0	0	0	1	AAEL002423	0	0	0	0	0	1
AAEL002425	0	0	0	0	0	1	AAEL002425	0	0	0	0	0	1	AAEL002425	0	0	0	0	0	1	AAEL002425	0	0	0	0	0	1	AAEL002425	0	0	0	0	0	1
AAEL002426	0	0	0	0	0	1	AAEL002426	0	0	0	0	0	1	AAEL002426	0	0	0	0	0	1	AAEL002426	0	0	0	0	0	1	AAEL002426	0	0	0	0	0	1
AAEL002427	0	0	0	0	0	1	AAEL002427	0	0	0	0	0	1	AAEL002427	0	0	0	0	0	1	AAEL002427	0	0	0	0	0	1	AAEL002427	0	0	0	0	0	1
AAEL002428	0	0	0	0	0	1	AAEL002428	0	0	0	0	0	1	AAEL002428	0	0	0	0	0	1	AAEL002428	0	0	0	0	0	1	AAEL002428	0	0	0	0	0	1
AAEL002430	0	0	0	0	0	1	AAEL002430	0	0	0	0	0	1	AAEL002430	0	0	0	0	0	1	AAEL002430	0	0	0	0	0	1	AAEL002430	0	0	0	0	0	1
AAEL002432	1	0	0	0	0	0	AAEL002432	1	0	0	0	0	0	AAEL002432	1	0	0	0	0	0	AAEL002432	1	0	0	0	0	0	AAEL002432	1	0	0	0	0	0
AAEL002433	0	0	0	0	0	1	AAEL002433	0	0	0	0	0	1	AAEL002433	0	0	0	0	0	1	AAEL002433	0	0	0	0	0	1	AAEL002433	0	0	0	0	0	1
AAEL002435	0	0	0	0	0	1	AAEL002435	0	0	0	0	0	1	AAEL002435	0	0	0	0	0	1	AAEL002435	0	0	0	0	0	1	AAEL002435	0	0	0	0	0	1
AAEL002436	0	0	0	0	0	1	AAEL002436	0	0	0	0	0	1	AAEL002436	0	0	0	0	0	1	AAEL002436	0	0	0	0	0	1	AAEL002436	0	0	0	0	0	1
AAEL002437	0	0	0	0	0	1	AAEL002437	0	0	0	0	0	1	AAEL002437	0	0	0	0	0	1	AAEL002437	0	0	0	0	0	1	AAEL002437	0	0	0	0	0	1
AAEL002438	0	0	0	0	0	1	AAEL002438	0	0	0	0	0	1	AAEL002438	0	0	0	0	0	1	AAEL002438	0	0	0	0	0	1	AAEL002438	0	0	0	0	0	1
AAEL002442	0	0	0	0	0	1	AAEL002442	0	0	0	0	0	1	AAEL002442	0	0	0	0	0	1	AAEL002442	0	0	0	0	0	1	AAEL002442	0	0	0	0	0	1
AAEL002446	0	0	0	0	0	1	AAEL002446	0	0	0	0	0	1	AAEL002446	0	0	0	0	0	1	AAEL002446	0	0	0	0	0	1	AAEL002446	0	0	0	0	0	1
AAEL002447	0	0	0	0	0	1	AAEL002447	0	0	0	0	0	1	AAEL002447	0	0	0	0	0	1	AAEL002447	0	0	0	0	0	1	AAEL002447	0	0	0	0	0	1
AAEL002449	0	0	0	0	0	1	AAEL002449	0	0	0	0	0	1	AAEL002449	0	0	0	0	0	1	AAEL002449	0	0	0	0	0	1	AAEL002449	0	0	0	0	0	1
AAEL002450	0	0	0	0	0	1	AAEL002450	0	0	0	0	0	1	AAEL002450	0	0	0	0	0	1	AAEL002450	0	0	0	0	0	1	AAEL002450	0	0	0	0	0	1
AAEL002451	0	0	0	0	0	1	AAEL002451	0	0	0	0	0	1	AAEL002451	0	0	0	0	0	1	AAEL002451	0	0	0	0	0	1	AAEL002451	0	0	0	0	0	1
AAEL002453	0	0	0	0	0	1	AAEL002453	0	0	0	0	0	1	AAEL002453	0	0	0	0	0	1	AAEL002453	0	0	0	0	0	1	AAEL002453	0	0	0	0	0	1
AAEL002454	0	0	0	0	0	1	AAEL002454	0	0	0	0	0	1	AAEL002454	0	0	0	0	0	1	AAEL002454	0	0	0	0	0	1	AAEL002454	0	0	0	0	0	1
AAEL002455	0	0	0	0	0	1	AAEL002455	0	0	0	0	0	1	AAEL002455	0	0	0	0	0	1	AAEL002455	0	0	0	0	0	1	AAEL002455	0	0	0	0	1	0
AAEL002456	1	0	0	0	0	0	AAEL002456	1	0	0	0	0	0	AAEL002456	0	0	0	0	0	1	AAEL002456	0	0	0	0	0	1	AAEL002456	0	0	0	0	0	1
AAEL002462	0	0	0	0	0	1	AAEL002462	0	0	0	0	0	1	AAEL002462	0	0	0	0	0	1	AAEL002462	0	0	0	0	0	1	AAEL002462	0	0	0	0	0	1
AAEL002463	0	0	0	0	0	1	AAEL002463	0	0	0	0	0	1	AAEL002463	0	0	0	0	0	1	AAEL002463	0	0	0	0	0	1	AAEL002463	0	0	0	0	0	1
AAEL002464	0	0	0	0	0	1	AAEL002464	0	0	0	0	0	1	AAEL002464	0	0	0	0	0	1	AAEL002464	0	0	0	0	0	1	AAEL002464	0	0	0	0	0	1
AAEL002465	0	0	0	0	0	1	AAEL002465	0	0	0	0	0	1	AAEL002465	0	0	0	0	0	1	AAEL002465	0	0	0	0	0	1	AAEL002465	0	0	0	0	0	1
AAEL002467	1	0	0	0	0	0	AAEL002467	1	0	0	0	0	0	AAEL002467	0	0	0	0	0	1	AAEL002467	0	0	0	0	0	1	AAEL002467	0	1	0	0	0	0
AAEL002469	0	0	0	0	0	1	AAEL002469	0	0	0	0	0	1	AAEL002469	0	0	0	0	0	1	AAEL002469	0	0	0	0	0	1	AAEL002469	0	0	0	0	0	1
AAEL002474	0	0	0	0	0	1	AAEL002474	0	0	0	0	0	1	AAEL002474	0	0	0	0	0	1	AAEL002474	0	0	0	0	0	1	AAEL002474	0	0	0	0	0	1
AAEL002481	0	0	0	0	0	1	AAEL002481	0	0	0	0	0	1	AAEL002481	0	0	0	0	0	1	AAEL002481	0	0	0	0	0	1	AAEL002481	0	0	0	0	0	1
AAEL002483	0	0	0	0	0	1	AAEL002483	0	0	0	0	0	1	AAEL002483	0	0	0	0	0	1	AAEL002483	0	0	0	0	0	1	AAEL002483	0	0	0	0	0	1
AAEL002485	0	1	0	0	0	0	AAEL002485	0	0	0	0	0	1	AAEL002485	1	0	0	0	0	0	AAEL002485	1	0	0	0	0	0	AAEL002485	0	0	1	0	0	0
AAEL002486	0	0	0	0	0	1	AAEL002486	0	0	0	0	0	1	AAEL002486	0	0	0	0	0	1	AAEL002486	0	0	0	0	0	1	AAEL002486	0	0	0	0	0	1
AAEL002487	0	0	0	0	0	1	AAEL002487	0	0	0	0	0	1	AAEL002487	0	0	0	0	0	1	AAEL002487	0	0	0	0	0	1	AAEL002487	0	0	0	0	0	1
AAEL002488	0	0	0	0	0	1	AAEL002488	0	0	0	0	0	1	AAEL002488	0	0	0	0	0	1	AAEL002488	0	0	0	0	0	1	AAEL002488	0	0	0	0	0	1
AAEL002490	1	0	0	0	0	0	AAEL002490	1	0	0	0	0	0	AAEL002490	0	0	0	0	0	1	AAEL002490	0	0	0	0	0	1	AAEL002490	1	0	0	0	0	0
AAEL002493	0	0	0	0	0	1	AAEL002493	0	0	0	0	0	1	AAEL002493	0	0	0	0	0	1	AAEL002493	0	0	0	0	0	1	AAEL002493	0	0	0	0	0	1
AAEL002499	0	0	0	0	0	1	AAEL002499	0	0	0	0	0	1	AAEL002499	0	0	0	0	0	1	AAEL002499	0	0	0	0	0	1	AAEL002499	0	0	0	0	0	1
AAEL002501	0	0	0	0	0	1	AAEL002501	0	0	0	0	0	1	AAEL002501	0	0	0	0	0	1	AAEL002501	0	0	0	0	0	1	AAEL002501	0	0	0	0	0	1
AAEL002502	0	0	0	0	0	1	AAEL002502	0	0	0	0	0	1	AAEL002502	0	0	0	0	0	1	AAEL002502	0	0	0	0	0	1	AAEL002502	0	0	0	0	0	1
AAEL002503	0	0	0	0	0	1	AAEL002503	0	0	0	0	0	1	AAEL002503	0	0	0	0	0	1	AAEL002503	0	0	0	0	0	1	AAEL002503	0	0	0	0	0	1
AAEL002504	0	0	0	0	0	1	AAEL002504	0	0	0	0	0	1	AAEL002504	0	0	0	0	0	1	AAEL002504	0	0	0	0	0	1	AAEL002504	0	0	0	1	0	0
AAEL002506	0	0	0	0	0	1	AAEL002506	0	0	0	0	0	1	AAEL002506	0	0	0	0	0	1	AAEL002506	0	0	0	0	0	1	AAEL002506	0	0	0	0	0	1
AAEL002508	0	0	0	0	0	1	AAEL002508	0	0	0	0	0	1	AAEL002508	0	0	0	0	0	1	AAEL002508	0	0	0	0	0	1	AAEL002508	0	0	0	0	0	1
AAEL002510	0	0	0	0	1	0	AAEL002510	0	0	0	0	0	1	AAEL002510	0	0	0	0	1	0	AAEL002510	0	0	0	0	0	1	AAEL002510	0	0	0	0	0	1
AAEL002512	0	0	0	0	0	1	AAEL002512	0	0	0	0	0	1	AAEL002512	0	0	0	0	0	1	AAEL002512	0	0	0	0	0	1	AAEL002512	0	0	0	0	0	1
AAEL002514	0	0	0	0	0	1	AAEL002514	0	0	0	0	0	1	AAEL002514	0	0	0	0	0	1	AAEL002514	0	0	0	0	0	1	AAEL002514	0	0	0	0	0	1
AAEL002518	1	0	0	0	0	0	AAEL002518	1	0	0	0	0	0	AAEL002518	0	0	0	0	0	1	AAEL002518	0	0	0	0	0	1	AAEL002518	0	1	0	0	0	0
AAEL002520	0	0	0	0	0	1	AAEL002520	0	0	0	0	0	1	AAEL002520	0	0	0	0	0	1	AAEL002520	0	0	0	0	0	1	AAEL002520	0	0	0	0	0	1
AAEL002523	0	0	0	0	0	1	AAEL002523	0	0	0	0	0	1	AAEL002523	0	0	0	0	0	1	AAEL002523	0	0	0	0	0	1	AAEL002523	0	0	0	0	0	1
AAEL002524	0	0	0	0	0	1	AAEL002524	0	0	0	0	0	1	AAEL002524	0	0	0	0	0	1	AAEL002524	0	0	0	0	0	1	AAEL002524	0	0	0	0	0	1
AAEL002525	0	0	0	0	0	1	AAEL002525	0	0	0	0	0	1	AAEL002525	0	0	0	0	0	1	AAEL002525	0	0	0	0	0	1	AAEL002525	0	0	0	0	0	1
AAEL002526	0	0	0	0	0	1	AAEL002526	0	0	0	0	0	1	AAEL002526	0	0	0	0	0	1	AAEL002526	0	0	0	0	0	1	AAEL002526	0	0	0	0	0	1
AAEL002527	0	0	0	0	1	0	AAEL002527	0	0	0	0	0	1	AAEL002527	0	0	0	0	0	1	AAEL002527	0	0	0	0	0	1	AAEL002527	0	0	0	0	0	1
AAEL002529	0	0	0	0	0	1	AAEL002529	0	0	0	0	0	1	AAEL002529	0	0	0	0	0	1	AAEL002529	0	0	0	0	0	1	AAEL002529	0	0	0	0	0	1
AAEL002531	0	0	0	0	0	1	AAEL002531	0	0	0	0	0	1	AAEL002531	0	0	0	0	0	1	AAEL002531	0	0	0	0	0	1	AAEL002531	0	0	0	0	0	1
AAEL002534	0	0	0	0	0	1	AAEL002534	0	0	0	0	0	1	AAEL002534	0	0	0	0	0	1	AAEL002534	0	0	0	0	0	1	AAEL002534	0	0	0	0	0	1
AAEL002537	0	0	0	0	0	1	AAEL002537	0	0	0	0	0	1	AAEL002537	1	0	0	0	0	0	AAEL002537	1	0	0	0	0	0	AAEL002537	1	0	0	0	0	0
AAEL002538	0	0	0	0	0	1	AAEL002538	0	0	0	0	0	1	AAEL002538	0	0	0	0	0	1	AAEL002538	0	0	0	0	0	1	AAEL002538	0	0	0	0	0	1
AAEL002539	0	0	0	0	0	1	AAEL002539	0	0	0	0	0	1	AAEL002539	0	0	0	0	0	1	AAEL002539	0	0	0	0	0	1	AAEL002539	0	0	0	0	0	1
AAEL002541	0	0	0	0	0	1	AAEL002541	0	0	0	0	0	1	AAEL002541	0	0	0	0	0	1	AAEL002541	0	0	0	0	0	1	AAEL002541	0	0	0	1	0	0
AAEL002542	0	0	0	0	0	1	AAEL002542	0	0	0	0	0	1	AAEL002542	0	0	0	0	0	1	AAEL002542	0	0	0	0	0	1	AAEL002542	0	0	0	1	0	0
AAEL002543	0	0	0	1	0	0	AAEL002543	0	0	0	0	0	1	AAEL002543	0	0	0	0	0	1	AAEL002543	0	0	0	0	0	1	AAEL002543	0	0	0	0	0	1
AAEL002544	0	0	0	0	0	1	AAEL002544	0	0	0	0	0	1	AAEL002544	0	0	0	0	0	1	AAEL002544	0	0	0	0	0	1	AAEL002544	0	0	0	0	0	1
AAEL002546	0	0	0	0	0	1	AAEL002546	0	0	0	0	0	1	AAEL002546	0	0	0	0	0	1	AAEL002546	0	0	0	0	0	1	AAEL002546	0	0	0	1	0	0
AAEL002547	0	0	0	0	0	1	AAEL002547	0	0	0	0	0	1	AAEL002547	0	0	0	0	0	1	AAEL002547	0	0	0	0	0	1	AAEL002547	0	0	0	1	0	0
AAEL002548	0	0	0	0	0	1	AAEL002548	0	0	0	0	0	1	AAEL002548	0	0	0	0	0	1	AAEL002548	0	0	0	0	0	1	AAEL002548	0	0	0	0	0	1
AAEL002549	0	0	0	1	0	0	AAEL002549	0	0	0	0	0	1	AAEL002549	0	0	0	0	0	1	AAEL002549	0	0	0	0	0	1	AAEL002549	0	0	0	0	0	1
AAEL002550	0	0	0	0	0	1	AAEL002550	0	0	0	0	0	1	AAEL002550	0	0	0	0	0	1	AAEL002550	0	0	0	0	0	1	AAEL002550	0	0	0	0	0	1
AAEL002551	0	0	0	0	0	1	AAEL002551	0	0	0	0	0	1	AAEL002551	0	0	0	0	0	1	AAEL002551	0	0	0	0	0	1	AAEL002551	0	0	0	0	0	1
AAEL002554	0	0	0	0	1	0	AAEL002554	0	0	0	0	0	1	AAEL002554	0	0	0	0	1	0	AAEL002554	0	0	0	0	0	1	AAEL002554	0	0	0	0	1	0
AAEL002555	0	0	0	1	0	0	AAEL002555	0	0	0	0	0	1	AAEL002555	0	0	0	0	0	1	AAEL002555	0	0	0	0	0	1	AAEL002555	0	0	0	0	0	1
AAEL002556	0	0	0	0	0	1	AAEL002556	0	0	0	0	0	1	AAEL002556	0	0	0	0	0	1	AAEL002556	0	0	0	0	0	1	AAEL002556	0	0	0	0	0	1
AAEL002557	0	0	0	0	1	0	AAEL002557	0	0	0	0	0	1	AAEL002557	0	0	0	0	0	1	AAEL002557	0	0	0	0	0	1	AAEL002557	0	0	0	0	0	1
AAEL002559	0	0	0	0	0	1	AAEL002559	0	0	0	0	0	1	AAEL002559	0	0	0	0	0	1	AAEL002559	0	0	0	0	0	1	AAEL002559	0	0	0	0	0	1
AAEL002560	0	0	0	0	0	1	AAEL002560	0	0	0	0	0	1	AAEL002560	0	0	0	0	0	1	AAEL002560	0	0	0	0	0	1	AAEL002560	0	0	0	1	0	0
AAEL002562	0	0	0	0	0	1	AAEL002562	0	0	0	0	0	1	AAEL002562	0	0	0	0	0	1	AAEL002562	0	0	0	0	0	1	AAEL002562	0	0	0	0	0	1
AAEL002563	0	0	0	0	0	1	AAEL002563	0	0	0	0	0	1	AAEL002563	0	0	0	0	0	1	AAEL002563	0	0	0	0	0	1	AAEL002563	0	0	0	0	0	1
AAEL002564	0	0	1	0	0	0	AAEL002564	0	0	0	1	0	0	AAEL002564	1	0	0	0	0	0	AAEL002564	1	0	0	0	0	0	AAEL002564	0	0	1	0	0	0
AAEL002565	0	0	0	0	0	1	AAEL002565	0	0	0	0	0	1	AAEL002565	0	0	0	0	0	1	AAEL002565	0	0	0	0	0	1	AAEL002565	0	0	0	1	0	0
AAEL002566	1	0	0	0	0	0	AAEL002566	1	0	0	0	0	0	AAEL002566	1	0	0	0	0	0	AAEL002566	0	0	0	0	0	1	AAEL002566	1	0	0	0	0	0
AAEL002567	0	0	0	0	0	1	AAEL002567	0	0	0	0	0	1	AAEL002567	1	0	0	0	0	0	AAEL002567	1	0	0	0	0	0	AAEL002567	1	0	0	0	0	0
AAEL002569	0	0	0	0	0	1	AAEL002569	0	0	0	0	0	1	AAEL002569	0	0	0	0	0	1	AAEL002569	0	0	0	0	0	1	AAEL002569	0	0	0	0	1	0
AAEL002571	0	0	0	0	0	1	AAEL002571	0	0	0	0	0	1	AAEL002571	0	0	0	0	0	1	AAEL002571	0	0	0	0	0	1	AAEL002571	0	0	0	0	0	1
AAEL002572	0	0	0	0	0	1	AAEL002572	0	0	0	0	0	1	AAEL002572	0	0	0	0	0	1	AAEL002572	0	0	0	0	0	1	AAEL002572	0	0	0	0	0	1
AAEL002574	1	0	0	0	0	0	AAEL002574	1	0	0	0	0	0	AAEL002574	1	0	0	0	0	0	AAEL002574	1	0	0	0	0	0	AAEL002574	1	0	0	0	0	0
AAEL002575	0	0	0	0	0	1	AAEL002575	0	0	0	0	0	1	AAEL002575	1	0	0	0	0	0	AAEL002575	1	0	0	0	0	0	AAEL002575	0	0	0	0	0	1
AAEL002577	1	0	0	0	0	0	AAEL002577	1	0	0	0	0	0	AAEL002577	1	0	0	0	0	0	AAEL002577	1	0	0	0	0	0	AAEL002577	1	0	0	0	0	0
AAEL002578	0	0	0	1	0	0	AAEL002578	0	0	0	0	0	1	AAEL002578	0	0	0	0	0	1	AAEL002578	0	0	0	0	0	1	AAEL002578	0	0	0	1	0	0
AAEL002579	0	0	0	0	0	1	AAEL002579	0	0	0	0	0	1	AAEL002579	0	0	0	0	0	1	AAEL002579	0	0	0	0	0	1	AAEL002579	0	0	0	0	0	1
AAEL002580	0	0	0	0	0	1	AAEL002580	0	0	0	0	0	1	AAEL002580	0	0	0	0	0	1	AAEL002580	0	0	0	0	0	1	AAEL002580	0	0	0	0	0	1
AAEL002581	0	0	0	0	0	1	AAEL002581	0	0	0	0	0	1	AAEL002581	0	0	0	0	0	1	AAEL002581	0	0	0	0	0	1	AAEL002581	0	0	0	0	1	0
AAEL002583	0	0	0	0	0	1	AAEL002583	0	0	0	0	0	1	AAEL002583	0	0	0	0	0	1	AAEL002583	0	0	0	0	0	1	AAEL002583	0	0	0	0	0	1
AAEL002585	0	0	0	1	0	0	AAEL002585	0	0	0	0	1	0	AAEL002585	0	0	0	0	0	1	AAEL002585	0	0	0	0	0	1	AAEL002585	0	0	0	0	0	1
AAEL002586	0	0	1	0	0	0	AAEL002586	0	0	0	0	0	1	AAEL002586	1	0	0	0	0	0	AAEL002586	1	0	0	0	0	0	AAEL002586	0	0	1	0	0	0
AAEL002587	0	0	0	0	0	1	AAEL002587	0	0	0	0	0	1	AAEL002587	0	0	0	0	0	1	AAEL002587	0	0	0	0	0	1	AAEL002587	0	0	0	0	0	1
AAEL002590	0	0	0	0	0	1	AAEL002590	0	0	0	0	0	1	AAEL002590	0	0	0	0	0	1	AAEL002590	0	0	0	0	0	1	AAEL002590	0	0	0	0	0	1
AAEL002591	0	0	0	0	0	1	AAEL002591	0	0	0	0	0	1	AAEL002591	0	0	0	0	0	1	AAEL002591	0	0	0	1	0	0	AAEL002591	0	0	0	0	0	1
AAEL002592	0	0	0	0	1	0	AAEL002592	0	0	0	0	0	1	AAEL002592	0	0	0	0	0	1	AAEL002592	0	0	0	0	0	1	AAEL002592	0	0	0	0	1	0
AAEL002593	0	0	0	0	0	1	AAEL002593	0	0	0	0	0	1	AAEL002593	0	0	0	0	0	1	AAEL002593	0	0	0	0	0	1	AAEL002593	0	0	0	0	0	1
AAEL002595	0	0	0	0	0	1	AAEL002595	0	0	0	0	0	1	AAEL002595	0	0	0	0	0	1	AAEL002595	0	0	0	0	0	1	AAEL002595	0	0	0	0	0	1
AAEL002597	0	0	0	0	0	1	AAEL002597	0	0	0	0	0	1	AAEL002597	0	0	0	0	0	1	AAEL002597	0	0	0	0	0	1	AAEL002597	0	0	0	0	0	1
AAEL002598	0	0	0	0	0	1	AAEL002598	0	0	0	0	0	1	AAEL002598	1	0	0	0	0	0	AAEL002598	1	0	0	0	0	0	AAEL002598	0	0	0	0	0	1
AAEL002599	0	0	0	0	0	1	AAEL002599	0	0	0	0	0	1	AAEL002599	0	0	0	0	0	1	AAEL002599	0	0	0	0	0	1	AAEL002599	0	0	0	0	0	1
AAEL002600	0	0	0	0	0	1	AAEL002600	0	0	0	0	0	1	AAEL002600	0	0	0	0	0	1	AAEL002600	0	0	0	0	0	1	AAEL002600	0	0	0	0	0	1
AAEL002601	0	0	0	0	0	1	AAEL002601	0	0	0	0	0	1	AAEL002601	0	0	0	0	0	1	AAEL002601	0	0	0	0	0	1	AAEL002601	0	0	0	0	0	1
AAEL002602	1	0	0	0	0	0	AAEL002602	0	1	0	0	0	0	AAEL002602	0	0	0	0	0	1	AAEL002602	0	1	0	0	0	0	AAEL002602	0	0	0	0	0	1
AAEL002605	0	0	0	0	0	1	AAEL002605	0	0	0	0	0	1	AAEL002605	0	0	0	0	1	0	AAEL002605	0	0	0	0	0	1	AAEL002605	0	0	0	0	0	1
AAEL002606	0	0	0	0	1	0	AAEL002606	0	0	0	0	0	1	AAEL002606	0	0	0	0	0	1	AAEL002606	0	0	0	1	0	0	AAEL002606	0	0	0	0	0	1
AAEL002607	0	0	0	0	0	1	AAEL002607	0	0	0	0	0	1	AAEL002607	0	0	0	0	0	1	AAEL002607	0	0	0	0	0	1	AAEL002607	0	0	0	0	0	1
AAEL002610	0	0	0	1	0	0	AAEL002610	0	0	0	0	1	0	AAEL002610	0	0	0	0	0	1	AAEL002610	0	0	0	0	0	1	AAEL002610	0	0	0	0	0	1
AAEL002614	0	0	0	0	0	1	AAEL002614	0	0	0	0	0	1	AAEL002614	0	0	0	0	0	1	AAEL002614	0	0	0	0	0	1	AAEL002614	0	0	0	1	0	0
AAEL002617	0	0	0	1	0	0	AAEL002617	0	0	0	0	0	1	AAEL002617	0	0	0	0	0	1	AAEL002617	0	0	0	0	0	1	AAEL002617	0	0	0	0	1	0
AAEL002618	0	0	0	0	0	1	AAEL002618	0	0	0	0	0	1	AAEL002618	1	0	0	0	0	0	AAEL002618	1	0	0	0	0	0	AAEL002618	0	0	0	0	0	1
AAEL002622	1	0	0	0	0	0	AAEL002622	1	0	0	0	0	0	AAEL002622	1	0	0	0	0	0	AAEL002622	1	0	0	0	0	0	AAEL002622	1	0	0	0	0	0
AAEL002623	1	0	0	0	0	0	AAEL002623	1	0	0	0	0	0	AAEL002623	0	0	0	0	0	1	AAEL002623	0	0	0	0	0	1	AAEL002623	1	0	0	0	0	0
AAEL002624	0	0	0	0	0	1	AAEL002624	0	0	0	0	0	1	AAEL002624	0	0	0	0	0	1	AAEL002624	0	0	0	0	0	1	AAEL002624	0	0	0	0	0	1
AAEL002626	0	0	0	0	0	1	AAEL002626	0	0	0	0	0	1	AAEL002626	1	0	0	0	0	0	AAEL002626	1	0	0	0	0	0	AAEL002626	0	0	0	0	0	1
AAEL002629	0	0	0	0	0	1	AAEL002629	0	0	0	0	0	1	AAEL002629	0	0	0	0	0	1	AAEL002629	0	0	0	0	0	1	AAEL002629	0	0	0	0	0	1
AAEL002630	1	0	0	0	0	0	AAEL002630	1	0	0	0	0	0	AAEL002630	1	0	0	0	0	0	AAEL002630	1	0	0	0	0	0	AAEL002630	1	0	0	0	0	0
AAEL002631	1	0	0	0	0	0	AAEL002631	1	0	0	0	0	0	AAEL002631	0	0	0	0	0	1	AAEL002631	0	0	1	0	0	0	AAEL002631	0	0	0	0	0	1
AAEL002632	0	0	0	0	0	1	AAEL002632	0	0	0	0	0	1	AAEL002632	0	0	0	0	0	1	AAEL002632	0	0	0	0	0	1	AAEL002632	0	0	0	0	0	1
AAEL002633	0	0	0	0	0	1	AAEL002633	0	0	0	0	0	1	AAEL002633	0	0	0	0	0	1	AAEL002633	0	0	0	0	0	1	AAEL002633	0	0	0	0	0	1
AAEL002636	0	0	0	0	0	1	AAEL002636	0	0	0	0	0	1	AAEL002636	0	0	0	0	0	1	AAEL002636	0	0	0	0	0	1	AAEL002636	0	0	0	0	0	1
AAEL002638	0	0	0	0	0	1	AAEL002638	0	0	0	0	0	1	AAEL002638	0	0	0	0	0	1	AAEL002638	0	0	0	0	0	1	AAEL002638	0	0	0	1	0	0
AAEL002639	0	0	0	0	0	1	AAEL002639	0	0	0	0	0	1	AAEL002639	0	0	0	0	0	1	AAEL002639	0	0	0	0	0	1	AAEL002639	0	0	0	0	0	1
AAEL002641	1	0	0	0	0	0	AAEL002641	1	0	0	0	0	0	AAEL002641	1	0	0	0	0	0	AAEL002641	1	0	0	0	0	0	AAEL002641	1	0	0	0	0	0
AAEL002642	0	0	0	0	0	1	AAEL002642	0	0	0	0	0	1	AAEL002642	0	0	0	0	0	1	AAEL002642	0	0	0	0	0	1	AAEL002642	0	0	0	0	0	1
AAEL002644	0	0	0	0	0	1	AAEL002644	0	0	0	0	0	1	AAEL002644	0	0	0	0	0	1	AAEL002644	0	0	0	0	0	1	AAEL002644	0	0	0	0	0	1
AAEL002645	0	0	0	0	0	1	AAEL002645	0	0	0	0	0	1	AAEL002645	0	0	0	0	0	1	AAEL002645	0	0	0	0	0	1	AAEL002645	0	0	0	0	0	1
AAEL002646	0	0	0	0	0	1	AAEL002646	0	0	0	0	0	1	AAEL002646	0	0	0	0	0	1	AAEL002646	0	0	0	0	0	1	AAEL002646	0	0	0	0	0	1
AAEL002647	0	0	0	0	0	1	AAEL002647	0	0	0	0	0	1	AAEL002647	0	0	0	0	0	1	AAEL002647	0	0	0	0	0	1	AAEL002647	0	0	0	0	1	0
AAEL002651	0	0	0	0	0	1	AAEL002651	0	0	0	0	0	1	AAEL002651	0	0	0	0	0	1	AAEL002651	0	0	0	0	0	1	AAEL002651	0	0	0	0	0	1
AAEL002652	0	0	0	0	1	0	AAEL002652	0	0	0	0	0	1	AAEL002652	1	0	0	0	0	0	AAEL002652	1	0	0	0	0	0	AAEL002652	0	0	1	0	0	0
AAEL002654	0	0	1	0	0	0	AAEL002654	0	1	0	0	0	0	AAEL002654	0	0	1	0	0	0	AAEL002654	0	0	0	1	0	0	AAEL002654	0	0	0	1	0	0
AAEL002655	0	0	0	0	1	0	AAEL002655	0	0	0	0	1	0	AAEL002655	0	0	0	0	0	1	AAEL002655	0	0	0	0	1	0	AAEL002655	0	0	0	0	0	1
AAEL002656	0	0	0	0	0	1	AAEL002656	0	0	0	0	0	1	AAEL002656	0	0	0	0	1	0	AAEL002656	0	0	0	0	0	1	AAEL002656	0	0	0	0	0	1
AAEL002657	0	1	0	0	0	0	AAEL002657	0	0	0	0	0	1	AAEL002657	1	0	0	0	0	0	AAEL002657	1	0	0	0	0	0	AAEL002657	0	0	1	0	0	0
AAEL002658	0	0	0	0	0	1	AAEL002658	0	0	0	0	0	1	AAEL002658	0	0	0	0	0	1	AAEL002658	0	0	0	0	0	1	AAEL002658	0	0	0	1	0	0
AAEL002661	0	0	0	0	0	1	AAEL002661	0	0	0	0	0	1	AAEL002661	1	0	0	0	0	0	AAEL002661	1	0	0	0	0	0	AAEL002661	1	0	0	0	0	0
AAEL002662	0	0	0	0	0	1	AAEL002662	0	0	0	0	0	1	AAEL002662	0	0	0	0	0	1	AAEL002662	0	0	0	0	0	1	AAEL002662	0	0	0	0	0	1
AAEL002665	0	0	0	0	0	1	AAEL002665	0	0	0	0	0	1	AAEL002665	0	0	0	0	0	1	AAEL002665	0	0	0	0	0	1	AAEL002665	0	0	0	0	0	1
AAEL002666	1	0	0	0	0	0	AAEL002666	1	0	0	0	0	0	AAEL002666	0	0	0	0	0	1	AAEL002666	0	0	0	0	0	1	AAEL002666	0	1	0	0	0	0
AAEL002668	0	0	0	0	0	1	AAEL002668	0	0	0	0	0	1	AAEL002668	0	0	0	0	0	1	AAEL002668	0	0	0	0	0	1	AAEL002668	0	0	0	0	0	1
AAEL002669	0	0	0	0	0	1	AAEL002669	1	0	0	0	0	0	AAEL002669	0	0	0	0	0	1	AAEL002669	0	0	0	0	0	1	AAEL002669	0	1	0	0	0	0
AAEL002670	1	0	0	0	0	0	AAEL002670	1	0	0	0	0	0	AAEL002670	0	0	1	0	0	0	AAEL002670	0	1	0	0	0	0	AAEL002670	0	1	0	0	0	0
AAEL002671	1	0	0	0	0	0	AAEL002671	1	0	0	0	0	0	AAEL002671	1	0	0	0	0	0	AAEL002671	1	0	0	0	0	0	AAEL002671	1	0	0	0	0	0
AAEL002672	0	0	0	0	0	1	AAEL002672	0	0	0	0	0	1	AAEL002672	0	0	0	0	0	1	AAEL002672	0	0	0	0	0	1	AAEL002672	0	0	0	0	0	1
AAEL002673	0	0	0	0	0	1	AAEL002673	0	0	0	0	0	1	AAEL002673	0	0	0	0	0	1	AAEL002673	0	0	0	0	0	1	AAEL002673	0	0	0	1	0	0
AAEL002674	0	1	0	0	0	0	AAEL002674	0	0	0	0	0	1	AAEL002674	1	0	0	0	0	0	AAEL002674	1	0	0	0	0	0	AAEL002674	0	0	1	0	0	0
AAEL002675	0	0	0	0	0	1	AAEL002675	0	0	0	0	0	1	AAEL002675	0	0	0	0	1	0	AAEL002675	0	0	0	0	1	0	AAEL002675	0	1	0	0	0	0
AAEL002676	0	0	1	0	0	0	AAEL002676	0	0	0	0	0	1	AAEL002676	0	0	0	0	0	1	AAEL002676	0	0	0	0	0	1	AAEL002676	0	0	0	0	0	1
AAEL002678	0	0	0	0	0	1	AAEL002678	0	0	0	0	0	1	AAEL002678	0	0	0	0	0	1	AAEL002678	0	0	0	0	0	1	AAEL002678	0	0	0	0	0	1
AAEL002680	0	0	0	0	0	1	AAEL002680	0	0	0	0	0	1	AAEL002680	0	0	0	0	0	1	AAEL002680	0	0	0	0	0	1	AAEL002680	0	0	0	0	0	1
AAEL002683	0	0	0	0	0	1	AAEL002683	0	0	0	0	0	1	AAEL002683	0	0	0	0	1	0	AAEL002683	0	0	0	0	0	1	AAEL002683	0	0	0	1	0	0
AAEL002684	0	0	0	0	0	1	AAEL002684	0	0	0	0	0	1	AAEL002684	0	0	0	0	0	1	AAEL002684	0	0	0	0	0	1	AAEL002684	0	0	0	0	0	1
AAEL002686	0	0	0	0	0	1	AAEL002686	0	0	0	0	0	1	AAEL002686	0	0	0	0	0	1	AAEL002686	0	0	0	0	0	1	AAEL002686	0	0	0	1	0	0
AAEL002687	0	0	0	0	0	1	AAEL002687	0	0	0	0	0	1	AAEL002687	0	0	0	0	0	1	AAEL002687	0	0	0	0	0	1	AAEL002687	0	0	0	0	0	1
AAEL002688	0	0	0	0	0	1	AAEL002688	0	0	0	0	0	1	AAEL002688	0	0	0	0	0	1	AAEL002688	0	0	0	0	0	1	AAEL002688	0	0	0	0	0	1
AAEL002689	0	1	0	0	0	0	AAEL002689	0	0	0	0	0	1	AAEL002689	1	0	0	0	0	0	AAEL002689	1	0	0	0	0	0	AAEL002689	0	0	1	0	0	0
AAEL002690	1	0	0	0	0	0	AAEL002690	1	0	0	0	0	0	AAEL002690	1	0	0	0	0	0	AAEL002690	1	0	0	0	0	0	AAEL002690	1	0	0	0	0	0
AAEL002692	1	0	0	0	0	0	AAEL002692	1	0	0	0	0	0	AAEL002692	0	0	0	0	0	1	AAEL002692	0	0	0	0	0	1	AAEL002692	0	1	0	0	0	0
AAEL002693	1	0	0	0	0	0	AAEL002693	1	0	0	0	0	0	AAEL002693	0	0	0	0	0	1	AAEL002693	0	0	0	0	0	1	AAEL002693	0	1	0	0	0	0
AAEL002694	0	0	0	0	0	1	AAEL002694	0	0	0	0	0	1	AAEL002694	0	0	0	0	0	1	AAEL002694	0	0	0	0	0	1	AAEL002694	0	0	0	0	0	1
AAEL002696	0	0	0	1	0	0	AAEL002696	0	0	0	0	0	1	AAEL002696	0	0	0	0	0	1	AAEL002696	0	0	0	0	0	1	AAEL002696	0	0	0	0	0	1
AAEL002699	1	0	0	0	0	0	AAEL002699	1	0	0	0	0	0	AAEL002699	1	0	0	0	0	0	AAEL002699	1	0	0	0	0	0	AAEL002699	1	0	0	0	0	0
AAEL002700	0	0	0	0	0	1	AAEL002700	0	0	0	0	0	1	AAEL002700	0	0	0	0	0	1	AAEL002700	0	0	0	0	0	1	AAEL002700	0	0	0	0	0	1
AAEL002701	0	0	0	0	0	1	AAEL002701	0	0	0	0	0	1	AAEL002701	0	0	0	0	0	1	AAEL002701	0	0	0	0	0	1	AAEL002701	0	0	0	0	0	1
AAEL002703	0	0	0	0	0	1	AAEL002703	0	0	0	0	0	1	AAEL002703	0	0	0	0	0	1	AAEL002703	0	0	0	0	0	1	AAEL002703	0	0	0	0	0	1
AAEL002704	1	0	0	0	0	0	AAEL002704	1	0	0	0	0	0	AAEL002704	0	0	1	0	0	0	AAEL002704	0	0	0	0	0	1	AAEL002704	0	1	0	0	0	0
AAEL002711	0	0	0	0	0	1	AAEL002711	0	0	0	0	0	1	AAEL002711	0	0	0	0	0	1	AAEL002711	0	0	0	0	0	1	AAEL002711	0	0	0	0	0	1
AAEL002713	1	0	0	0	0	0	AAEL002713	1	0	0	0	0	0	AAEL002713	1	0	0	0	0	0	AAEL002713	1	0	0	0	0	0	AAEL002713	1	0	0	0	0	0
AAEL002714	0	0	0	0	0	1	AAEL002714	0	0	0	0	0	1	AAEL002714	1	0	0	0	0	0	AAEL002714	1	0	0	0	0	0	AAEL002714	0	0	1	0	0	0
AAEL002716	0	0	0	0	0	1	AAEL002716	0	0	0	0	0	1	AAEL002716	0	0	0	0	0	1	AAEL002716	0	0	0	0	0	1	AAEL002716	0	0	0	0	0	1
AAEL002718	0	0	0	0	0	1	AAEL002718	0	0	0	0	0	1	AAEL002718	0	0	0	0	1	0	AAEL002718	0	0	0	1	0	0	AAEL002718	0	0	0	1	0	0
AAEL002719	0	0	0	0	0	1	AAEL002719	0	0	0	0	0	1	AAEL002719	0	0	0	0	0	1	AAEL002719	0	0	0	0	0	1	AAEL002719	0	0	0	0	1	0
AAEL002720	0	0	0	0	0	1	AAEL002720	0	0	0	0	0	1	AAEL002720	0	0	0	0	0	1	AAEL002720	0	0	0	0	0	1	AAEL002720	0	0	0	0	0	1
AAEL002721	0	0	0	0	0	1	AAEL002721	0	0	0	0	0	1	AAEL002721	0	0	0	0	0	1	AAEL002721	0	0	0	0	0	1	AAEL002721	0	0	0	0	0	1
AAEL002722	0	0	0	0	0	1	AAEL002722	0	0	0	0	0	1	AAEL002722	0	0	0	0	0	1	AAEL002722	0	0	0	0	0	1	AAEL002722	0	0	0	0	0	1
AAEL002723	0	0	0	0	0	1	AAEL002723	0	0	0	0	0	1	AAEL002723	0	0	0	0	0	1	AAEL002723	0	0	0	0	0	1	AAEL002723	0	0	0	0	0	1
AAEL002724	0	0	0	0	0	1	AAEL002724	0	0	0	0	0	1	AAEL002724	0	0	0	0	0	1	AAEL002724	0	0	0	0	0	1	AAEL002724	0	0	0	0	0	1
AAEL002725	0	0	0	0	1	0	AAEL002725	0	1	0	0	0	0	AAEL002725	0	0	0	0	0	1	AAEL002725	0	0	0	0	0	1	AAEL002725	0	0	0	0	0	1
AAEL002726	0	0	0	0	0	1	AAEL002726	0	0	0	0	0	1	AAEL002726	0	0	0	0	0	1	AAEL002726	0	0	0	0	0	1	AAEL002726	0	0	0	0	0	1
AAEL002728	0	0	0	0	0	1	AAEL002728	0	0	0	0	0	1	AAEL002728	0	0	0	0	0	1	AAEL002728	0	0	0	0	0	1	AAEL002728	0	0	0	0	0	1
AAEL002730	0	1	0	0	0	0	AAEL002730	0	0	0	0	0	1	AAEL002730	0	0	0	0	0	1	AAEL002730	0	0	0	0	0	1	AAEL002730	0	0	0	0	0	1
AAEL002731	0	0	0	0	0	1	AAEL002731	0	0	0	0	0	1	AAEL002731	0	0	0	0	0	1	AAEL002731	0	0	0	0	0	1	AAEL002731	0	0	0	1	0	0
AAEL002733	1	0	0	0	0	0	AAEL002733	1	0	0	0	0	0	AAEL002733	0	0	0	0	0	1	AAEL002733	0	0	0	0	0	1	AAEL002733	0	1	0	0	0	0
AAEL002737	0	0	0	0	0	1	AAEL002737	0	0	0	0	0	1	AAEL002737	0	0	0	0	0	1	AAEL002737	0	0	0	0	0	1	AAEL002737	0	0	0	1	0	0
AAEL002739	0	0	0	0	0	1	AAEL002739	0	0	0	0	0	1	AAEL002739	0	0	0	0	0	1	AAEL002739	0	0	0	0	0	1	AAEL002739	0	0	0	0	0	1
AAEL002740	0	0	0	0	1	0	AAEL002740	0	0	0	0	0	1	AAEL002740	0	0	0	0	0	1	AAEL002740	0	0	0	0	0	1	AAEL002740	0	0	0	0	0	1
AAEL002741	0	1	0	0	0	0	AAEL002741	0	0	0	0	0	1	AAEL002741	0	0	0	0	0	1	AAEL002741	0	0	0	0	0	1	AAEL002741	0	0	0	0	0	1
AAEL002742	1	0	0	0	0	0	AAEL002742	1	0	0	0	0	0	AAEL002742	0	0	0	0	0	1	AAEL002742	0	0	0	0	0	1	AAEL002742	0	1	0	0	0	0
AAEL002745	1	0	0	0	0	0	AAEL002745	1	0	0	0	0	0	AAEL002745	0	0	0	0	0	1	AAEL002745	0	0	0	0	0	1	AAEL002745	0	1	0	0	0	0
AAEL002748	0	0	0	0	0	1	AAEL002748	0	0	0	0	0	1	AAEL002748	0	0	0	0	0	1	AAEL002748	0	0	0	0	0	1	AAEL002748	0	0	0	0	0	1
AAEL002751	0	0	0	0	0	1	AAEL002751	0	0	0	0	0	1	AAEL002751	0	0	0	0	0	1	AAEL002751	0	0	0	0	0	1	AAEL002751	0	0	0	0	0	1
AAEL002752	0	0	0	0	0	1	AAEL002752	0	0	0	0	0	1	AAEL002752	0	0	0	0	0	1	AAEL002752	0	0	0	0	0	1	AAEL002752	0	0	0	0	0	1
AAEL002753	0	0	0	0	0	1	AAEL002753	0	0	0	0	0	1	AAEL002753	0	0	0	0	0	1	AAEL002753	0	0	0	0	0	1	AAEL002753	0	0	0	0	1	0
AAEL002754	1	0	0	0	0	0	AAEL002754	1	0	0	0	0	0	AAEL002754	0	0	0	0	0	1	AAEL002754	0	0	0	0	0	1	AAEL002754	0	0	0	0	0	1
AAEL002756	0	0	0	0	0	1	AAEL002756	0	0	0	0	0	1	AAEL002756	0	0	0	0	0	1	AAEL002756	0	0	0	0	0	1	AAEL002756	0	0	0	1	0	0
AAEL002757	0	0	0	0	0	1	AAEL002757	0	0	0	0	0	1	AAEL002757	0	0	0	0	0	1	AAEL002757	0	0	0	0	0	1	AAEL002757	0	0	0	0	0	1
AAEL002758	0	0	0	0	0	1	AAEL002758	0	0	0	0	0	1	AAEL002758	0	0	0	0	0	1	AAEL002758	0	0	0	0	0	1	AAEL002758	0	0	0	0	0	1
AAEL002759	0	0	0	0	0	1	AAEL002759	0	0	0	0	0	1	AAEL002759	0	0	0	0	0	1	AAEL002759	0	0	0	0	0	1	AAEL002759	0	0	0	0	0	1
AAEL002760	0	0	0	0	0	1	AAEL002760	0	0	0	0	0	1	AAEL002760	0	0	0	0	0	1	AAEL002760	0	0	0	0	0	1	AAEL002760	0	0	0	0	0	1
AAEL002761	0	0	0	0	0	1	AAEL002761	0	0	0	0	0	1	AAEL002761	0	0	0	0	0	1	AAEL002761	0	0	0	0	0	1	AAEL002761	0	0	0	0	0	1
AAEL002764	0	0	0	0	0	1	AAEL002764	0	0	0	0	0	1	AAEL002764	0	0	0	0	0	1	AAEL002764	0	0	0	0	0	1	AAEL002764	0	0	0	0	0	1
AAEL002765	0	0	0	0	0	1	AAEL002765	0	0	0	0	0	1	AAEL002765	0	0	0	0	0	1	AAEL002765	0	0	0	0	0	1	AAEL002765	0	0	0	1	0	0
AAEL002766	0	0	0	0	0	1	AAEL002766	0	0	0	0	0	1	AAEL002766	0	0	0	0	0	1	AAEL002766	0	0	0	0	0	1	AAEL002766	0	0	0	0	0	1
AAEL002769	0	0	1	0	0	0	AAEL002769	0	0	0	0	0	1	AAEL002769	0	0	0	0	0	1	AAEL002769	0	0	0	0	0	1	AAEL002769	0	0	0	0	0	1
AAEL002771	0	0	0	0	0	1	AAEL002771	0	0	0	0	0	1	AAEL002771	0	0	0	0	0	1	AAEL002771	0	0	0	0	0	1	AAEL002771	0	0	0	0	0	1
AAEL002772	0	0	0	0	0	1	AAEL002772	0	0	0	0	0	1	AAEL002772	0	0	0	0	0	1	AAEL002772	0	0	0	0	0	1	AAEL002772	0	0	0	0	0	1
AAEL002773	1	0	0	0	0	0	AAEL002773	1	0	0	0	0	0	AAEL002773	1	0	0	0	0	0	AAEL002773	1	0	0	0	0	0	AAEL002773	1	0	0	0	0	0
AAEL002775	0	0	0	0	0	1	AAEL002775	0	0	0	0	0	1	AAEL002775	0	0	0	0	0	1	AAEL002775	0	0	0	0	0	1	AAEL002775	0	0	0	0	0	1
AAEL002777	0	0	0	0	0	1	AAEL002777	0	0	0	0	0	1	AAEL002777	0	0	0	0	0	1	AAEL002777	0	0	0	0	0	1	AAEL002777	0	0	0	0	0	1
AAEL002779	0	0	0	0	0	1	AAEL002779	0	0	0	0	0	1	AAEL002779	0	0	0	0	0	1	AAEL002779	0	0	0	0	0	1	AAEL002779	0	0	0	0	0	1
AAEL002780	0	0	0	0	0	1	AAEL002780	0	0	0	0	0	1	AAEL002780	0	0	0	0	0	1	AAEL002780	0	0	0	0	0	1	AAEL002780	0	0	0	0	0	1
AAEL002781	0	0	0	0	0	1	AAEL002781	0	0	0	0	0	1	AAEL002781	0	0	0	0	0	1	AAEL002781	0	0	0	0	0	1	AAEL002781	0	0	0	0	0	1
AAEL002782	0	0	0	0	0	1	AAEL002782	0	0	0	0	0	1	AAEL002782	0	0	0	0	0	1	AAEL002782	0	0	0	0	0	1	AAEL002782	0	0	0	0	0	1
AAEL002783	0	0	0	0	0	1	AAEL002783	0	0	0	0	0	1	AAEL002783	0	0	0	0	0	1	AAEL002783	0	0	0	0	0	1	AAEL002783	0	0	0	0	0	1
AAEL002784	0	0	0	0	0	1	AAEL002784	0	0	0	0	0	1	AAEL002784	0	0	0	0	0	1	AAEL002784	0	0	0	0	0	1	AAEL002784	0	0	0	0	0	1
AAEL002785	0	0	0	0	0	1	AAEL002785	0	0	0	0	0	1	AAEL002785	0	0	0	0	0	1	AAEL002785	0	0	0	0	0	1	AAEL002785	0	0	0	0	1	0
AAEL002786	1	0	0	0	0	0	AAEL002786	1	0	0	0	0	0	AAEL002786	0	0	0	0	0	1	AAEL002786	0	0	0	0	0	1	AAEL002786	0	0	0	0	0	1
AAEL002788	0	0	0	0	0	1	AAEL002788	0	0	0	0	0	1	AAEL002788	0	0	0	0	0	1	AAEL002788	0	0	0	0	0	1	AAEL002788	0	0	0	0	0	1
AAEL002789	0	0	0	0	0	1	AAEL002789	0	0	0	0	0	1	AAEL002789	0	0	0	0	0	1	AAEL002789	0	0	0	0	0	1	AAEL002789	0	0	0	0	0	1
AAEL002790	0	0	0	0	0	1	AAEL002790	0	0	0	0	0	1	AAEL002790	0	0	0	0	0	1	AAEL002790	0	0	0	0	0	1	AAEL002790	0	0	0	0	0	1
AAEL002791	0	0	0	0	0	1	AAEL002791	0	0	0	0	0	1	AAEL002791	0	0	0	0	0	1	AAEL002791	0	0	0	0	0	1	AAEL002791	0	0	0	0	0	1
AAEL002792	0	1	0	0	0	0	AAEL002792	0	0	0	0	0	1	AAEL002792	1	0	0	0	0	0	AAEL002792	1	0	0	0	0	0	AAEL002792	0	0	1	0	0	0
AAEL002796	0	0	0	1	0	0	AAEL002796	0	0	0	0	0	1	AAEL002796	0	0	0	0	0	1	AAEL002796	0	0	0	0	0	1	AAEL002796	0	0	0	0	1	0
AAEL002797	0	0	0	0	0	1	AAEL002797	0	0	0	0	0	1	AAEL002797	0	0	0	0	0	1	AAEL002797	0	0	0	0	0	1	AAEL002797	0	0	0	1	0	0
AAEL002800	0	0	0	0	0	1	AAEL002800	0	0	0	0	0	1	AAEL002800	0	0	1	0	0	0	AAEL002800	0	0	0	0	0	1	AAEL002800	0	0	1	0	0	0
AAEL002801	0	0	0	0	0	1	AAEL002801	0	0	0	0	0	1	AAEL002801	0	0	0	0	0	1	AAEL002801	0	0	0	0	0	1	AAEL002801	0	0	0	0	0	1
AAEL002803	0	0	0	0	0	1	AAEL002803	0	0	0	0	0	1	AAEL002803	1	0	0	0	0	0	AAEL002803	1	0	0	0	0	0	AAEL002803	0	0	0	0	0	1
AAEL002804	0	0	0	0	0	1	AAEL002804	0	0	0	0	0	1	AAEL002804	0	0	0	0	0	1	AAEL002804	0	0	0	0	0	1	AAEL002804	0	0	0	0	0	1
AAEL002805	0	0	0	0	0	1	AAEL002805	0	0	0	0	0	1	AAEL002805	0	0	0	0	0	1	AAEL002805	0	0	0	0	0	1	AAEL002805	0	0	0	0	0	1
AAEL002808	0	0	0	0	0	1	AAEL002808	0	0	0	0	0	1	AAEL002808	0	0	0	0	0	1	AAEL002808	0	0	0	0	0	1	AAEL002808	0	0	0	0	0	1
AAEL002809	0	0	0	0	0	1	AAEL002809	0	0	0	0	0	1	AAEL002809	0	0	0	0	0	1	AAEL002809	0	0	0	0	0	1	AAEL002809	0	0	0	0	0	1
AAEL002810	0	0	0	0	1	0	AAEL002810	0	0	0	0	0	1	AAEL002810	0	0	1	0	0	0	AAEL002810	0	0	0	0	0	1	AAEL002810	0	0	0	0	1	0
AAEL002811	1	0	0	0	0	0	AAEL002811	1	0	0	0	0	0	AAEL002811	0	0	0	0	0	1	AAEL002811	0	0	0	0	0	1	AAEL002811	0	1	0	0	0	0
AAEL002812	0	0	0	0	0	1	AAEL002812	0	0	0	0	0	1	AAEL002812	0	0	0	0	0	1	AAEL002812	0	0	0	0	0	1	AAEL002812	0	0	0	0	0	1
AAEL002813	0	0	0	0	0	1	AAEL002813	0	0	0	0	0	1	AAEL002813	0	0	0	0	0	1	AAEL002813	0	0	0	0	0	1	AAEL002813	0	0	0	1	0	0
AAEL002814	0	0	0	1	0	0	AAEL002814	0	0	0	0	0	1	AAEL002814	0	0	0	0	0	1	AAEL002814	0	0	0	0	0	1	AAEL002814	0	0	0	0	1	0
AAEL002815	0	0	0	0	0	1	AAEL002815	0	0	0	0	0	1	AAEL002815	0	0	0	0	0	1	AAEL002815	0	0	0	0	0	1	AAEL002815	0	0	0	0	0	1
AAEL002816	0	0	0	0	0	1	AAEL002816	0	0	0	0	0	1	AAEL002816	0	0	0	0	0	1	AAEL002816	0	0	0	0	0	1	AAEL002816	0	0	0	0	0	1
AAEL002817	0	0	0	0	0	1	AAEL002817	0	0	0	0	0	1	AAEL002817	0	0	0	0	0	1	AAEL002817	0	0	0	0	0	1	AAEL002817	0	0	0	0	0	1
AAEL002818	0	0	0	0	0	1	AAEL002818	0	0	0	0	0	1	AAEL002818	0	0	0	0	0	1	AAEL002818	0	0	0	0	0	1	AAEL002818	0	0	0	0	0	1
AAEL002819	0	0	0	0	0	1	AAEL002819	0	0	0	0	0	1	AAEL002819	0	0	0	0	0	1	AAEL002819	0	0	0	0	0	1	AAEL002819	0	0	0	0	0	1
AAEL002820	0	0	0	0	0	1	AAEL002820	0	0	0	0	0	1	AAEL002820	0	0	0	0	0	1	AAEL002820	0	0	0	0	0	1	AAEL002820	0	0	0	0	0	1
AAEL002822	0	0	0	0	0	1	AAEL002822	0	0	0	0	0	1	AAEL002822	0	0	0	0	0	1	AAEL002822	0	0	0	0	0	1	AAEL002822	0	0	0	0	0	1
AAEL002825	0	0	0	0	0	1	AAEL002825	0	0	0	0	0	1	AAEL002825	0	0	0	0	0	1	AAEL002825	0	0	0	0	0	1	AAEL002825	0	0	0	1	0	0
AAEL002827	0	0	0	0	0	1	AAEL002827	0	0	0	0	0	1	AAEL002827	0	0	0	0	0	1	AAEL002827	0	0	0	0	0	1	AAEL002827	0	0	0	1	0	0
AAEL002828	0	0	0	0	0	1	AAEL002828	0	0	0	0	0	1	AAEL002828	0	0	0	0	0	1	AAEL002828	0	0	0	0	0	1	AAEL002828	0	0	0	0	0	1
AAEL002831	0	0	0	0	0	1	AAEL002831	0	0	0	0	0	1	AAEL002831	0	0	0	0	0	1	AAEL002831	0	0	0	0	0	1	AAEL002831	0	0	0	0	0	1
AAEL002832	0	0	0	0	0	1	AAEL002832	0	0	0	0	0	1	AAEL002832	0	0	0	0	0	1	AAEL002832	0	0	0	0	0	1	AAEL002832	0	0	0	0	0	1
AAEL002833	0	0	0	0	0	1	AAEL002833	0	0	0	0	0	1	AAEL002833	0	0	0	0	0	1	AAEL002833	0	0	0	0	0	1	AAEL002833	0	0	0	0	0	1
AAEL002834	0	0	0	0	0	1	AAEL002834	0	0	0	0	0	1	AAEL002834	0	0	0	0	0	1	AAEL002834	0	0	0	0	0	1	AAEL002834	0	0	0	0	0	1
AAEL002835	0	0	0	0	0	1	AAEL002835	0	0	0	0	0	1	AAEL002835	0	0	0	0	0	1	AAEL002835	0	0	0	0	0	1	AAEL002835	0	0	0	0	0	1
AAEL002836	0	0	0	0	0	1	AAEL002836	0	0	0	0	0	1	AAEL002836	0	0	0	0	0	1	AAEL002836	0	0	0	0	0	1	AAEL002836	0	0	0	0	0	1
AAEL002837	0	0	0	0	0	1	AAEL002837	0	0	0	0	0	1	AAEL002837	0	0	0	0	0	1	AAEL002837	0	0	0	0	0	1	AAEL002837	0	0	0	0	0	1
AAEL002838	0	0	0	0	0	1	AAEL002838	0	0	0	0	0	1	AAEL002838	0	0	0	0	0	1	AAEL002838	0	0	0	0	0	1	AAEL002838	0	0	0	0	0	1
AAEL002840	0	0	0	0	0	1	AAEL002840	0	0	0	0	0	1	AAEL002840	0	0	0	0	0	1	AAEL002840	0	0	0	0	0	1	AAEL002840	0	0	0	0	0	1
AAEL002843	0	0	0	0	0	1	AAEL002843	0	0	0	0	0	1	AAEL002843	0	0	0	0	0	1	AAEL002843	0	0	0	0	0	1	AAEL002843	0	0	0	0	1	0
AAEL002844	0	0	0	0	0	1	AAEL002844	0	0	0	0	0	1	AAEL002844	0	0	0	0	0	1	AAEL002844	0	0	0	0	0	1	AAEL002844	0	0	0	0	0	1
AAEL002846	0	0	0	0	0	1	AAEL002846	0	0	0	0	0	1	AAEL002846	0	0	0	0	0	1	AAEL002846	0	0	0	0	0	1	AAEL002846	0	0	0	0	0	1
AAEL002847	0	0	0	0	0	1	AAEL002847	0	0	0	0	0	1	AAEL002847	1	0	0	0	0	0	AAEL002847	1	0	0	0	0	0	AAEL002847	0	0	1	0	0	0
AAEL002848	0	0	0	0	0	1	AAEL002848	0	0	0	0	0	1	AAEL002848	0	0	0	0	0	1	AAEL002848	0	0	0	0	0	1	AAEL002848	0	0	0	0	0	1
AAEL002849	0	0	0	0	0	1	AAEL002849	0	0	0	0	0	1	AAEL002849	0	0	0	0	0	1	AAEL002849	0	0	0	0	0	1	AAEL002849	0	0	0	0	0	1
AAEL002850	0	0	0	0	0	1	AAEL002850	0	0	0	0	0	1	AAEL002850	0	0	0	0	0	1	AAEL002850	0	0	0	0	0	1	AAEL002850	0	0	0	0	0	1
AAEL002851	0	0	0	0	0	1	AAEL002851	0	0	0	0	0	1	AAEL002851	0	0	0	0	0	1	AAEL002851	0	0	0	0	0	1	AAEL002851	0	0	0	0	0	1
AAEL002852	0	0	0	0	0	1	AAEL002852	0	0	0	0	0	1	AAEL002852	0	0	0	0	0	1	AAEL002852	0	0	0	0	0	1	AAEL002852	0	0	0	0	0	1
AAEL002853	0	1	0	0	0	0	AAEL002853	0	0	0	0	0	1	AAEL002853	0	0	0	0	0	1	AAEL002853	0	0	0	0	0	1	AAEL002853	0	0	0	1	0	0
AAEL002854	0	0	0	0	0	1	AAEL002854	0	0	0	0	0	1	AAEL002854	0	0	0	0	0	1	AAEL002854	0	0	0	0	0	1	AAEL002854	0	0	0	0	0	1
AAEL002855	1	0	0	0	0	0	AAEL002855	1	0	0	0	0	0	AAEL002855	1	0	0	0	0	0	AAEL002855	1	0	0	0	0	0	AAEL002855	1	0	0	0	0	0
AAEL002856	0	0	0	0	0	1	AAEL002856	0	0	0	0	0	1	AAEL002856	0	0	0	0	0	1	AAEL002856	0	0	0	0	0	1	AAEL002856	0	0	0	0	0	1
AAEL002859	0	0	0	0	0	1	AAEL002859	0	0	0	0	0	1	AAEL002859	0	0	0	0	0	1	AAEL002859	0	0	0	0	0	1	AAEL002859	0	0	0	0	0	1
AAEL002860	0	0	0	0	0	1	AAEL002860	0	0	0	0	0	1	AAEL002860	0	0	0	0	0	1	AAEL002860	0	0	0	0	0	1	AAEL002860	0	0	0	1	0	0
AAEL002861	0	0	0	0	0	1	AAEL002861	0	0	0	0	0	1	AAEL002861	0	0	0	0	0	1	AAEL002861	0	0	0	0	0	1	AAEL002861	0	0	0	0	0	1
AAEL002863	0	0	0	0	0	1	AAEL002863	0	0	0	0	0	1	AAEL002863	0	0	0	0	0	1	AAEL002863	0	0	0	0	0	1	AAEL002863	0	0	0	0	0	1
AAEL002864	0	0	0	0	0	1	AAEL002864	0	0	0	0	0	1	AAEL002864	0	0	0	0	0	1	AAEL002864	0	0	0	0	0	1	AAEL002864	0	0	0	0	0	1
AAEL002866	0	0	0	0	0	1	AAEL002866	0	0	0	0	0	1	AAEL002866	0	0	0	0	0	1	AAEL002866	0	0	0	0	0	1	AAEL002866	0	0	0	0	0	1
AAEL002867	0	0	0	0	0	1	AAEL002867	0	0	0	0	0	1	AAEL002867	0	0	0	0	0	1	AAEL002867	0	0	0	0	0	1	AAEL002867	0	0	0	0	0	1
AAEL002869	0	0	0	0	0	1	AAEL002869	0	0	0	0	0	1	AAEL002869	0	0	0	0	0	1	AAEL002869	0	0	0	0	0	1	AAEL002869	0	0	0	0	0	1
AAEL002870	0	0	0	0	0	1	AAEL002870	0	0	0	0	0	1	AAEL002870	0	0	0	0	0	1	AAEL002870	0	0	0	0	0	1	AAEL002870	0	0	0	0	0	1
AAEL002874	0	0	0	0	0	1	AAEL002874	0	0	0	0	0	1	AAEL002874	0	0	0	0	0	1	AAEL002874	0	0	0	0	0	1	AAEL002874	0	0	0	0	1	0
AAEL002876	0	0	0	0	0	1	AAEL002876	0	0	0	0	0	1	AAEL002876	0	0	0	0	0	1	AAEL002876	0	0	0	0	0	1	AAEL002876	0	0	0	1	0	0
AAEL002877	0	0	0	0	0	1	AAEL002877	0	0	0	0	0	1	AAEL002877	0	0	0	0	0	1	AAEL002877	0	0	0	0	0	1	AAEL002877	0	0	0	0	0	1
AAEL002878	0	1	0	0	0	0	AAEL002878	0	0	0	0	0	1	AAEL002878	1	0	0	0	0	0	AAEL002878	1	0	0	0	0	0	AAEL002878	0	0	1	0	0	0
AAEL002879	0	0	0	0	0	1	AAEL002879	0	0	0	0	0	1	AAEL002879	0	0	0	0	0	1	AAEL002879	0	0	0	0	0	1	AAEL002879	0	0	0	0	0	1
AAEL002880	0	0	0	0	0	1	AAEL002880	0	0	0	0	0	1	AAEL002880	0	0	0	0	0	1	AAEL002880	0	0	0	0	0	1	AAEL002880	0	0	0	0	0	1
AAEL002881	0	0	0	0	0	1	AAEL002881	0	0	0	0	0	1	AAEL002881	0	0	0	0	0	1	AAEL002881	0	0	0	0	0	1	AAEL002881	0	0	0	1	0	0
AAEL002886	0	0	0	0	0	1	AAEL002886	0	0	0	0	0	1	AAEL002886	0	0	0	0	0	1	AAEL002886	0	0	0	0	0	1	AAEL002886	0	0	0	0	0	1
AAEL002887	0	0	0	0	0	1	AAEL002887	0	0	0	0	0	1	AAEL002887	0	0	0	0	0	1	AAEL002887	0	0	0	0	0	1	AAEL002887	0	0	0	0	0	1
AAEL002888	0	0	0	0	0	1	AAEL002888	0	0	0	0	0	1	AAEL002888	0	0	0	0	0	1	AAEL002888	0	0	0	0	0	1	AAEL002888	0	0	0	0	0	1
AAEL002890	0	0	0	0	0	1	AAEL002890	0	0	0	0	0	1	AAEL002890	0	0	0	0	0	1	AAEL002890	0	0	0	0	0	1	AAEL002890	0	0	0	0	0	1
AAEL002891	0	0	0	0	1	0	AAEL002891	0	0	0	0	0	1	AAEL002891	0	0	0	0	0	1	AAEL002891	0	0	0	0	0	1	AAEL002891	0	0	0	0	1	0
AAEL002892	0	0	0	0	0	1	AAEL002892	0	0	0	0	0	1	AAEL002892	0	0	0	0	0	1	AAEL002892	0	0	0	0	0	1	AAEL002892	0	0	0	0	0	1
AAEL002893	0	0	0	0	0	1	AAEL002893	0	0	0	0	0	1	AAEL002893	0	0	0	0	0	1	AAEL002893	0	0	0	0	0	1	AAEL002893	0	0	0	0	0	1
AAEL002895	0	0	0	1	0	0	AAEL002895	0	0	0	0	0	1	AAEL002895	0	0	0	0	0	1	AAEL002895	0	0	0	0	0	1	AAEL002895	0	0	0	0	1	0
AAEL002896	1	0	0	0	0	0	AAEL002896	1	0	0	0	0	0	AAEL002896	0	0	0	0	0	1	AAEL002896	0	0	0	0	0	1	AAEL002896	0	1	0	0	0	0
AAEL002897	0	0	0	0	0	1	AAEL002897	0	0	0	0	0	1	AAEL002897	0	0	0	0	0	1	AAEL002897	0	0	0	0	0	1	AAEL002897	0	0	0	0	0	1
AAEL002898	0	0	0	0	0	1	AAEL002898	0	0	0	0	0	1	AAEL002898	0	0	0	0	0	1	AAEL002898	0	0	0	0	0	1	AAEL002898	0	0	0	0	0	1
AAEL002900	0	0	0	0	0	1	AAEL002900	0	0	0	0	0	1	AAEL002900	0	0	0	0	0	1	AAEL002900	0	0	0	0	0	1	AAEL002900	0	0	0	0	0	1
AAEL002902	0	0	0	0	0	1	AAEL002902	0	0	0	0	0	1	AAEL002902	1	0	0	0	0	0	AAEL002902	1	0	0	0	0	0	AAEL002902	0	0	0	0	0	1
AAEL002903	0	0	0	0	0	1	AAEL002903	0	0	0	0	0	1	AAEL002903	0	0	0	0	0	1	AAEL002903	0	0	0	0	0	1	AAEL002903	0	0	0	0	0	1
AAEL002904	1	0	0	0	0	0	AAEL002904	1	0	0	0	0	0	AAEL002904	0	0	0	0	0	1	AAEL002904	0	0	0	0	0	1	AAEL002904	0	1	0	0	0	0
AAEL002905	0	0	0	0	0	1	AAEL002905	0	0	0	0	0	1	AAEL002905	0	0	0	0	0	1	AAEL002905	0	0	0	0	0	1	AAEL002905	0	0	0	0	0	1
AAEL002906	0	0	0	0	0	1	AAEL002906	0	0	0	0	0	1	AAEL002906	0	0	0	0	0	1	AAEL002906	0	0	0	0	0	1	AAEL002906	0	0	0	0	0	1
AAEL002908	0	0	0	0	0	1	AAEL002908	1	0	0	0	0	0	AAEL002908	0	0	0	0	0	1	AAEL002908	0	0	0	0	0	1	AAEL002908	0	1	0	0	0	0
AAEL002909	1	0	0	0	0	0	AAEL002909	1	0	0	0	0	0	AAEL002909	1	0	0	0	0	0	AAEL002909	1	0	0	0	0	0	AAEL002909	1	0	0	0	0	0
AAEL002910	0	0	0	0	0	1	AAEL002910	0	0	0	0	0	1	AAEL002910	0	0	0	0	0	1	AAEL002910	0	0	0	0	0	1	AAEL002910	0	0	0	0	1	0
AAEL002912	0	0	0	0	0	1	AAEL002912	0	0	0	0	0	1	AAEL002912	0	0	0	0	0	1	AAEL002912	0	0	0	0	0	1	AAEL002912	0	0	0	0	0	1
AAEL002913	0	0	0	0	0	1	AAEL002913	0	0	0	0	0	1	AAEL002913	0	0	0	0	0	1	AAEL002913	0	0	0	0	0	1	AAEL002913	0	0	0	0	0	1
AAEL002916	0	1	0	0	0	0	AAEL002916	0	0	0	0	0	1	AAEL002916	1	0	0	0	0	0	AAEL002916	1	0	0	0	0	0	AAEL002916	0	0	1	0	0	0
AAEL002917	0	0	0	0	0	1	AAEL002917	0	0	0	0	0	1	AAEL002917	0	0	0	0	0	1	AAEL002917	0	0	0	0	0	1	AAEL002917	0	0	0	1	0	0
AAEL002918	0	0	0	0	0	1	AAEL002918	0	0	0	0	0	1	AAEL002918	0	0	0	0	0	1	AAEL002918	0	0	0	0	0	1	AAEL002918	0	0	0	0	0	1
AAEL002919	0	0	0	0	0	1	AAEL002919	0	0	0	0	0	1	AAEL002919	0	0	0	0	0	1	AAEL002919	0	0	0	0	0	1	AAEL002919	0	0	0	0	0	1
AAEL002921	0	0	0	0	0	1	AAEL002921	0	0	0	0	0	1	AAEL002921	1	0	0	0	0	0	AAEL002921	1	0	0	0	0	0	AAEL002921	0	0	1	0	0	0
AAEL002922	1	0	0	0	0	0	AAEL002922	1	0	0	0	0	0	AAEL002922	1	0	0	0	0	0	AAEL002922	1	0	0	0	0	0	AAEL002922	1	0	0	0	0	0
AAEL002924	0	0	0	0	0	1	AAEL002924	0	0	0	0	0	1	AAEL002924	0	0	0	0	0	1	AAEL002924	0	0	0	0	0	1	AAEL002924	0	0	0	0	0	1
AAEL002925	0	0	0	0	0	1	AAEL002925	0	0	0	0	0	1	AAEL002925	0	0	0	0	0	1	AAEL002925	0	0	0	0	0	1	AAEL002925	0	0	0	0	0	1
AAEL002930	0	0	0	0	0	1	AAEL002930	0	0	0	0	0	1	AAEL002930	0	0	0	0	0	1	AAEL002930	0	0	0	0	0	1	AAEL002930	0	0	0	0	0	1
AAEL002932	1	0	0	0	0	0	AAEL002932	1	0	0	0	0	0	AAEL002932	1	0	0	0	0	0	AAEL002932	1	0	0	0	0	0	AAEL002932	1	0	0	0	0	0
AAEL002933	0	0	0	0	0	1	AAEL002933	0	0	0	0	0	1	AAEL002933	0	0	0	0	0	1	AAEL002933	0	0	0	0	0	1	AAEL002933	0	0	0	0	0	1
AAEL002934	0	0	0	0	0	1	AAEL002934	0	0	0	0	0	1	AAEL002934	0	0	0	0	0	1	AAEL002934	0	0	0	0	0	1	AAEL002934	0	0	0	0	0	1
AAEL002935	0	0	0	0	0	1	AAEL002935	0	0	0	0	0	1	AAEL002935	0	0	0	0	0	1	AAEL002935	0	0	0	0	0	1	AAEL002935	0	0	0	0	0	1
AAEL002938	0	0	0	0	0	1	AAEL002938	0	0	0	0	0	1	AAEL002938	0	0	0	0	0	1	AAEL002938	0	0	0	0	0	1	AAEL002938	0	0	0	0	0	1
AAEL002940	1	0	0	0	0	0	AAEL002940	1	0	0	0	0	0	AAEL002940	1	0	0	0	0	0	AAEL002940	1	0	0	0	0	0	AAEL002940	1	0	0	0	0	0
AAEL002943	0	0	0	0	0	1	AAEL002943	0	0	0	0	0	1	AAEL002943	0	0	0	0	0	1	AAEL002943	0	0	0	0	0	1	AAEL002943	0	0	0	0	0	1
AAEL002944	0	0	0	0	0	1	AAEL002944	0	0	0	0	0	1	AAEL002944	0	0	0	0	0	1	AAEL002944	0	0	0	0	0	1	AAEL002944	0	0	0	0	0	1
AAEL002948	0	0	0	0	0	1	AAEL002948	0	0	0	0	0	1	AAEL002948	0	0	0	0	0	1	AAEL002948	0	0	0	0	0	1	AAEL002948	0	0	0	0	0	1
AAEL002949	0	0	0	0	0	1	AAEL002949	0	0	0	0	0	1	AAEL002949	1	0	0	0	0	0	AAEL002949	1	0	0	0	0	0	AAEL002949	0	0	0	0	0	1
AAEL002950	0	0	0	0	0	1	AAEL002950	0	0	0	0	0	1	AAEL002950	0	0	0	0	0	1	AAEL002950	0	0	0	0	0	1	AAEL002950	0	0	0	0	0	1
AAEL002951	1	0	0	0	0	0	AAEL002951	1	0	0	0	0	0	AAEL002951	1	0	0	0	0	0	AAEL002951	1	0	0	0	0	0	AAEL002951	1	0	0	0	0	0
AAEL002953	0	0	0	0	0	1	AAEL002953	0	0	0	0	0	1	AAEL002953	0	0	0	0	0	1	AAEL002953	0	0	0	0	0	1	AAEL002953	0	0	0	0	0	1
AAEL002955	1	0	0	0	0	0	AAEL002955	1	0	0	0	0	0	AAEL002955	1	0	0	0	0	0	AAEL002955	1	0	0	0	0	0	AAEL002955	1	0	0	0	0	0
AAEL002959	0	0	0	1	0	0	AAEL002959	0	0	0	0	0	1	AAEL002959	0	0	0	0	0	1	AAEL002959	0	0	0	0	0	1	AAEL002959	0	0	0	0	0	1
AAEL002960	1	0	0	0	0	0	AAEL002960	1	0	0	0	0	0	AAEL002960	1	0	0	0	0	0	AAEL002960	1	0	0	0	0	0	AAEL002960	1	0	0	0	0	0
AAEL002961	1	0	0	0	0	0	AAEL002961	0	0	0	0	0	1	AAEL002961	1	0	0	0	0	0	AAEL002961	1	0	0	0	0	0	AAEL002961	1	0	0	0	0	0
AAEL002964	0	0	0	0	0	1	AAEL002964	0	0	0	0	0	1	AAEL002964	0	0	0	0	0	1	AAEL002964	0	0	0	0	0	1	AAEL002964	0	0	0	0	0	1
AAEL002965	0	0	0	0	0	1	AAEL002965	0	0	0	0	0	1	AAEL002965	1	0	0	0	0	0	AAEL002965	1	0	0	0	0	0	AAEL002965	1	0	0	0	0	0
AAEL002967	0	0	0	0	0	1	AAEL002967	0	0	0	0	0	1	AAEL002967	0	0	0	0	0	1	AAEL002967	0	0	0	0	0	1	AAEL002967	0	0	0	0	0	1
AAEL002968	0	0	0	0	0	1	AAEL002968	0	0	0	0	0	1	AAEL002968	1	0	0	0	0	0	AAEL002968	1	0	0	0	0	0	AAEL002968	0	0	1	0	0	0
AAEL002969	0	0	0	0	0	1	AAEL002969	0	0	0	0	0	1	AAEL002969	0	0	0	0	0	1	AAEL002969	0	0	0	0	0	1	AAEL002969	0	0	0	0	0	1
AAEL002972	0	0	1	0	0	0	AAEL002972	0	1	0	0	0	0	AAEL002972	0	0	0	0	1	0	AAEL002972	0	0	0	1	0	0	AAEL002972	0	0	0	0	0	1
AAEL002974	0	0	0	0	0	1	AAEL002974	0	0	0	0	0	1	AAEL002974	0	0	0	0	0	1	AAEL002974	0	0	0	0	0	1	AAEL002974	0	0	0	0	0	1
AAEL002978	0	0	0	1	0	0	AAEL002978	0	0	0	0	0	1	AAEL002978	0	0	0	0	0	1	AAEL002978	0	0	0	0	0	1	AAEL002978	0	0	0	0	1	0
AAEL002979	0	0	0	1	0	0	AAEL002979	0	0	0	0	0	1	AAEL002979	0	0	0	0	0	1	AAEL002979	0	0	0	0	0	1	AAEL002979	0	0	0	0	1	0
AAEL002983	0	0	0	0	0	1	AAEL002983	0	0	0	0	0	1	AAEL002983	0	0	0	0	0	1	AAEL002983	0	0	0	0	0	1	AAEL002983	0	0	0	0	0	1
AAEL002986	0	0	0	0	0	1	AAEL002986	0	0	0	0	0	1	AAEL002986	0	0	0	0	0	1	AAEL002986	0	0	0	0	0	1	AAEL002986	0	0	0	0	0	1
AAEL002988	0	0	0	0	0	1	AAEL002988	0	0	0	0	0	1	AAEL002988	0	0	0	0	0	1	AAEL002988	0	0	0	0	0	1	AAEL002988	0	0	0	0	0	1
AAEL002989	0	0	0	0	0	1	AAEL002989	0	0	0	0	0	1	AAEL002989	0	0	0	0	0	1	AAEL002989	0	0	0	0	0	1	AAEL002989	0	0	0	0	0	1
AAEL002994	1	0	0	0	0	0	AAEL002994	1	0	0	0	0	0	AAEL002994	1	0	0	0	0	0	AAEL002994	1	0	0	0	0	0	AAEL002994	1	0	0	0	0	0
AAEL002995	0	0	0	0	0	1	AAEL002995	0	0	0	0	0	1	AAEL002995	0	0	0	0	0	1	AAEL002995	0	0	0	0	0	1	AAEL002995	0	0	0	0	0	1
AAEL002996	0	0	0	0	0	1	AAEL002996	0	0	0	0	0	1	AAEL002996	0	0	0	0	0	1	AAEL002996	0	0	0	0	0	1	AAEL002996	0	0	0	0	0	1
AAEL002997	1	0	0	0	0	0	AAEL002997	1	0	0	0	0	0	AAEL002997	0	0	1	0	0	0	AAEL002997	0	1	0	0	0	0	AAEL002997	1	0	0	0	0	0
AAEL002998	0	0	0	0	0	1	AAEL002998	0	0	0	0	0	1	AAEL002998	0	0	0	0	0	1	AAEL002998	0	0	0	0	0	1	AAEL002998	0	0	0	0	0	1
AAEL002999	0	0	0	0	0	1	AAEL002999	0	0	0	0	0	1	AAEL002999	0	0	0	0	0	1	AAEL002999	0	0	0	0	0	1	AAEL002999	0	0	0	0	0	1
AAEL003000	0	0	0	0	0	1	AAEL003000	0	0	0	0	0	1	AAEL003000	0	0	0	1	0	0	AAEL003000	0	0	0	1	0	0	AAEL003000	0	0	0	1	0	0
AAEL003001	0	0	0	0	0	1	AAEL003001	0	0	0	0	0	1	AAEL003001	0	0	0	0	0	1	AAEL003001	0	0	0	0	0	1	AAEL003001	0	0	0	0	0	1
AAEL003002	0	0	0	0	0	1	AAEL003002	0	0	0	0	0	1	AAEL003002	0	0	0	0	0	1	AAEL003002	0	0	0	0	0	1	AAEL003002	0	0	0	0	0	1
AAEL003003	0	0	0	0	0	1	AAEL003003	0	0	0	0	0	1	AAEL003003	0	0	0	0	0	1	AAEL003003	0	0	0	0	0	1	AAEL003003	0	0	0	1	0	0
AAEL003004	0	0	0	0	0	1	AAEL003004	0	0	0	0	0	1	AAEL003004	1	0	0	0	0	0	AAEL003004	1	0	0	0	0	0	AAEL003004	0	0	0	0	0	1
AAEL003005	0	0	0	0	0	1	AAEL003005	0	0	0	0	0	1	AAEL003005	0	0	0	0	0	1	AAEL003005	0	0	0	0	0	1	AAEL003005	0	0	0	0	0	1
AAEL003006	0	0	0	0	0	1	AAEL003006	0	0	0	0	0	1	AAEL003006	0	0	0	0	0	1	AAEL003006	0	0	0	0	0	1	AAEL003006	0	0	0	0	0	1
AAEL003008	0	0	0	0	1	0	AAEL003008	0	0	0	0	0	1	AAEL003008	0	0	0	0	0	1	AAEL003008	0	0	0	0	0	1	AAEL003008	0	0	0	0	1	0
AAEL003009	0	0	0	0	0	1	AAEL003009	0	0	0	0	0	1	AAEL003009	0	0	0	0	0	1	AAEL003009	0	0	0	0	0	1	AAEL003009	0	0	0	0	0	1
AAEL003010	0	0	0	0	0	1	AAEL003010	0	0	0	0	0	1	AAEL003010	1	0	0	0	0	0	AAEL003010	1	0	0	0	0	0	AAEL003010	0	0	1	0	0	0
AAEL003011	0	0	0	0	0	1	AAEL003011	0	0	0	0	0	1	AAEL003011	0	0	0	0	0	1	AAEL003011	0	0	0	0	0	1	AAEL003011	0	0	0	1	0	0
AAEL003012	0	0	1	0	0	0	AAEL003012	0	0	0	0	0	1	AAEL003012	1	0	0	0	0	0	AAEL003012	1	0	0	0	0	0	AAEL003012	0	0	1	0	0	0
AAEL003013	0	0	0	0	0	1	AAEL003013	0	0	0	0	0	1	AAEL003013	0	0	0	0	0	1	AAEL003013	0	0	0	0	0	1	AAEL003013	0	0	0	0	0	1
AAEL003014	0	0	0	0	0	1	AAEL003014	0	0	0	0	0	1	AAEL003014	0	0	0	0	0	1	AAEL003014	0	0	0	0	0	1	AAEL003014	0	0	0	0	0	1
AAEL003016	0	1	0	0	0	0	AAEL003016	0	1	0	0	0	0	AAEL003016	1	0	0	0	0	0	AAEL003016	1	0	0	0	0	0	AAEL003016	0	0	1	0	0	0
AAEL003018	0	0	0	0	0	1	AAEL003018	0	0	0	0	0	1	AAEL003018	0	0	0	0	0	1	AAEL003018	0	0	0	0	0	1	AAEL003018	0	0	0	1	0	0
AAEL003019	0	0	0	0	0	1	AAEL003019	0	0	0	0	0	1	AAEL003019	0	0	0	0	0	1	AAEL003019	0	0	0	0	0	1	AAEL003019	0	0	0	0	0	1
AAEL003020	1	0	0	0	0	0	AAEL003020	1	0	0	0	0	0	AAEL003020	1	0	0	0	0	0	AAEL003020	1	0	0	0	0	0	AAEL003020	1	0	0	0	0	0
AAEL003022	0	0	0	0	0	1	AAEL003022	0	0	0	0	0	1	AAEL003022	0	0	0	0	0	1	AAEL003022	0	0	0	0	0	1	AAEL003022	0	0	0	0	0	1
AAEL003026	0	0	0	0	0	1	AAEL003026	0	0	0	0	0	1	AAEL003026	0	0	0	0	0	1	AAEL003026	0	0	0	0	0	1	AAEL003026	0	0	0	0	0	1
AAEL003032	0	0	0	0	0	1	AAEL003032	0	0	0	0	0	1	AAEL003032	0	0	0	0	0	1	AAEL003032	0	0	0	0	0	1	AAEL003032	0	0	0	0	1	0
AAEL003034	0	0	0	0	0	1	AAEL003034	0	0	0	0	0	1	AAEL003034	0	0	0	0	0	1	AAEL003034	0	0	0	0	0	1	AAEL003034	0	0	0	0	0	1
AAEL003035	1	0	0	0	0	0	AAEL003035	1	0	0	0	0	0	AAEL003035	0	0	0	0	0	1	AAEL003035	0	0	0	0	0	1	AAEL003035	0	1	0	0	0	0
AAEL003036	0	0	0	0	0	1	AAEL003036	0	0	0	0	0	1	AAEL003036	0	0	0	0	0	1	AAEL003036	0	0	0	0	0	1	AAEL003036	0	0	0	0	0	1
AAEL003039	0	0	0	0	0	1	AAEL003039	0	0	0	0	0	1	AAEL003039	0	0	0	0	0	1	AAEL003039	0	0	0	0	0	1	AAEL003039	0	0	0	0	0	1
AAEL003041	0	0	0	0	0	1	AAEL003041	0	0	0	0	0	1	AAEL003041	0	0	0	0	1	0	AAEL003041	0	0	0	1	0	0	AAEL003041	0	0	0	1	0	0
AAEL003043	1	0	0	0	0	0	AAEL003043	1	0	0	0	0	0	AAEL003043	0	0	0	0	0	1	AAEL003043	0	0	0	0	0	1	AAEL003043	0	1	0	0	0	0
AAEL003046	0	0	0	0	0	1	AAEL003046	0	0	0	0	0	1	AAEL003046	0	0	0	0	0	1	AAEL003046	0	0	0	0	0	1	AAEL003046	0	0	0	0	0	1
AAEL003047	0	0	0	0	0	1	AAEL003047	0	0	0	0	0	1	AAEL003047	0	0	0	0	0	1	AAEL003047	0	0	0	0	0	1	AAEL003047	0	0	0	0	0	1
AAEL003049	0	0	0	0	0	1	AAEL003049	0	0	0	0	0	1	AAEL003049	0	0	0	0	1	0	AAEL003049	0	0	0	1	0	0	AAEL003049	0	0	0	1	0	0
AAEL003051	0	0	0	0	0	1	AAEL003051	0	0	0	0	0	1	AAEL003051	0	0	0	0	0	1	AAEL003051	0	0	0	0	0	1	AAEL003051	0	0	0	0	0	1
AAEL003052	0	0	0	0	0	1	AAEL003052	0	0	0	0	0	1	AAEL003052	0	0	0	0	0	1	AAEL003052	0	0	0	0	0	1	AAEL003052	0	0	0	0	0	1
AAEL003055	0	0	0	0	0	1	AAEL003055	0	0	0	0	0	1	AAEL003055	0	0	0	0	0	1	AAEL003055	0	0	0	0	0	1	AAEL003055	0	0	0	0	0	1
AAEL003056	1	0	0	0	0	0	AAEL003056	1	0	0	0	0	0	AAEL003056	0	0	0	0	0	1	AAEL003056	0	0	0	0	0	1	AAEL003056	0	1	0	0	0	0
AAEL003058	0	0	0	0	0	1	AAEL003058	0	0	0	0	0	1	AAEL003058	1	0	0	0	0	0	AAEL003058	1	0	0	0	0	0	AAEL003058	0	0	1	0	0	0
AAEL003059	0	0	0	0	0	1	AAEL003059	0	0	0	0	0	1	AAEL003059	0	0	0	0	0	1	AAEL003059	0	0	0	0	0	1	AAEL003059	0	0	0	0	0	1
AAEL003060	0	0	0	0	0	1	AAEL003060	0	0	0	0	0	1	AAEL003060	0	0	0	0	1	0	AAEL003060	0	0	0	0	0	1	AAEL003060	0	0	0	1	0	0
AAEL003063	0	0	0	0	0	1	AAEL003063	0	0	0	0	0	1	AAEL003063	0	0	0	0	0	1	AAEL003063	0	0	0	0	0	1	AAEL003063	0	0	0	0	0	1
AAEL003064	0	0	0	0	0	1	AAEL003064	0	0	0	0	0	1	AAEL003064	0	0	0	0	0	1	AAEL003064	0	0	0	0	0	1	AAEL003064	0	0	0	0	0	1
AAEL003065	0	0	0	0	0	1	AAEL003065	0	0	0	0	0	1	AAEL003065	0	0	0	0	0	1	AAEL003065	0	0	0	0	0	1	AAEL003065	0	0	0	0	0	1
AAEL003066	0	0	0	0	0	1	AAEL003066	0	0	0	0	0	1	AAEL003066	0	0	0	0	1	0	AAEL003066	0	0	0	0	0	1	AAEL003066	0	1	0	0	0	0
AAEL003067	0	0	0	0	0	1	AAEL003067	0	0	0	0	0	1	AAEL003067	0	0	0	0	0	1	AAEL003067	0	0	0	0	0	1	AAEL003067	0	0	0	1	0	0
AAEL003069	1	0	0	0	0	0	AAEL003069	1	0	0	0	0	0	AAEL003069	1	0	0	0	0	0	AAEL003069	1	0	0	0	0	0	AAEL003069	1	0	0	0	0	0
AAEL003070	0	0	0	0	0	1	AAEL003070	0	0	0	0	0	1	AAEL003070	0	0	0	0	0	1	AAEL003070	0	0	0	0	0	1	AAEL003070	0	0	0	0	0	1
AAEL003071	0	0	0	0	0	1	AAEL003071	0	0	0	0	0	1	AAEL003071	0	0	0	0	0	1	AAEL003071	0	0	0	0	0	1	AAEL003071	0	0	0	0	0	1
AAEL003075	0	0	0	0	0	1	AAEL003075	0	0	0	0	0	1	AAEL003075	0	0	0	0	0	1	AAEL003075	0	0	0	0	0	1	AAEL003075	0	0	0	0	0	1
AAEL003076	0	0	0	0	0	1	AAEL003076	0	0	0	0	0	1	AAEL003076	0	0	0	0	0	1	AAEL003076	0	0	0	0	0	1	AAEL003076	0	0	0	1	0	0
AAEL003077	0	0	0	0	0	1	AAEL003077	0	0	0	0	0	1	AAEL003077	0	0	0	0	0	1	AAEL003077	0	0	0	0	0	1	AAEL003077	0	0	0	0	0	1
AAEL003079	1	0	0	0	0	0	AAEL003079	1	0	0	0	0	0	AAEL003079	0	1	0	0	0	0	AAEL003079	0	0	1	0	0	0	AAEL003079	0	1	0	0	0	0
AAEL003083	0	0	0	0	0	1	AAEL003083	0	0	0	0	0	1	AAEL003083	0	0	0	0	0	1	AAEL003083	0	0	0	0	0	1	AAEL003083	0	0	0	0	0	1
AAEL003084	0	0	0	0	0	1	AAEL003084	0	0	0	0	0	1	AAEL003084	0	0	0	0	0	1	AAEL003084	0	0	0	0	0	1	AAEL003084	0	0	0	0	0	1
AAEL003087	0	0	0	0	0	1	AAEL003087	0	0	0	0	0	1	AAEL003087	0	0	0	0	0	1	AAEL003087	0	0	0	0	0	1	AAEL003087	0	0	0	0	1	0
AAEL003088	0	0	0	0	0	1	AAEL003088	0	0	0	0	0	1	AAEL003088	1	0	0	0	0	0	AAEL003088	1	0	0	0	0	0	AAEL003088	0	0	1	0	0	0
AAEL003089	0	0	0	0	0	1	AAEL003089	0	0	0	0	0	1	AAEL003089	0	0	0	0	0	1	AAEL003089	0	0	0	0	0	1	AAEL003089	0	0	0	0	0	1
AAEL003090	0	0	0	0	0	1	AAEL003090	0	0	0	0	0	1	AAEL003090	0	0	0	0	0	1	AAEL003090	0	0	0	0	0	1	AAEL003090	0	0	0	0	0	1
AAEL003091	1	0	0	0	0	0	AAEL003091	1	0	0	0	0	0	AAEL003091	0	0	0	0	0	1	AAEL003091	0	0	0	0	0	1	AAEL003091	0	1	0	0	0	0
AAEL003093	0	0	1	0	0	0	AAEL003093	0	0	0	0	0	1	AAEL003093	0	0	0	0	0	1	AAEL003093	0	0	0	0	0	1	AAEL003093	0	0	0	0	0	1
AAEL003097	0	0	0	0	0	1	AAEL003097	0	0	0	0	0	1	AAEL003097	0	0	0	0	0	1	AAEL003097	0	0	0	0	0	1	AAEL003097	0	0	0	0	0	1
AAEL003098	1	0	0	0	0	0	AAEL003098	1	0	0	0	0	0	AAEL003098	0	0	0	0	0	1	AAEL003098	0	0	0	0	0	1	AAEL003098	0	1	0	0	0	0
AAEL003100	1	0	0	0	0	0	AAEL003100	1	0	0	0	0	0	AAEL003100	0	0	1	0	0	0	AAEL003100	0	0	0	0	0	1	AAEL003100	0	1	0	0	0	0
AAEL003103	0	0	0	0	0	1	AAEL003103	0	0	0	0	0	1	AAEL003103	0	0	0	0	0	1	AAEL003103	0	0	0	0	0	1	AAEL003103	0	0	0	0	0	1
AAEL003104	0	0	0	0	0	1	AAEL003104	0	0	0	0	0	1	AAEL003104	0	0	0	0	0	1	AAEL003104	0	0	0	0	0	1	AAEL003104	0	0	0	1	0	0
AAEL003106	0	0	0	0	0	1	AAEL003106	0	0	0	0	0	1	AAEL003106	0	0	0	0	0	1	AAEL003106	0	0	0	0	0	1	AAEL003106	0	0	0	0	0	1
AAEL003107	1	0	0	0	0	0	AAEL003107	1	0	0	0	0	0	AAEL003107	0	0	1	0	0	0	AAEL003107	0	0	0	0	0	1	AAEL003107	0	1	0	0	0	0
AAEL003108	0	0	0	0	0	1	AAEL003108	0	0	0	0	0	1	AAEL003108	0	0	0	0	0	1	AAEL003108	0	0	0	0	0	1	AAEL003108	0	0	0	0	0	1
AAEL003109	0	0	0	0	0	1	AAEL003109	0	0	0	0	0	1	AAEL003109	0	0	0	0	0	1	AAEL003109	0	0	0	0	0	1	AAEL003109	0	0	0	0	0	1
AAEL003111	1	0	0	0	0	0	AAEL003111	1	0	0	0	0	0	AAEL003111	0	0	0	0	0	1	AAEL003111	0	0	0	0	0	1	AAEL003111	0	0	0	0	0	1
AAEL003112	0	0	0	0	0	1	AAEL003112	0	0	0	0	0	1	AAEL003112	0	0	0	0	0	1	AAEL003112	0	0	0	0	0	1	AAEL003112	0	0	0	0	0	1
AAEL003113	0	0	0	0	0	1	AAEL003113	0	0	0	0	0	1	AAEL003113	0	0	0	0	0	1	AAEL003113	0	0	0	0	0	1	AAEL003113	0	0	0	0	0	1
AAEL003115	0	0	0	0	0	1	AAEL003115	0	0	0	0	0	1	AAEL003115	0	0	0	0	0	1	AAEL003115	0	0	0	0	0	1	AAEL003115	0	0	0	0	0	1
AAEL003116	0	0	0	0	0	1	AAEL003116	0	0	0	0	0	1	AAEL003116	0	0	0	0	0	1	AAEL003116	0	0	0	0	0	1	AAEL003116	0	0	0	1	0	0
AAEL003117	0	0	0	0	0	1	AAEL003117	0	0	0	0	0	1	AAEL003117	0	0	0	0	0	1	AAEL003117	0	0	0	0	0	1	AAEL003117	0	0	0	0	0	1
AAEL003123	1	0	0	0	0	0	AAEL003123	1	0	0	0	0	0	AAEL003123	0	0	0	0	0	1	AAEL003123	0	0	0	0	0	1	AAEL003123	0	1	0	0	0	0
AAEL003125	0	0	0	0	0	1	AAEL003125	0	0	0	0	0	1	AAEL003125	0	0	0	0	0	1	AAEL003125	0	0	0	0	0	1	AAEL003125	0	0	0	0	0	1
AAEL003127	0	0	0	0	0	1	AAEL003127	0	0	0	0	0	1	AAEL003127	1	0	0	0	0	0	AAEL003127	1	0	0	0	0	0	AAEL003127	0	0	1	0	0	0
AAEL003128	0	0	0	0	0	1	AAEL003128	0	0	0	0	0	1	AAEL003128	0	0	0	0	0	1	AAEL003128	0	0	0	0	0	1	AAEL003128	0	0	0	0	0	1
AAEL003129	0	0	0	0	0	1	AAEL003129	0	0	0	0	0	1	AAEL003129	0	0	0	0	0	1	AAEL003129	0	0	0	0	0	1	AAEL003129	0	0	0	0	0	1
AAEL003130	0	0	0	0	0	1	AAEL003130	0	0	0	0	0	1	AAEL003130	0	0	0	0	0	1	AAEL003130	0	0	0	0	0	1	AAEL003130	0	0	0	0	0	1
AAEL003131	0	0	0	0	0	1	AAEL003131	0	0	0	0	0	1	AAEL003131	0	0	0	0	0	1	AAEL003131	0	0	0	0	0	1	AAEL003131	0	0	0	0	0	1
AAEL003132	0	0	0	0	0	1	AAEL003132	1	0	0	0	0	0	AAEL003132	1	0	0	0	0	0	AAEL003132	1	0	0	0	0	0	AAEL003132	1	0	0	0	0	0
AAEL003133	0	0	0	0	0	1	AAEL003133	0	0	0	0	0	1	AAEL003133	0	0	0	0	0	1	AAEL003133	0	0	0	0	0	1	AAEL003133	0	0	0	0	0	1
AAEL003135	0	0	0	0	0	1	AAEL003135	0	0	0	0	0	1	AAEL003135	0	0	0	0	0	1	AAEL003135	0	0	0	0	0	1	AAEL003135	0	0	0	0	0	1
AAEL003136	0	0	0	0	0	1	AAEL003136	0	0	0	0	0	1	AAEL003136	0	0	0	0	0	1	AAEL003136	0	0	0	0	0	1	AAEL003136	0	0	0	0	0	1
AAEL003137	0	0	0	0	0	1	AAEL003137	0	0	0	0	0	1	AAEL003137	0	0	0	0	0	1	AAEL003137	0	0	0	0	0	1	AAEL003137	0	0	0	1	0	0
AAEL003139	0	0	0	0	0	1	AAEL003139	0	0	0	0	0	1	AAEL003139	0	0	0	0	0	1	AAEL003139	0	0	0	0	0	1	AAEL003139	0	0	0	0	0	1
AAEL003140	0	0	0	0	0	1	AAEL003140	0	0	0	0	0	1	AAEL003140	0	0	0	0	0	1	AAEL003140	0	0	0	0	0	1	AAEL003140	0	0	0	0	0	1
AAEL003141	0	0	0	0	0	1	AAEL003141	0	0	0	0	0	1	AAEL003141	0	0	0	0	0	1	AAEL003141	0	0	0	0	0	1	AAEL003141	0	0	0	0	0	1
AAEL003142	0	0	0	0	0	1	AAEL003142	0	0	0	0	0	1	AAEL003142	0	0	0	0	0	1	AAEL003142	0	0	0	0	0	1	AAEL003142	0	0	0	0	0	1
AAEL003143	0	0	0	0	0	1	AAEL003143	0	0	0	0	0	1	AAEL003143	0	0	0	0	0	1	AAEL003143	0	0	0	0	0	1	AAEL003143	0	0	0	0	0	1
AAEL003144	0	0	0	1	0	0	AAEL003144	0	0	0	0	0	1	AAEL003144	0	0	0	0	0	1	AAEL003144	0	0	0	0	0	1	AAEL003144	0	0	0	0	0	1
AAEL003145	0	0	0	0	0	1	AAEL003145	0	0	0	0	0	1	AAEL003145	0	0	0	0	0	1	AAEL003145	0	0	0	0	0	1	AAEL003145	0	0	0	0	0	1
AAEL003146	0	0	0	0	0	1	AAEL003146	0	0	0	0	0	1	AAEL003146	0	0	0	0	0	1	AAEL003146	0	0	0	0	0	1	AAEL003146	0	0	0	0	0	1
AAEL003147	0	0	0	0	0	1	AAEL003147	0	0	0	0	0	1	AAEL003147	0	0	0	0	0	1	AAEL003147	0	0	0	0	0	1	AAEL003147	0	0	0	0	0	1
AAEL003149	0	0	0	0	0	1	AAEL003149	0	0	0	0	0	1	AAEL003149	0	0	0	0	0	1	AAEL003149	0	0	0	0	0	1	AAEL003149	0	0	0	0	0	1
AAEL003150	0	0	0	0	0	1	AAEL003150	0	0	0	0	0	1	AAEL003150	0	0	0	0	0	1	AAEL003150	0	0	0	0	0	1	AAEL003150	0	0	0	0	0	1
AAEL003151	0	0	0	0	0	1	AAEL003151	0	0	0	0	0	1	AAEL003151	0	0	0	0	0	1	AAEL003151	0	0	0	0	0	1	AAEL003151	0	0	0	0	0	1
AAEL003154	0	0	0	0	0	1	AAEL003154	0	0	0	0	0	1	AAEL003154	0	0	0	0	0	1	AAEL003154	0	0	0	0	0	1	AAEL003154	0	0	0	0	0	1
AAEL003156	0	1	0	0	0	0	AAEL003156	0	0	0	0	0	1	AAEL003156	1	0	0	0	0	0	AAEL003156	1	0	0	0	0	0	AAEL003156	1	0	0	0	0	0
AAEL003157	0	0	0	0	0	1	AAEL003157	0	0	0	0	0	1	AAEL003157	0	0	0	0	0	1	AAEL003157	0	0	0	0	0	1	AAEL003157	0	0	0	0	0	1
AAEL003160	0	0	0	0	0	1	AAEL003160	0	0	0	0	0	1	AAEL003160	0	0	0	0	0	1	AAEL003160	0	0	0	0	0	1	AAEL003160	0	0	0	0	0	1
AAEL003161	0	0	0	0	0	1	AAEL003161	0	0	0	0	0	1	AAEL003161	0	0	0	0	0	1	AAEL003161	0	0	0	0	0	1	AAEL003161	0	0	0	0	0	1
AAEL003162	0	0	0	0	0	1	AAEL003162	0	0	0	0	0	1	AAEL003162	0	0	0	0	0	1	AAEL003162	0	0	0	0	0	1	AAEL003162	0	0	0	0	1	0
AAEL003163	1	0	0	0	0	0	AAEL003163	1	0	0	0	0	0	AAEL003163	1	0	0	0	0	0	AAEL003163	1	0	0	0	0	0	AAEL003163	1	0	0	0	0	0
AAEL003165	0	0	0	0	0	1	AAEL003165	0	0	0	0	0	1	AAEL003165	0	0	0	0	0	1	AAEL003165	0	0	0	0	0	1	AAEL003165	0	0	0	0	0	1
AAEL003170	0	0	0	0	0	1	AAEL003170	0	0	0	0	0	1	AAEL003170	0	0	0	0	0	1	AAEL003170	0	0	0	0	0	1	AAEL003170	0	0	0	0	0	1
AAEL003171	0	0	0	0	0	1	AAEL003171	0	0	0	0	0	1	AAEL003171	0	0	0	0	0	1	AAEL003171	0	0	0	0	0	1	AAEL003171	0	0	0	0	0	1
AAEL003173	1	0	0	0	0	0	AAEL003173	1	0	0	0	0	0	AAEL003173	1	0	0	0	0	0	AAEL003173	1	0	0	0	0	0	AAEL003173	1	0	0	0	0	0
AAEL003174	0	0	0	0	0	1	AAEL003174	0	0	0	0	0	1	AAEL003174	0	0	0	0	0	1	AAEL003174	0	0	0	0	0	1	AAEL003174	0	0	0	0	0	1
AAEL003176	0	0	0	0	0	1	AAEL003176	0	0	0	0	0	1	AAEL003176	0	0	0	0	0	1	AAEL003176	0	0	0	0	0	1	AAEL003176	0	0	0	0	0	1
AAEL003177	0	1	0	0	0	0	AAEL003177	0	0	0	0	0	1	AAEL003177	1	0	0	0	0	0	AAEL003177	1	0	0	0	0	0	AAEL003177	0	0	1	0	0	0
AAEL003179	0	0	0	0	0	1	AAEL003179	0	0	0	0	0	1	AAEL003179	0	0	0	0	0	1	AAEL003179	0	0	0	0	0	1	AAEL003179	0	0	0	0	1	0
AAEL003180	0	0	0	0	0	1	AAEL003180	0	0	0	0	0	1	AAEL003180	0	0	0	0	0	1	AAEL003180	0	0	0	0	0	1	AAEL003180	0	0	0	0	0	1
AAEL003182	1	0	0	0	0	0	AAEL003182	1	0	0	0	0	0	AAEL003182	0	0	1	0	0	0	AAEL003182	0	0	0	0	0	1	AAEL003182	0	1	0	0	0	0
AAEL003183	0	0	0	0	0	1	AAEL003183	1	0	0	0	0	0	AAEL003183	0	0	0	0	0	1	AAEL003183	0	0	0	0	0	1	AAEL003183	0	1	0	0	0	0
AAEL003184	0	0	0	0	0	1	AAEL003184	0	0	0	0	0	1	AAEL003184	0	0	0	0	0	1	AAEL003184	0	0	0	0	0	1	AAEL003184	0	0	0	1	0	0
AAEL003188	0	0	0	0	0	1	AAEL003188	0	0	0	0	0	1	AAEL003188	0	0	0	0	0	1	AAEL003188	0	0	0	0	0	1	AAEL003188	0	0	0	0	0	1
AAEL003190	1	0	0	0	0	0	AAEL003190	1	0	0	0	0	0	AAEL003190	0	0	0	0	0	1	AAEL003190	0	0	0	0	0	1	AAEL003190	0	0	0	0	0	1
AAEL003192	0	0	0	0	0	1	AAEL003192	0	0	0	0	0	1	AAEL003192	0	0	0	0	0	1	AAEL003192	0	0	0	0	0	1	AAEL003192	0	0	0	0	0	1
AAEL003193	0	0	0	0	0	1	AAEL003193	0	0	0	0	0	1	AAEL003193	0	0	0	0	0	1	AAEL003193	0	0	0	0	0	1	AAEL003193	0	0	0	0	0	1
AAEL003194	0	0	0	0	0	1	AAEL003194	0	0	0	0	0	1	AAEL003194	0	0	0	0	0	1	AAEL003194	0	0	0	0	0	1	AAEL003194	0	0	0	0	0	1
AAEL003202	0	0	0	0	0	1	AAEL003202	0	0	0	0	0	1	AAEL003202	1	0	0	0	0	0	AAEL003202	0	0	0	0	0	1	AAEL003202	0	0	0	0	0	1
AAEL003203	0	0	0	0	0	1	AAEL003203	0	0	0	0	0	1	AAEL003203	0	0	0	0	0	1	AAEL003203	0	0	0	0	0	1	AAEL003203	0	0	0	0	0	1
AAEL003206	0	0	0	0	0	1	AAEL003206	0	0	0	0	0	1	AAEL003206	0	0	0	0	0	1	AAEL003206	0	0	0	0	0	1	AAEL003206	0	0	0	0	0	1
AAEL003210	0	0	0	0	0	1	AAEL003210	0	0	0	0	0	1	AAEL003210	0	0	0	0	0	1	AAEL003210	0	0	0	0	0	1	AAEL003210	0	0	0	0	0	1
AAEL003211	1	0	0	0	0	0	AAEL003211	1	0	0	0	0	0	AAEL003211	0	0	0	0	0	1	AAEL003211	0	0	0	0	0	1	AAEL003211	0	1	0	0	0	0
AAEL003213	0	0	0	0	0	1	AAEL003213	0	0	0	0	0	1	AAEL003213	0	0	0	0	0	1	AAEL003213	0	0	0	0	0	1	AAEL003213	0	0	0	0	0	1
AAEL003214	1	0	0	0	0	0	AAEL003214	1	0	0	0	0	0	AAEL003214	0	0	0	0	0	1	AAEL003214	0	0	0	0	0	1	AAEL003214	1	0	0	0	0	0
AAEL003216	0	0	1	0	0	0	AAEL003216	0	0	0	0	0	1	AAEL003216	0	0	0	0	0	1	AAEL003216	0	0	0	1	0	0	AAEL003216	0	0	0	0	0	1
AAEL003217	0	1	0	0	0	0	AAEL003217	0	0	0	0	0	1	AAEL003217	1	0	0	0	0	0	AAEL003217	1	0	0	0	0	0	AAEL003217	0	0	1	0	0	0
AAEL003221	1	0	0	0	0	0	AAEL003221	1	0	0	0	0	0	AAEL003221	1	0	0	0	0	0	AAEL003221	1	0	0	0	0	0	AAEL003221	1	0	0	0	0	0
AAEL003226	0	0	0	0	0	1	AAEL003226	0	0	0	0	0	1	AAEL003226	1	0	0	0	0	0	AAEL003226	1	0	0	0	0	0	AAEL003226	0	0	0	0	0	1
AAEL003228	0	0	0	0	0	1	AAEL003228	0	0	0	0	0	1	AAEL003228	0	0	0	0	0	1	AAEL003228	0	0	0	0	0	1	AAEL003228	0	0	0	0	0	1
AAEL003229	0	0	0	0	0	1	AAEL003229	0	0	0	0	0	1	AAEL003229	0	0	0	0	0	1	AAEL003229	0	0	0	0	0	1	AAEL003229	0	0	0	0	0	1
AAEL003230	0	0	0	0	0	1	AAEL003230	0	0	0	0	0	1	AAEL003230	0	0	0	0	0	1	AAEL003230	0	0	0	0	0	1	AAEL003230	0	0	0	0	0	1
AAEL003231	1	0	0	0	0	0	AAEL003231	1	0	0	0	0	0	AAEL003231	1	0	0	0	0	0	AAEL003231	1	0	0	0	0	0	AAEL003231	1	0	0	0	0	0
AAEL003233	0	0	0	0	0	1	AAEL003233	0	0	0	0	0	1	AAEL003233	0	0	0	0	0	1	AAEL003233	0	0	0	0	0	1	AAEL003233	0	0	0	0	0	1
AAEL003234	0	0	0	0	0	1	AAEL003234	0	0	0	0	0	1	AAEL003234	0	0	0	0	0	1	AAEL003234	0	0	0	0	0	1	AAEL003234	0	0	0	1	0	0
AAEL003235	0	0	0	0	0	1	AAEL003235	0	0	0	0	0	1	AAEL003235	0	0	0	0	0	1	AAEL003235	0	0	0	0	0	1	AAEL003235	0	0	0	1	0	0
AAEL003237	0	0	0	0	0	1	AAEL003237	0	0	0	0	0	1	AAEL003237	0	0	0	0	0	1	AAEL003237	0	0	0	0	0	1	AAEL003237	0	0	0	0	0	1
AAEL003238	0	0	0	0	0	1	AAEL003238	0	0	0	0	0	1	AAEL003238	0	0	0	0	0	1	AAEL003238	0	0	0	0	0	1	AAEL003238	0	0	0	0	0	1
AAEL003239	0	0	0	0	0	1	AAEL003239	0	0	0	0	0	1	AAEL003239	0	0	0	0	0	1	AAEL003239	0	0	0	0	0	1	AAEL003239	0	0	0	0	0	1
AAEL003242	1	0	0	0	0	0	AAEL003242	1	0	0	0	0	0	AAEL003242	1	0	0	0	0	0	AAEL003242	1	0	0	0	0	0	AAEL003242	1	0	0	0	0	0
AAEL003243	0	0	0	0	0	1	AAEL003243	0	0	0	0	0	1	AAEL003243	0	0	0	0	0	1	AAEL003243	0	0	0	0	0	1	AAEL003243	0	0	0	0	0	1
AAEL003244	0	0	0	0	0	1	AAEL003244	0	0	0	0	0	1	AAEL003244	0	0	0	0	0	1	AAEL003244	0	0	0	0	0	1	AAEL003244	0	0	0	0	0	1
AAEL003245	0	0	0	0	0	1	AAEL003245	0	0	0	0	0	1	AAEL003245	0	0	0	0	0	1	AAEL003245	0	0	0	0	0	1	AAEL003245	0	0	0	0	0	1
AAEL003246	0	0	0	0	0	1	AAEL003246	0	0	0	0	0	1	AAEL003246	0	0	0	0	0	1	AAEL003246	0	0	0	0	0	1	AAEL003246	0	0	0	0	0	1
AAEL003253	0	0	0	0	0	1	AAEL003253	0	0	0	0	0	1	AAEL003253	0	0	0	0	0	1	AAEL003253	0	0	0	0	0	1	AAEL003253	0	0	0	0	0	1
AAEL003255	0	0	1	0	0	0	AAEL003255	0	0	0	0	0	1	AAEL003255	0	0	0	0	0	1	AAEL003255	0	0	0	0	0	1	AAEL003255	0	0	0	1	0	0
AAEL003256	0	0	0	0	0	1	AAEL003256	0	0	0	0	0	1	AAEL003256	0	0	1	0	0	0	AAEL003256	0	1	0	0	0	0	AAEL003256	0	0	0	0	0	1
AAEL003257	0	1	0	0	0	0	AAEL003257	0	0	0	0	0	1	AAEL003257	1	0	0	0	0	0	AAEL003257	1	0	0	0	0	0	AAEL003257	0	0	1	0	0	0
AAEL003259	0	0	0	0	1	0	AAEL003259	0	0	0	1	0	0	AAEL003259	0	0	0	0	1	0	AAEL003259	0	0	0	1	0	0	AAEL003259	0	0	0	1	0	0
AAEL003260	1	0	0	0	0	0	AAEL003260	1	0	0	0	0	0	AAEL003260	0	0	0	0	0	1	AAEL003260	0	0	0	0	0	1	AAEL003260	0	1	0	0	0	0
AAEL003262	0	0	0	0	0	1	AAEL003262	0	1	0	0	0	0	AAEL003262	0	0	0	0	0	1	AAEL003262	0	0	0	0	0	1	AAEL003262	0	0	0	0	0	1
AAEL003264	0	0	0	0	0	1	AAEL003264	0	0	0	0	0	1	AAEL003264	0	0	0	0	0	1	AAEL003264	0	0	0	0	0	1	AAEL003264	0	0	0	0	0	1
AAEL003265	0	1	0	0	0	0	AAEL003265	0	0	0	0	0	1	AAEL003265	1	0	0	0	0	0	AAEL003265	1	0	0	0	0	0	AAEL003265	0	0	1	0	0	0
AAEL003267	0	0	0	0	0	1	AAEL003267	0	0	0	0	0	1	AAEL003267	0	0	0	0	0	1	AAEL003267	0	0	0	0	0	1	AAEL003267	0	0	0	0	0	1
[truncated: 11,387 more rows]

## Sheet: Supplementary Data 6
Supplementary Data 6. A summary of gene numbers for each cluster based on RNA-seq data from pure species. The pipeline is shown in Supplementary Figure 5.
1) REPRODUCTIVE_SEX						Sum
LOW_EXP_SEX	SPECIFIC_MALE	SPECIFIC_FEMALE	BIASED_MALE	BIASED_FEMALE	UNBIASED_SEX
2368	737	202	406	336	9334	13383
2) REPRODUCTIVE_SPECIES
LOW_EXP_SPECIES	SPECIFIC_Uganda	SPECIFIC_mascarensis	BIASED_Uganda	BIASED_mascarensis	UNBIASED_SPECIES
2431	77	101	39	24	10711	13383
3) CARCASS_SEX
LOW_EXP_SEX	SPECIFIC_MALE	SPECIFIC_FEMALE	BIASED_MALE	BIASED_FEMALE	UNBIASED_SEX
2951	15	127	29	176	10085	13383
4) CARCASS_SPECIES
LOW_EXP_SPECIES	SPECIFIC_Uganda	SPECIFIC_mascarensis	BIASED_Uganda	BIASED_mascarensis	UNBIASED_SPECIES
2920	75	59	101	41	10187	13383
5) TISSUE
LOW_EXP_TISSUE	SPECIFIC_CARCAS	SPECIFIC_REPRODUCTIVE	BIASED_CARCAS	BIASED_REPRODUCTIVE	UNBIASED_TISSUE
1763	662	900	834	519	8705	13383
1) Sex-specific/biased expression in reproductive organs (REPRODUCTIVE_SEX)
2) Species-specific/biased expression in reproductive organs (REPRODUCTIVE_SPECIES)
3) Sex-specific/biased expression in carcass (CARCASS_SEX)
4) Species-specific/biased expression in carcass (CARCASS_SPECIES)
5) Tissue-specific/biased expression (TISSUE)

## Sheet: Supplementary Data 7
Supplementary Data 7. Summary of gene lists for female (f)- and reproductive (r)-associated expression.
Color	Expression pattern	f-specific and r-specific	f-specific and r-biased	f-biased and r-specific	f-biased and r-biased	f-specific and tissue-unbiased	f-biased and tissue-unbiased
	Up-regulation	0	0	0	0	0	0
	No change	58	3	44	65	66	193
	Down-regulation	4	0	0	1	3	1
	Other	21	0	5	3	24	12
	Total	83	3	49	69	93	206

## Sheet: Supplementary Data 8
Supplementary Data 8. Gene lists for female (f)- and reproductive (r)-associated expression. Group information and differential expression values are included for each gene.
f-specific and r-specific
P2_5.UfR_vs_UUMfR	logFC	FDR	P2_5.MfR_vs_UUMfR	logFC	FDR	P2_3.UUMfR_vs_UUMixR	logFC	FDR	P1_3.UfR_vs_UUMixR	logFC	FDR	P1_3.MfR_vs_UUMixR	logFC	FDR	#GENE	LOW_EXP_SEX	SPECIFIC_MALE	SPECIFIC_FEMALE	BIASED_MALE	BIASED_FEMALE	UNBIASED_SEX	#GENE	LOW_EXP_SPECIES	SPECIFIC_Uganda	SPECIFIC_mascarensis	BIASED_Uganda	BIASED_mascarensis	UNBIASED_SPECIES	#GENE	LOW_EXP_SEX	SPECIFIC_MALE	SPECIFIC_FEMALE	BIASED_MALE	BIASED_FEMALE	UNBIASED_SEX	#GENE	LOW_EXP_SPECIES	SPECIFIC_Uganda	SPECIFIC_mascarensis	BIASED_Uganda	BIASED_mascarensis	UNBIASED_SPECIES	#GENE	LOW_EXP_TISSUE	SPECIFIC_CARCASE	SPECIFIC_REPRODUCTIVE	BIASED_CARCASE	BIASED_REPRODUCTIVE	UNBIASED_TISSUE
AAEL000776	0.160523	1	AAEL000776	-1.63521	0.000177632	AAEL000776	-0.433815	0.412445	AAEL000776	-0.27327	0.639014	AAEL000776	-2.06865	4.43674e-07	AAEL000776	0	0	1	0	0	0	AAEL000776	0	0	0	0	0	1	AAEL000776	1	0	0	0	0	0	AAEL000776	1	0	0	0	0	0	AAEL000776	0	0	1	0	0	0
AAEL025874	0.17057	1	AAEL025874	-1.53198	0.000368945	AAEL025874	-0.600673	0.194295	AAEL025874	-0.429309	0.380927	AAEL025874	-2.12566	8.82373e-08	AAEL025874	0	0	1	0	0	0	AAEL025874	0	0	0	0	0	1	AAEL025874	1	0	0	0	0	0	AAEL025874	1	0	0	0	0	0	AAEL025874	0	0	1	0	0	0
AAEL000885	0.00903841	1	AAEL000885	-1.44737	2.10971e-07	AAEL000885	-0.658969	0.0285837	AAEL000885	-0.649627	0.0308865	AAEL000885	-2.10499	1.76558e-15	AAEL000885	0	0	1	0	0	0	AAEL000885	0	0	0	0	0	1	AAEL000885	1	0	0	0	0	0	AAEL000885	1	0	0	0	0	0	AAEL000885	0	0	1	0	0	0
AAEL026038	0.115972	1	AAEL026038	-1.44296	0.0115639	AAEL026038	-0.752575	0.226783	AAEL026038	-0.63658	0.318213	AAEL026038	-2.19542	2.79221e-05	AAEL026038	0	0	1	0	0	0	AAEL026038	0	0	0	0	0	1	AAEL026038	1	0	0	0	0	0	AAEL026038	1	0	0	0	0	0	AAEL026038	0	0	1	0	0	0
AAEL013288	0.0283025	1	AAEL013288	-1.49943	0.000124354	AAEL013288	-0.795014	0.0540418	AAEL013288	-0.766179	0.0640833	AAEL013288	-2.29225	3.82243e-10	AAEL013288	0	0	1	0	0	0	AAEL013288	0	0	0	0	0	1	AAEL013288	1	0	0	0	0	0	AAEL013288	1	0	0	0	0	0	AAEL013288	0	0	1	0	0	0
AAEL021169	-0.330745	1	AAEL021169	-1.86278	3.5126e-07	AAEL021169	-0.804739	0.0395639	AAEL021169	-1.1346	0.00213757	AAEL021169	-2.66514	2.44382e-14	AAEL021169	0	0	1	0	0	0	AAEL021169	0	0	0	0	0	1	AAEL021169	1	0	0	0	0	0	AAEL021169	1	0	0	0	0	0	AAEL021169	0	0	1	0	0	0
AAEL026111	0.250651	1	AAEL026111	-1.16508	0.000355025	AAEL026111	-0.959719	0.00309435	AAEL026111	-0.708854	0.0367485	AAEL026111	-2.12364	1.3705e-12	AAEL026111	0	0	1	0	0	0	AAEL026111	0	0	0	0	0	1	AAEL026111	1	0	0	0	0	0	AAEL026111	1	0	0	0	0	0	AAEL026111	0	0	1	0	0	0
AAEL000961	-0.140648	1	AAEL000961	-1.13614	0.0956495	AAEL000961	-1.05628	0.122292	AAEL000961	-1.19689	0.0721393	AAEL000961	-2.19232	0.00028494	AAEL000961	0	0	1	0	0	0	AAEL000961	0	0	0	0	0	1	AAEL000961	1	0	0	0	0	0	AAEL000961	1	0	0	0	0	0	AAEL000961	0	0	1	0	0	0
AAEL024940	0.139366	1	AAEL024940	-1.8023	0.00327006	AAEL024940	-1.08206	0.0607939	AAEL024940	-0.93954	0.101818	AAEL024940	-2.87127	2.39442e-07	AAEL024940	0	0	1	0	0	0	AAEL024940	0	0	0	0	0	1	AAEL024940	1	0	0	0	0	0	AAEL024940	1	0	0	0	0	0	AAEL024940	0	0	1	0	0	0
AAEL000335	0.217245	1	AAEL000335	-1.25472	0.00168331	AAEL000335	-1.11391	0.00470948	AAEL000335	-0.896531	0.0273078	AAEL000335	-2.36804	1.14236e-10	AAEL000335	0	0	1	0	0	0	AAEL000335	0	0	0	0	0	1	AAEL000335	1	0	0	0	0	0	AAEL000335	1	0	0	0	0	0	AAEL000335	0	0	1	0	0	0
AAEL008829	-0.131645	1	AAEL008829	-0.990399	0.22535	AAEL008829	-1.12407	0.15799	AAEL008829	-1.25569	0.105412	AAEL008829	-2.11441	0.00248043	AAEL008829	0	0	1	0	0	0	AAEL008829	0	0	0	0	0	1	AAEL008829	1	0	0	0	0	0	AAEL008829	1	0	0	0	0	0	AAEL008829	0	0	1	0	0	0
AAEL007657	-0.194765	1	AAEL007657	-1.01229	0.257286	AAEL007657	-1.28875	0.132252	AAEL007657	-1.4835	0.0745616	AAEL007657	-2.30101	0.00254464	AAEL007657	0	0	1	0	0	0	AAEL007657	0	0	0	0	0	1	AAEL007657	1	0	0	0	0	0	AAEL007657	1	0	0	0	0	0	AAEL007657	0	0	1	0	0	0
AAEL002422	-0.159537	1	AAEL002422	-0.88997	0.0632237	AAEL002422	-1.39549	0.00157276	AAEL002422	-1.55499	0.000355662	AAEL002422	-2.28536	5.24811e-08	AAEL002422	0	0	1	0	0	0	AAEL002422	0	0	0	0	0	1	AAEL002422	1	0	0	0	0	0	AAEL002422	1	0	0	0	0	0	AAEL002422	0	0	1	0	0	0
AAEL019637	0.601176	1	AAEL019637	-1.74799	9.91464e-05	AAEL019637	-1.49073	0.000134214	AAEL019637	-0.886135	0.0254987	AAEL019637	-3.2165	2.81743e-15	AAEL019637	0	0	1	0	0	0	AAEL019637	0	0	0	0	0	1	AAEL019637	1	0	0	0	0	0	AAEL019637	1	0	0	0	0	0	AAEL019637	0	0	1	0	0	0
AAEL000442	0.481631	1	AAEL000442	-1.00529	0.190356	AAEL000442	-1.5761	0.0266652	AAEL000442	-1.09445	0.143134	AAEL000442	-2.58132	9.89253e-05	AAEL000442	0	0	1	0	0	0	AAEL000442	0	0	0	0	0	1	AAEL000442	1	0	0	0	0	0	AAEL000442	1	0	0	0	0	0	AAEL000442	0	0	1	0	0	0
AAEL022061	0.564238	1	AAEL022061	-1.43584	0.00656435	AAEL022061	-1.62129	0.000692458	AAEL022061	-1.05481	0.0310914	AAEL022061	-3.04606	1.69251e-10	AAEL022061	0	0	1	0	0	0	AAEL022061	0	0	0	0	0	1	AAEL022061	1	0	0	0	0	0	AAEL022061	1	0	0	0	0	0	AAEL022061	0	0	1	0	0	0
AAEL023640	-0.0458661	1	AAEL023640	1.74272	0.000366076	AAEL023640	-2.85531	6.66515e-11	AAEL023640	-2.89008	3.35785e-11	AAEL023640	-1.09763	0.00570421	AAEL023640	0	0	1	0	0	0	AAEL023640	0	0	0	0	0	1	AAEL023640	1	0	0	0	0	0	AAEL023640	1	0	0	0	0	0	AAEL023640	0	0	1	0	0	0
AAEL008752	-0.218234	1	AAEL008752	4.1857	8.53966e-05	AAEL008752	-2.48584	0.024213	AAEL008752	-2.70131	0.0139631	AAEL008752	1.68589	0.0491331	AAEL008752	0	0	1	0	0	0	AAEL008752	0	1	0	0	0	0	AAEL008752	1	0	0	0	0	0	AAEL008752	1	0	0	0	0	0	AAEL008752	0	0	1	0	0	0
AAEL009484	-0.458037	1	AAEL009484	7.70689	3.18155e-11	AAEL009484	-3.68254	0.000372212	AAEL009484	-4.14008	7.12849e-05	AAEL009484	4.00859	1.57992e-05	AAEL009484	0	0	1	0	0	0	AAEL009484	0	1	0	0	0	0	AAEL009484	1	0	0	0	0	0	AAEL009484	1	0	0	0	0	0	AAEL009484	0	0	1	0	0	0
AAEL002564	-0.278119	1	AAEL002564	4.60893	2.34813e-05	AAEL002564	-3.82258	0.000239347	AAEL002564	-4.10048	8.6692e-05	AAEL002564	0.786045	0.462754	AAEL002564	0	0	1	0	0	0	AAEL002564	0	0	0	1	0	0	AAEL002564	1	0	0	0	0	0	AAEL002564	1	0	0	0	0	0	AAEL002564	0	0	1	0	0	0
AAEL022395	-0.50571	1	AAEL022395	3.86055	0.000551748	AAEL022395	-4.0311	0.000179933	AAEL022395	-4.52928	3.69353e-05	AAEL022395	-0.167997	0.889015	AAEL022395	0	0	1	0	0	0	AAEL022395	0	0	0	1	0	0	AAEL022395	1	0	0	0	0	0	AAEL022395	1	0	0	0	0	0	AAEL022395	0	0	1	0	0	0
AAEL010110	-0.599344	1	AAEL010110	-0.268809	0.688581	AAEL010110	1.14121	0.0248588	AAEL010110	0.542272	0.357259	AAEL010110	0.869421	0.0784379	AAEL010110	0	0	1	0	0	0	AAEL010110	0	0	0	0	0	1	AAEL010110	1	0	0	0	0	0	AAEL010110	1	0	0	0	0	0	AAEL010110	0	0	1	0	0	0
AAEL003321	-0.151694	1	AAEL003321	-0.451563	0.362208	AAEL003321	0.41851	0.412503	AAEL003321	0.266632	0.63535	AAEL003321	-0.0330375	0.973161	AAEL003321	0	0	1	0	0	0	AAEL003321	0	0	0	0	0	1	AAEL003321	1	0	0	0	0	0	AAEL003321	1	0	0	0	0	0	AAEL003321	0	0	1	0	0	0
AAEL010907	-0.350673	1	AAEL010907	-0.51593	0.319	AAEL010907	0.370371	0.511287	AAEL010907	0.0201795	1	AAEL010907	-0.145248	0.798481	AAEL010907	0	0	1	0	0	0	AAEL010907	0	0	0	0	0	1	AAEL010907	1	0	0	0	0	0	AAEL010907	1	0	0	0	0	0	AAEL010907	0	0	1	0	0	0
AAEL008449	-0.456913	1	AAEL008449	0.500269	0.386876	AAEL008449	0.201821	0.780414	AAEL008449	-0.254555	0.709482	AAEL008449	0.70058	0.155991	AAEL008449	0	0	1	0	0	0	AAEL008449	0	0	0	0	0	1	AAEL008449	1	0	0	0	0	0	AAEL008449	1	0	0	0	0	0	AAEL008449	0	0	1	0	0	0
AAEL002586	0.0719839	1	AAEL002586	-1.51113	1.459e-05	AAEL002586	0.00401213	1	AAEL002586	0.0759132	0.901709	AAEL002586	-1.50606	5.47545e-06	AAEL002586	0	0	1	0	0	0	AAEL002586	0	0	0	0	0	1	AAEL002586	1	0	0	0	0	0	AAEL002586	1	0	0	0	0	0	AAEL002586	0	0	1	0	0	0
AAEL013544	0.0442691	1	AAEL013544	-0.710266	0.0203323	AAEL013544	-0.0988997	0.826743	AAEL013544	-0.0546272	0.917196	AAEL013544	-0.808866	0.00380605	AAEL013544	0	0	1	0	0	0	AAEL013544	0	0	0	0	0	1	AAEL013544	1	0	0	0	0	0	AAEL013544	1	0	0	0	0	0	AAEL013544	0	0	1	0	0	0
AAEL012339	0.294637	1	AAEL012339	0.925374	0.0849344	AAEL012339	-0.174849	0.817768	AAEL012339	0.119517	0.884867	AAEL012339	0.749184	0.134643	AAEL012339	0	0	1	0	0	0	AAEL012339	0	0	0	0	0	1	AAEL012339	1	0	0	0	0	0	AAEL012339	1	0	0	0	0	0	AAEL012339	0	0	1	0	0	0
AAEL011631	-0.0363747	1	AAEL011631	0.256127	0.600194	AAEL011631	-0.179381	0.72984	AAEL011631	-0.215481	0.672313	AAEL011631	0.0765816	0.879079	AAEL011631	0	0	1	0	0	0	AAEL011631	0	0	0	0	0	1	AAEL011631	1	0	0	0	0	0	AAEL011631	1	0	0	0	0	0	AAEL011631	0	0	1	0	0	0
AAEL007584	0.0780501	1	AAEL007584	-1.78355	4.63326e-11	AAEL007584	-0.1825	0.633174	AAEL007584	-0.104436	0.80864	AAEL007584	-1.96515	3.00367e-14	AAEL007584	0	0	1	0	0	0	AAEL007584	0	0	0	0	0	1	AAEL007584	1	0	0	0	0	0	AAEL007584	1	0	0	0	0	0	AAEL007584	0	0	1	0	0	0
AAEL007458	0.0726893	1	AAEL007458	-1.28038	0.00140096	AAEL007458	-0.314628	0.533176	AAEL007458	-0.241813	0.649992	AAEL007458	-1.59352	1.84374e-05	AAEL007458	0	0	1	0	0	0	AAEL007458	0	0	0	0	0	1	AAEL007458	1	0	0	0	0	0	AAEL007458	1	0	0	0	0	0	AAEL007458	0	0	1	0	0	0
AAEL004396	-0.248473	1	AAEL004396	-0.238185	0.663222	AAEL004396	-0.353952	0.478077	AAEL004396	-0.602285	0.176174	AAEL004396	-0.59192	0.146718	AAEL004396	0	0	1	0	0	0	AAEL004396	0	0	0	0	0	1	AAEL004396	1	0	0	0	0	0	AAEL004396	1	0	0	0	0	0	AAEL004396	0	0	1	0	0	0
AAEL021453	0.0586787	1	AAEL021453	-0.930201	0.00658567	AAEL021453	-0.368696	0.352043	AAEL021453	-0.30994	0.451732	AAEL021453	-1.29832	3.13047e-05	AAEL021453	0	0	1	0	0	0	AAEL021453	0	0	0	0	0	1	AAEL021453	1	0	0	0	0	0	AAEL021453	1	0	0	0	0	0	AAEL021453	0	0	1	0	0	0
AAEL025814	-0.055307	1	AAEL025814	-0.618152	0.131324	AAEL025814	-0.448108	0.297764	AAEL025814	-0.502805	0.225637	AAEL025814	-1.0642	0.00252317	AAEL025814	0	0	1	0	0	0	AAEL025814	0	0	0	0	0	1	AAEL025814	1	0	0	0	0	0	AAEL025814	1	0	0	0	0	0	AAEL025814	0	0	1	0	0	0
AAEL013799	-0.14036	1	AAEL013799	-0.831319	0.0491044	AAEL013799	-0.460567	0.320053	AAEL013799	-0.60035	0.169729	AAEL013799	-1.29014	0.000588907	AAEL013799	0	0	1	0	0	0	AAEL013799	0	0	0	0	0	1	AAEL013799	1	0	0	0	0	0	AAEL013799	1	0	0	0	0	0	AAEL013799	0	0	1	0	0	0
AAEL005938	-0.104198	1	AAEL005938	0.062379	0.910418	AAEL005938	-0.483503	0.138724	AAEL005938	-0.587479	0.060371	AAEL005938	-0.420809	0.164771	AAEL005938	0	0	1	0	0	0	AAEL005938	0	0	0	0	0	1	AAEL005938	1	0	0	0	0	0	AAEL005938	1	0	0	0	0	0	AAEL005938	0	0	1	0	0	0
AAEL005923	-0.341549	1	AAEL005923	-0.766026	0.0719321	AAEL005923	-0.490753	0.281933	AAEL005923	-0.830818	0.0418751	AAEL005923	-1.25369	0.000780535	AAEL005923	0	0	1	0	0	0	AAEL005923	0	0	0	0	0	1	AAEL005923	1	0	0	0	0	0	AAEL005923	1	0	0	0	0	0	AAEL005923	0	0	1	0	0	0
AAEL011537	-0.0148945	1	AAEL011537	-0.106677	0.904197	AAEL011537	-0.549397	0.331333	AAEL011537	-0.563264	0.309254	AAEL011537	-0.653674	0.179748	AAEL011537	0	0	1	0	0	0	AAEL011537	0	0	0	0	0	1	AAEL011537	1	0	0	0	0	0	AAEL011537	1	0	0	0	0	0	AAEL011537	0	0	1	0	0	0
AAEL017080	-0.109418	1	AAEL017080	-0.761592	0.161541	AAEL017080	-0.549968	0.3383	AAEL017080	-0.65896	0.227957	AAEL017080	-1.31028	0.0052238	AAEL017080	0	0	1	0	0	0	AAEL017080	0	0	0	0	0	1	AAEL017080	1	0	0	0	0	0	AAEL017080	1	0	0	0	0	0	AAEL017080	0	0	1	0	0	0
AAEL013295	-0.0927049	1	AAEL013295	-0.814071	0.0385758	AAEL013295	-0.581949	0.156833	AAEL013295	-0.674506	0.0890581	AAEL013295	-1.39556	6.08145e-05	AAEL013295	0	0	1	0	0	0	AAEL013295	0	0	0	0	0	1	AAEL013295	1	0	0	0	0	0	AAEL013295	1	0	0	0	0	0	AAEL013295	0	0	1	0	0	0
AAEL023212	0.220802	1	AAEL023212	-0.926755	0.0314399	AAEL023212	-0.587568	0.197498	AAEL023212	-0.366599	0.464041	AAEL023212	-1.51247	7.843e-05	AAEL023212	0	0	1	0	0	0	AAEL023212	0	0	0	0	0	1	AAEL023212	1	0	0	0	0	0	AAEL023212	1	0	0	0	0	0	AAEL023212	0	0	1	0	0	0
AAEL008182	0.0496781	1	AAEL008182	-0.731399	0.0659224	AAEL008182	-0.604996	0.136655	AAEL008182	-0.55517	0.175909	AAEL008182	-1.33577	0.000123771	AAEL008182	0	0	1	0	0	0	AAEL008182	0	0	0	0	0	1	AAEL008182	1	0	0	0	0	0	AAEL008182	1	0	0	0	0	0	AAEL008182	0	0	1	0	0	0
AAEL013300	-0.0634337	1	AAEL013300	-0.639028	0.0703755	AAEL013300	-0.610598	0.0829081	AAEL013300	-0.673734	0.0497506	AAEL013300	-1.24873	4.67028e-05	AAEL013300	0	0	1	0	0	0	AAEL013300	0	0	0	0	0	1	AAEL013300	1	0	0	0	0	0	AAEL013300	1	0	0	0	0	0	AAEL013300	0	0	1	0	0	0
AAEL025458	-0.0766589	1	AAEL025458	-0.249494	0.705624	AAEL025458	-0.634037	0.236315	AAEL025458	-0.7102	0.171451	AAEL025458	-0.882393	0.0578205	AAEL025458	0	0	1	0	0	0	AAEL025458	0	0	0	0	0	1	AAEL025458	1	0	0	0	0	0	AAEL025458	1	0	0	0	0	0	AAEL025458	0	0	1	0	0	0
AAEL001559	0.259826	1	AAEL001559	-1.04035	0.00370792	AAEL001559	-0.648537	0.0857656	AAEL001559	-0.388623	0.348028	AAEL001559	-1.68782	2.18024e-07	AAEL001559	0	0	1	0	0	0	AAEL001559	0	0	0	0	0	1	AAEL001559	1	0	0	0	0	0	AAEL001559	1	0	0	0	0	0	AAEL001559	0	0	1	0	0	0
AAEL012659	0.252585	1	AAEL012659	-0.524974	0.270429	AAEL012659	-0.661046	0.144728	AAEL012659	-0.408315	0.413754	AAEL012659	-1.18473	0.00255973	AAEL012659	0	0	1	0	0	0	AAEL012659	0	0	0	0	0	1	AAEL012659	1	0	0	0	0	0	AAEL012659	1	0	0	0	0	0	AAEL012659	0	0	1	0	0	0
AAEL000889	0.0622445	1	AAEL000889	-0.66669	0.107554	AAEL000889	-0.673086	0.0989559	AAEL000889	-0.610522	0.140741	AAEL000889	-1.33851	0.000176281	AAEL000889	0	0	1	0	0	0	AAEL000889	0	0	0	0	0	1	AAEL000889	1	0	0	0	0	0	AAEL000889	1	0	0	0	0	0	AAEL000889	0	0	1	0	0	0
AAEL007783	0.256673	1	AAEL007783	-0.951299	0.0059072	AAEL007783	-0.687975	0.0529776	AAEL007783	-0.431212	0.263019	AAEL007783	-1.63839	1.49522e-07	AAEL007783	0	0	1	0	0	0	AAEL007783	0	0	0	0	0	1	AAEL007783	1	0	0	0	0	0	AAEL007783	1	0	0	0	0	0	AAEL007783	0	0	1	0	0	0
AAEL013338	0.29552	1	AAEL013338	-0.808216	0.286859	AAEL013338	-0.70564	0.365625	AAEL013338	-0.410106	0.638752	AAEL013338	-1.51369	0.0185148	AAEL013338	0	0	1	0	0	0	AAEL013338	0	0	0	0	0	1	AAEL013338	1	0	0	0	0	0	AAEL013338	1	0	0	0	0	0	AAEL013338	0	0	1	0	0	0
AAEL026387	-0.181841	1	AAEL026387	-0.434465	0.510678	AAEL026387	-0.708451	0.236311	AAEL026387	-0.88967	0.118157	AAEL026387	-1.14156	0.0263332	AAEL026387	0	0	1	0	0	0	AAEL026387	0	0	0	0	0	1	AAEL026387	1	0	0	0	0	0	AAEL026387	1	0	0	0	0	0	AAEL026387	0	0	1	0	0	0
AAEL019551	-0.30499	1	AAEL019551	-0.855587	0.00427149	AAEL019551	-0.709733	0.0183211	AAEL019551	-1.01454	0.000355662	AAEL019551	-1.56491	6.3148e-09	AAEL019551	0	0	1	0	0	0	AAEL019551	0	0	0	0	0	1	AAEL019551	1	0	0	0	0	0	AAEL019551	1	0	0	0	0	0	AAEL019551	0	0	1	0	0	0
AAEL004817	0.0137311	1	AAEL004817	-1.2482	0.00399758	AAEL004817	-0.710471	0.122024	AAEL004817	-0.696129	0.128212	AAEL004817	-1.95618	7.998e-07	AAEL004817	0	0	1	0	0	0	AAEL004817	0	0	0	0	0	1	AAEL004817	1	0	0	0	0	0	AAEL004817	1	0	0	0	0	0	AAEL004817	0	0	1	0	0	0
AAEL007097	0.220231	1	AAEL007097	-0.8835	0.263725	AAEL007097	-0.736501	0.367126	AAEL007097	-0.516251	0.557123	AAEL007097	-1.61987	0.0160263	AAEL007097	0	0	1	0	0	0	AAEL007097	0	0	0	0	0	1	AAEL007097	1	0	0	0	0	0	AAEL007097	1	0	0	0	0	0	AAEL007097	0	0	1	0	0	0
AAEL018289	-0.290927	1	AAEL018289	0.267828	0.826798	AAEL018289	-0.752897	0.427275	AAEL018289	-1.04292	0.236546	AAEL018289	-0.484159	0.576841	AAEL018289	0	0	1	0	0	0	AAEL018289	0	0	0	0	0	1	AAEL018289	1	0	0	0	0	0	AAEL018289	1	0	0	0	0	0	AAEL018289	0	0	1	0	0	0
AAEL004821	-0.0379351	1	AAEL004821	-0.772621	0.0226248	AAEL004821	-0.769085	0.0205947	AAEL004821	-0.806833	0.0141176	AAEL004821	-1.54113	2.56022e-07	AAEL004821	0	0	1	0	0	0	AAEL004821	0	0	0	0	0	1	AAEL004821	1	0	0	0	0	0	AAEL004821	1	0	0	0	0	0	AAEL004821	0	0	1	0	0	0
AAEL022128	-0.0452503	1	AAEL022128	-0.82257	0.0410096	AAEL022128	-0.833818	0.0342353	AAEL022128	-0.878898	0.0239165	AAEL022128	-1.65587	2.83079e-06	AAEL022128	0	0	1	0	0	0	AAEL022128	0	0	0	0	0	1	AAEL022128	1	0	0	0	0	0	AAEL022128	1	0	0	0	0	0	AAEL022128	0	0	1	0	0	0
AAEL000923	-0.0284138	1	AAEL000923	-0.931279	0.310384	AAEL000923	-0.874397	0.34776	AAEL000923	-0.902788	0.326078	AAEL000923	-1.8056	0.020361	AAEL000923	0	0	1	0	0	0	AAEL000923	0	0	0	0	0	1	AAEL000923	1	0	0	0	0	0	AAEL000923	1	0	0	0	0	0	AAEL000923	0	0	1	0	0	0
AAEL006123	-0.103048	1	AAEL006123	-0.603314	0.116803	AAEL006123	-0.876928	0.0138108	AAEL006123	-0.979376	0.00508299	AAEL006123	-1.47871	6.12141e-06	AAEL006123	0	0	1	0	0	0	AAEL006123	0	0	0	0	0	1	AAEL006123	1	0	0	0	0	0	AAEL006123	1	0	0	0	0	0	AAEL006123	0	0	1	0	0	0
AAEL005922	-0.041648	1	AAEL005922	-0.796125	0.0108405	AAEL005922	-0.893331	0.0028966	AAEL005922	-0.93486	0.00166036	AAEL005922	-1.68911	1.1269e-09	AAEL005922	0	0	1	0	0	0	AAEL005922	0	0	0	0	0	1	AAEL005922	1	0	0	0	0	0	AAEL005922	1	0	0	0	0	0	AAEL005922	0	0	1	0	0	0
AAEL004104	0.276023	1	AAEL004104	-1.01145	0.0222919	AAEL004104	-0.965115	0.026003	AAEL004104	-0.688784	0.131405	AAEL004104	-1.97484	5.55879e-07	AAEL004104	0	0	1	0	0	0	AAEL004104	0	0	0	0	0	1	AAEL004104	1	0	0	0	0	0	AAEL004104	1	0	0	0	0	0	AAEL004104	0	0	1	0	0	0
AAEL007879	-0.35603	1	AAEL007879	-0.356358	0.462065	AAEL007879	-0.96598	0.0166068	AAEL007879	-1.32159	0.000590486	AAEL007879	-1.32158	0.000398628	AAEL007879	0	0	1	0	0	0	AAEL007879	0	0	0	0	0	1	AAEL007879	1	0	0	0	0	0	AAEL007879	1	0	0	0	0	0	AAEL007879	0	0	1	0	0	0
AAEL003404	0.308229	1	AAEL003404	-0.467465	0.599488	AAEL003404	-0.969401	0.20636	AAEL003404	-0.661147	0.42143	AAEL003404	-1.43673	0.0318637	AAEL003404	0	0	1	0	0	0	AAEL003404	0	0	0	0	0	1	AAEL003404	1	0	0	0	0	0	AAEL003404	1	0	0	0	0	0	AAEL003404	0	0	1	0	0	0
AAEL006354	0.050236	1	AAEL006354	-0.688033	0.366272	AAEL006354	-0.989687	0.162449	AAEL006354	-0.938894	0.184854	AAEL006354	-1.67598	0.00705104	AAEL006354	0	0	1	0	0	0	AAEL006354	0	0	0	0	0	1	AAEL006354	1	0	0	0	0	0	AAEL006354	1	0	0	0	0	0	AAEL006354	0	0	1	0	0	0
AAEL008029	0.197337	1	AAEL008029	-0.128777	0.866935	AAEL008029	-1.0667	0.0209878	AAEL008029	-0.868459	0.0678908	AAEL008029	-1.19268	0.00568823	AAEL008029	0	0	1	0	0	0	AAEL008029	0	0	0	0	0	1	AAEL008029	1	0	0	0	0	0	AAEL008029	1	0	0	0	0	0	AAEL008029	0	0	1	0	0	0
AAEL012828	-0.437087	1	AAEL012828	0.87102	0.0608389	AAEL012828	-1.07455	0.0146852	AAEL012828	-1.50852	0.000366022	AAEL012828	-0.202199	0.692071	AAEL012828	0	0	1	0	0	0	AAEL012828	0	0	0	0	0	1	AAEL012828	1	0	0	0	0	0	AAEL012828	1	0	0	0	0	0	AAEL012828	0	0	1	0	0	0
AAEL006892	0.0888457	1	AAEL006892	-0.58571	0.190998	AAEL006892	-1.07678	0.00703656	AAEL006892	-0.987603	0.0144146	AAEL006892	-1.66148	7.84721e-06	AAEL006892	0	0	1	0	0	0	AAEL006892	0	0	0	0	0	1	AAEL006892	1	0	0	0	0	0	AAEL006892	1	0	0	0	0	0	AAEL006892	0	0	1	0	0	0
AAEL024274	-0.260966	1	AAEL024274	1.85383	1.71441e-06	AAEL024274	-1.10298	0.00569093	AAEL024274	-1.36288	0.00042943	AAEL024274	0.748826	0.0530143	AAEL024274	0	0	1	0	0	0	AAEL024274	0	0	0	0	0	1	AAEL024274	1	0	0	0	0	0	AAEL024274	1	0	0	0	0	0	AAEL024274	0	0	1	0	0	0
AAEL004172	0.0882102	1	AAEL004172	-0.887552	0.0114261	AAEL004172	-1.1113	0.000790919	AAEL004172	-1.02296	0.00223816	AAEL004172	-1.99844	1.62537e-10	AAEL004172	0	0	1	0	0	0	AAEL004172	0	0	0	0	0	1	AAEL004172	1	0	0	0	0	0	AAEL004172	1	0	0	0	0	0	AAEL004172	0	0	1	0	0	0
AAEL008580	0.0616649	1	AAEL008580	-0.0245333	1	AAEL008580	-1.12693	0.0232552	AAEL008580	-1.06506	0.0328163	AAEL008580	-1.151	0.0136074	AAEL008580	0	0	1	0	0	0	AAEL008580	0	0	0	0	0	1	AAEL008580	1	0	0	0	0	0	AAEL008580	1	0	0	0	0	0	AAEL008580	0	0	1	0	0	0
AAEL007855	-0.164936	1	AAEL007855	0.0374756	0.97389	AAEL007855	-1.23788	0.00050546	AAEL007855	-1.40211	6.45703e-05	AAEL007855	-1.19912	0.000523287	AAEL007855	0	0	1	0	0	0	AAEL007855	0	0	0	0	0	1	AAEL007855	1	0	0	0	0	0	AAEL007855	1	0	0	0	0	0	AAEL007855	0	0	1	0	0	0
AAEL004390	-0.0607801	1	AAEL004390	-0.344466	0.766793	AAEL004390	-1.26965	0.152114	AAEL004390	-1.33041	0.12761	AAEL004390	-1.61407	0.0418519	AAEL004390	0	0	1	0	0	0	AAEL004390	0	0	0	0	0	1	AAEL004390	1	0	0	0	0	0	AAEL004390	1	0	0	0	0	0	AAEL004390	0	0	1	0	0	0
AAEL010240	-0.211283	1	AAEL010240	0.149953	0.797444	AAEL010240	-1.31213	0.000498149	AAEL010240	-1.52323	4.01604e-05	AAEL010240	-1.16187	0.00159532	AAEL010240	0	0	1	0	0	0	AAEL010240	0	0	0	0	0	1	AAEL010240	1	0	0	0	0	0	AAEL010240	1	0	0	0	0	0	AAEL010240	0	0	1	0	0	0
AAEL010229	-0.0103197	1	AAEL010229	-0.151055	0.890343	AAEL010229	-1.32722	0.0451257	AAEL010229	-1.33739	0.0422435	AAEL010229	-1.47794	0.0160852	AAEL010229	0	0	1	0	0	0	AAEL010229	0	0	0	0	0	1	AAEL010229	1	0	0	0	0	0	AAEL010229	1	0	0	0	0	0	AAEL010229	0	0	1	0	0	0
AAEL004386	0.0666648	1	AAEL004386	-0.623607	0.473049	AAEL004386	-1.33179	0.0801688	AAEL004386	-1.26511	0.0969211	AAEL004386	-1.95534	0.00455498	AAEL004386	0	0	1	0	0	0	AAEL004386	0	0	0	0	0	1	AAEL004386	1	0	0	0	0	0	AAEL004386	1	0	0	0	0	0	AAEL004386	0	0	1	0	0	0
AAEL021664	-0.0422907	1	AAEL021664	-0.225373	0.743767	AAEL021664	-1.37799	0.00429146	AAEL021664	-1.42022	0.00306758	AAEL021664	-1.60324	0.000464586	AAEL021664	0	0	1	0	0	0	AAEL021664	0	0	0	0	0	1	AAEL021664	1	0	0	0	0	0	AAEL021664	1	0	0	0	0	0	AAEL021664	0	0	1	0	0	0
AAEL004388	0.0465993	1	AAEL004388	-0.362275	0.746561	AAEL004388	-1.40183	0.0995125	AAEL004388	-1.35517	0.111351	AAEL004388	-1.76395	0.0224752	AAEL004388	0	0	1	0	0	0	AAEL004388	0	0	0	0	0	1	AAEL004388	1	0	0	0	0	0	AAEL004388	1	0	0	0	0	0	AAEL004388	0	0	1	0	0	0
AAEL010636	0.123002	1	AAEL010636	0.784752	0.0162339	AAEL010636	-1.62093	2.65912e-08	AAEL010636	-1.49765	3.17045e-07	AAEL010636	-0.835739	0.0054043	AAEL010636	0	0	1	0	0	0	AAEL010636	0	0	0	0	0	1	AAEL010636	1	0	0	0	0	0	AAEL010636	1	0	0	0	0	0	AAEL010636	0	0	1	0	0	0
AAEL001015	0.0460225	1	AAEL001015	0.45483	0.29642	AAEL001015	-1.86589	1.17304e-07	AAEL001015	-1.81914	2.3654e-07	AAEL001015	-1.40969	6.00667e-05	AAEL001015	0	0	1	0	0	0	AAEL001015	0	0	0	0	0	1	AAEL001015	1	0	0	0	0	0	AAEL001015	1	0	0	0	0	0	AAEL001015	0	0	1	0	0	0
AAEL028136	0.403805	1	AAEL028136	0.313738	0.384992	AAEL028136	-1.86966	1.61609e-11	AAEL028136	-1.46577	1.96144e-07	AAEL028136	-1.55572	2.19407e-08	AAEL028136	0	0	1	0	0	0	AAEL028136	0	0	0	0	0	1	AAEL028136	1	0	0	0	0	0	AAEL028136	1	0	0	0	0	0	AAEL028136	0	0	1	0	0	0
AAEL010055	0.228114	1	AAEL010055	-0.453567	0.734767	AAEL010055	-2.31266	0.0126328	AAEL010055	-2.07992	0.0239422	AAEL010055	-2.75479	0.00200957	AAEL010055	0	0	1	0	0	0	AAEL010055	0	0	0	0	0	1	AAEL010055	1	0	0	0	0	0	AAEL010055	1	0	0	0	0	0	AAEL010055	0	0	1	0	0	0
AAEL003012	0.241874	1	AAEL003012	-0.486576	0.275968	AAEL003012	-3.0613	4.30403e-17	AAEL003012	-2.81938	7.58749e-15	AAEL003012	-3.54776	6.47945e-22	AAEL003012	0	0	1	0	0	0	AAEL003012	0	0	0	0	0	1	AAEL003012	1	0	0	0	0	0	AAEL003012	1	0	0	0	0	0	AAEL003012	0	0	1	0	0	0
AAEL005350	-0.106543	1	AAEL005350	1.02963	0.0241415	AAEL005350	-3.17415	4.39507e-15	AAEL005350	-3.27528	7.01196e-16	AAEL005350	-2.13461	5.16192e-08	AAEL005350	0	0	1	0	0	0	AAEL005350	0	0	0	0	0	1	AAEL005350	1	0	0	0	0	0	AAEL005350	1	0	0	0	0	0	AAEL005350	0	0	1	0	0	0
AAEL004199	0.437835	1	AAEL004199	0.280957	0.699842	AAEL004199	-3.33365	3.49719e-12	AAEL004199	-2.8886	6.74929e-10	AAEL004199	-3.03648	8.99954e-11	AAEL004199	0	0	1	0	0	0	AAEL004199	0	0	0	0	0	1	AAEL004199	1	0	0	0	0	0	AAEL004199	1	0	0	0	0	0	AAEL004199	0	0	1	0	0	0
f-specific and r-biased
P2_5.UfR_vs_UUMfR	logFC	FDR	P2_5.MfR_vs_UUMfR	logFC	FDR	P2_3.UUMfR_vs_UUMixR	logFC	FDR	P1_3.UfR_vs_UUMixR	logFC	FDR	P1_3.MfR_vs_UUMixR	logFC	FDR	#GENE	LOW_EXP_SEX	SPECIFIC_MALE	SPECIFIC_FEMALE	BIASED_MALE	BIASED_FEMALE	UNBIASED_SEX	#GENE	LOW_EXP_SPECIES	SPECIFIC_Uganda	SPECIFIC_mascarensis	BIASED_Uganda	BIASED_mascarensis	UNBIASED_SPECIES	#GENE	LOW_EXP_SEX	SPECIFIC_MALE	SPECIFIC_FEMALE	BIASED_MALE	BIASED_FEMALE	UNBIASED_SEX	#GENE	LOW_EXP_SPECIES	SPECIFIC_Uganda	SPECIFIC_mascarensis	BIASED_Uganda	BIASED_mascarensis	UNBIASED_SPECIES	#GENE	LOW_EXP_TISSUE	SPECIFIC_CARCASE	SPECIFIC_REPRODUCTIVE	BIASED_CARCASE	BIASED_REPRODUCTIVE	UNBIASED_TISSUE
AAEL017179	-0.0879158	1	AAEL017179	-0.50443	0.60415	AAEL017179	-0.899622	0.294789	AAEL017179	-0.987314	0.236546	AAEL017179	-1.40349	0.0566212	AAEL017179	0	0	1	0	0	0	AAEL017179	0	0	0	0	0	1	AAEL017179	0	0	0	0	0	1	AAEL017179	0	0	0	0	0	1	AAEL017179	0	0	0	0	1	0
AAEL019453	-0.162452	1	AAEL019453	-0.973762	0.000685187	AAEL019453	-0.511059	0.0998298	AAEL019453	-0.673284	0.0222585	AAEL019453	-1.48414	1.64778e-08	AAEL019453	0	0	1	0	0	0	AAEL019453	0	0	0	0	0	1	AAEL019453	0	0	0	0	0	1	AAEL019453	0	0	0	0	0	1	AAEL019453	0	0	0	0	1	0
AAEL024562	-0.105919	1	AAEL024562	-1.45248	0.0167765	AAEL024562	-0.528808	0.457193	AAEL024562	-0.634652	0.349793	AAEL024562	-1.981	0.000365026	AAEL024562	0	0	1	0	0	0	AAEL024562	0	0	0	0	0	1	AAEL024562	0	0	0	0	1	0	AAEL024562	0	0	0	0	0	1	AAEL024562	0	0	0	0	1	0
f-biased and r-specific
P2_5.UfR_vs_UUMfR	logFC	FDR	P2_5.MfR_vs_UUMfR	logFC	FDR	P2_3.UUMfR_vs_UUMixR	logFC	FDR	P1_3.UfR_vs_UUMixR	logFC	FDR	P1_3.MfR_vs_UUMixR	logFC	FDR	#GENE	LOW_EXP_SEX	SPECIFIC_MALE	SPECIFIC_FEMALE	BIASED_MALE	BIASED_FEMALE	UNBIASED_SEX	#GENE	LOW_EXP_SPECIES	SPECIFIC_Uganda	SPECIFIC_mascarensis	BIASED_Uganda	BIASED_mascarensis	UNBIASED_SPECIES	#GENE	LOW_EXP_SEX	SPECIFIC_MALE	SPECIFIC_FEMALE	BIASED_MALE	BIASED_FEMALE	UNBIASED_SEX	#GENE	LOW_EXP_SPECIES	SPECIFIC_Uganda	SPECIFIC_mascarensis	BIASED_Uganda	BIASED_mascarensis	UNBIASED_SPECIES	#GENE	LOW_EXP_TISSUE	SPECIFIC_CARCASE	SPECIFIC_REPRODUCTIVE	BIASED_CARCASE	BIASED_REPRODUCTIVE	UNBIASED_TISSUE
AAEL024012	0.17196	1	AAEL024012	-4.60178	4.53236e-12	AAEL024012	0.564099	0.416557	AAEL024012	0.733017	0.253697	AAEL024012	-4.03104	1.35322e-10	AAEL024012	0	0	0	0	1	0	AAEL024012	0	0	1	0	0	0	AAEL024012	1	0	0	0	0	0	AAEL024012	1	0	0	0	0	0	AAEL024012	0	0	1	0	0	0
AAEL007799	1.09125	1	AAEL007799	-1.93008	0.00694211	AAEL007799	-1.83588	0.00510768	AAEL007799	-0.74409	0.29875	AAEL007799	-3.7561	1.39278e-08	AAEL007799	0	0	0	0	1	0	AAEL007799	0	0	1	0	0	0	AAEL007799	0	0	0	0	0	1	AAEL007799	0	0	0	0	0	1	AAEL007799	0	0	1	0	0	0
AAEL013570	0.0608997	1	AAEL013570	-1.02154	0.537062	AAEL013570	-1.96789	0.182573	AAEL013570	-1.90631	0.193161	AAEL013570	-2.9877	0.0253395	AAEL013570	0	0	0	0	1	0	AAEL013570	0	0	0	0	0	1	AAEL013570	1	0	0	0	0	0	AAEL013570	1	0	0	0	0	0	AAEL013570	0	0	1	0	0	0
AAEL001949	-0.156148	1	AAEL001949	1.31911	1.96055e-06	AAEL001949	-2.08675	1.23799e-15	AAEL001949	-2.24247	8.05959e-18	AAEL001949	-0.767163	0.00522226	AAEL001949	0	0	0	0	1	0	AAEL001949	0	0	0	0	0	1	AAEL001949	1	0	0	0	0	0	AAEL001949	1	0	0	0	0	0	AAEL001949	0	0	1	0	0	0
AAEL025491	-0.106083	1	AAEL025491	1.43	0.0388198	AAEL025491	-2.99111	2.99866e-06	AAEL025491	-3.09679	1.28446e-06	AAEL025491	-1.56047	0.013094	AAEL025491	0	0	0	0	1	0	AAEL025491	0	0	0	0	0	1	AAEL025491	1	0	0	0	0	0	AAEL025491	1	0	0	0	0	0	AAEL025491	0	0	1	0	0	0
AAEL000411	-0.342561	1	AAEL000411	-0.529018	0.0761127	AAEL000411	0.399973	0.200444	AAEL000411	0.057542	0.904646	AAEL000411	-0.128966	0.690922	AAEL000411	0	0	0	0	1	0	AAEL000411	0	0	0	0	0	1	AAEL000411	1	0	0	0	0	0	AAEL000411	1	0	0	0	0	0	AAEL000411	0	0	1	0	0	0
AAEL002036	-0.141621	1	AAEL002036	0.194654	0.857115	AAEL002036	0.308398	0.742225	AAEL002036	0.166777	0.876502	AAEL002036	0.50304	0.488858	AAEL002036	0	0	0	0	1	0	AAEL002036	0	0	0	0	0	1	AAEL002036	1	0	0	0	0	0	AAEL002036	1	0	0	0	0	0	AAEL002036	0	0	1	0	0	0
AAEL015005	0.15057	1	AAEL015005	-0.202896	0.548818	AAEL015005	0.187056	0.587915	AAEL015005	0.337465	0.263275	AAEL015005	-0.0158378	0.977075	AAEL015005	0	0	0	0	1	0	AAEL015005	0	0	0	0	0	1	AAEL015005	1	0	0	0	0	0	AAEL015005	1	0	0	0	0	0	AAEL015005	0	0	1	0	0	0
AAEL004462	0.0295707	1	AAEL004462	-0.399733	0.602711	AAEL004462	0.0562136	0.965889	AAEL004462	0.0857746	0.937661	AAEL004462	-0.34347	0.602377	AAEL004462	0	0	0	0	1	0	AAEL004462	0	0	0	0	0	1	AAEL004462	1	0	0	0	0	0	AAEL004462	1	0	0	0	0	0	AAEL004462	0	0	1	0	0	0
AAEL010444	0.0944776	1	AAEL010444	-0.979618	0.077488	AAEL010444	0.0337172	0.982649	AAEL010444	0.128162	0.878518	AAEL010444	-0.945699	0.0633592	AAEL010444	0	0	0	0	1	0	AAEL010444	0	0	0	0	0	1	AAEL010444	1	0	0	0	0	0	AAEL010444	1	0	0	0	0	0	AAEL010444	0	0	1	0	0	0
AAEL013813	0.00427096	1	AAEL013813	0.156277	0.917777	AAEL013813	0.0172002	1	AAEL013813	0.0214699	1	AAEL013813	0.173459	0.866961	AAEL013813	0	0	0	0	1	0	AAEL013813	0	0	0	0	0	1	AAEL013813	1	0	0	0	0	0	AAEL013813	1	0	0	0	0	0	AAEL013813	0	0	1	0	0	0
AAEL009454	-0.0172451	1	AAEL009454	-0.462785	0.514226	AAEL009454	-0.0443504	0.975029	AAEL009454	-0.0615851	0.959757	AAEL009454	-0.507017	0.405397	AAEL009454	0	0	0	0	1	0	AAEL009454	0	0	0	0	0	1	AAEL009454	1	0	0	0	0	0	AAEL009454	1	0	0	0	0	0	AAEL009454	0	0	1	0	0	0
AAEL013692	-0.00518367	1	AAEL013692	-0.40997	0.60415	AAEL013692	-0.0648118	0.959722	AAEL013692	-0.0699945	0.955	AAEL013692	-0.474771	0.471351	AAEL013692	0	0	0	0	1	0	AAEL013692	0	0	0	0	0	1	AAEL013692	1	0	0	0	0	0	AAEL013692	1	0	0	0	0	0	AAEL013692	0	0	1	0	0	0
AAEL022743	-0.19739	1	AAEL022743	-0.204518	0.784055	AAEL022743	-0.0719346	0.941488	AAEL022743	-0.269231	0.696726	AAEL022743	-0.276334	0.629461	AAEL022743	0	0	0	0	1	0	AAEL022743	0	0	0	0	0	1	AAEL022743	1	0	0	0	0	0	AAEL022743	1	0	0	0	0	0	AAEL022743	0	0	1	0	0	0
AAEL009263	0.0841071	1	AAEL009263	-0.55134	0.225384	AAEL009263	-0.0897236	0.894916	AAEL009263	-0.00565131	1	AAEL009263	-0.640544	0.11017	AAEL009263	0	0	0	0	1	0	AAEL009263	0	0	0	0	0	1	AAEL009263	1	0	0	0	0	0	AAEL009263	1	0	0	0	0	0	AAEL009263	0	0	1	0	0	0
AAEL009057	0.185987	1	AAEL009057	-0.378339	0.433203	AAEL009057	-0.151735	0.797687	AAEL009057	0.0342304	0.971829	AAEL009057	-0.529979	0.193235	AAEL009057	0	0	0	0	1	0	AAEL009057	0	0	0	0	0	1	AAEL009057	1	0	0	0	0	0	AAEL009057	1	0	0	0	0	0	AAEL009057	0	0	1	0	0	0
AAEL022337	0.00381456	1	AAEL022337	-1.58098	0.000196997	AAEL022337	-0.166647	0.78968	AAEL022337	-0.16272	0.792036	AAEL022337	-1.74608	1.22925e-05	AAEL022337	0	0	0	0	1	0	AAEL022337	0	0	0	0	0	1	AAEL022337	1	0	0	0	0	0	AAEL022337	1	0	0	0	0	0	AAEL022337	0	0	1	0	0	0
AAEL006726	-0.0185357	1	AAEL006726	-0.427379	0.39747	AAEL006726	-0.18739	0.757165	AAEL006726	-0.205916	0.728677	AAEL006726	-0.614718	0.150995	AAEL006726	0	0	0	0	1	0	AAEL006726	0	0	0	0	0	1	AAEL006726	1	0	0	0	0	0	AAEL006726	1	0	0	0	0	0	AAEL006726	0	0	1	0	0	0
AAEL014314	0.253412	1	AAEL014314	-0.1824	0.699354	AAEL014314	-0.243774	0.579964	AAEL014314	0.0095883	1	AAEL014314	-0.426008	0.222349	AAEL014314	0	0	0	0	1	0	AAEL014314	0	0	0	0	0	1	AAEL014314	0	0	0	0	0	1	AAEL014314	0	0	0	0	0	1	AAEL014314	0	0	1	0	0	0
AAEL010593	0.263438	1	AAEL010593	-0.151417	0.790481	AAEL010593	-0.253871	0.610398	AAEL010593	0.00947663	1	AAEL010593	-0.405004	0.309708	AAEL010593	0	0	0	0	1	0	AAEL010593	0	0	0	0	0	1	AAEL010593	1	0	0	0	0	0	AAEL010593	1	0	0	0	0	0	AAEL010593	0	0	1	0	0	0
AAEL006884	-0.263243	1	AAEL006884	-0.412348	0.205416	AAEL006884	-0.374543	0.257151	AAEL006884	-0.637623	0.0318709	AAEL006884	-0.786591	0.00413354	AAEL006884	0	0	0	0	1	0	AAEL006884	0	0	0	0	0	1	AAEL006884	1	0	0	0	0	0	AAEL006884	1	0	0	0	0	0	AAEL006884	0	0	1	0	0	0
AAEL018031	-0.160649	1	AAEL018031	0.951004	0.00197035	AAEL018031	-0.383346	0.275854	AAEL018031	-0.543939	0.0956054	AAEL018031	0.567521	0.0594301	AAEL018031	0	0	0	0	1	0	AAEL018031	0	0	0	0	0	1	AAEL018031	0	0	0	0	0	1	AAEL018031	1	0	0	0	0	0	AAEL018031	0	0	1	0	0	0
AAEL010085	0.273126	1	AAEL010085	-0.346265	0.578976	AAEL010085	-0.424903	0.47493	AAEL010085	-0.15182	0.839866	AAEL010085	-0.770343	0.11017	AAEL010085	0	0	0	0	1	0	AAEL010085	0	0	0	0	0	1	AAEL010085	0	0	0	0	0	1	AAEL010085	1	0	0	0	0	0	AAEL010085	0	0	1	0	0	0
AAEL005049	0.0576261	1	AAEL005049	-0.390667	0.242894	AAEL005049	-0.487463	0.127288	AAEL005049	-0.429802	0.186259	AAEL005049	-0.877986	0.00152612	AAEL005049	0	0	0	0	1	0	AAEL005049	0	0	0	0	0	1	AAEL005049	1	0	0	0	0	0	AAEL005049	1	0	0	0	0	0	AAEL005049	0	0	1	0	0	0
AAEL008137	0.328135	1	AAEL008137	-1.34184	0.000346727	AAEL008137	-0.508005	0.23469	AAEL008137	-0.179914	0.734331	AAEL008137	-1.84857	1.16074e-07	AAEL008137	0	0	0	0	1	0	AAEL008137	0	0	0	0	0	1	AAEL008137	1	0	0	0	0	0	AAEL008137	1	0	0	0	0	0	AAEL008137	0	0	1	0	0	0
AAEL007171	-0.0925733	1	AAEL007171	-0.70024	0.0164885	AAEL007171	-0.523666	0.0820805	AAEL007171	-0.616166	0.0340677	AAEL007171	-1.22368	2.44541e-06	AAEL007171	0	0	0	0	1	0	AAEL007171	0	0	0	0	0	1	AAEL007171	1	0	0	0	0	0	AAEL007171	1	0	0	0	0	0	AAEL007171	0	0	1	0	0	0
AAEL000584	-0.116782	1	AAEL000584	-0.300523	0.636756	AAEL000584	-0.559035	0.315773	AAEL000584	-0.675767	0.202857	AAEL000584	-0.859447	0.0691343	AAEL000584	0	0	0	0	1	0	AAEL000584	0	0	0	0	0	1	AAEL000584	1	0	0	0	0	0	AAEL000584	1	0	0	0	0	0	AAEL000584	0	0	1	0	0	0
AAEL026343	-0.0617817	1	AAEL026343	-0.28545	0.379227	AAEL026343	-0.559232	0.0507925	AAEL026343	-0.620917	0.0267389	AAEL026343	-0.844443	0.0010332	AAEL026343	0	0	0	0	1	0	AAEL026343	0	0	0	0	0	1	AAEL026343	1	0	0	0	0	0	AAEL026343	1	0	0	0	0	0	AAEL026343	0	0	1	0	0	0
AAEL010097	-0.00109984	1	AAEL010097	-0.344469	0.725325	AAEL010097	-0.583227	0.501318	AAEL010097	-0.584323	0.502033	AAEL010097	-0.927684	0.192683	AAEL010097	0	0	0	0	1	0	AAEL010097	0	0	0	0	0	1	AAEL010097	1	0	0	0	0	0	AAEL010097	1	0	0	0	0	0	AAEL010097	0	0	1	0	0	0
AAEL022628	-0.0382137	1	AAEL022628	-0.983937	0.0373592	AAEL022628	-0.63279	0.207588	AAEL022628	-0.670975	0.173111	AAEL022628	-1.61663	0.000123771	AAEL022628	0	0	0	0	1	0	AAEL022628	0	0	0	0	0	1	AAEL022628	1	0	0	0	0	0	AAEL022628	1	0	0	0	0	0	AAEL022628	0	0	1	0	0	0
AAEL011532	-0.113553	1	AAEL011532	-0.814273	0.000477307	AAEL011532	-0.640255	0.00660951	AAEL011532	-0.75366	0.000999193	AAEL011532	-1.4541	6.63311e-12	AAEL011532	0	0	0	0	1	0	AAEL011532	0	0	0	0	0	1	AAEL011532	1	0	0	0	0	0	AAEL011532	1	0	0	0	0	0	AAEL011532	0	0	1	0	0	0
AAEL008126	0.028414	1	AAEL008126	-0.773074	0.0315513	AAEL008126	-0.65373	0.0713526	AAEL008126	-0.625215	0.0854906	AAEL008126	-1.42642	6.80387e-06	AAEL008126	0	0	0	0	1	0	AAEL008126	0	0	0	0	0	1	AAEL008126	1	0	0	0	0	0	AAEL008126	1	0	0	0	0	0	AAEL008126	0	0	1	0	0	0
AAEL011645	0.0435072	1	AAEL011645	-0.950827	0.0184068	AAEL011645	-0.655794	0.118856	AAEL011645	-0.612103	0.147957	AAEL011645	-1.60584	8.78524e-06	AAEL011645	0	0	0	0	1	0	AAEL011645	0	0	0	0	0	1	AAEL011645	1	0	0	0	0	0	AAEL011645	1	0	0	0	0	0	AAEL011645	0	0	1	0	0	0
AAEL008678	0.045719	1	AAEL008678	-0.142185	0.736099	AAEL008678	-0.656489	0.0312503	AAEL008678	-0.610582	0.0467846	AAEL008678	-0.798155	0.00447493	AAEL008678	0	0	0	0	1	0	AAEL008678	0	0	0	0	0	1	AAEL008678	1	0	0	0	0	0	AAEL008678	1	0	0	0	0	0	AAEL008678	0	0	1	0	0	0
AAEL002652	0.0421271	1	AAEL002652	-0.804343	0.247366	AAEL002652	-0.697907	0.327927	AAEL002652	-0.655768	0.359546	AAEL002652	-1.5022	0.0110635	AAEL002652	0	0	0	0	1	0	AAEL002652	0	0	0	0	0	1	AAEL002652	1	0	0	0	0	0	AAEL002652	1	0	0	0	0	0	AAEL002652	0	0	1	0	0	0
AAEL011648	-0.00982051	1	AAEL011648	0.228886	0.576341	AAEL011648	-0.791451	0.0135752	AAEL011648	-0.801013	0.0120531	AAEL011648	-0.562144	0.0728083	AAEL011648	0	0	0	0	1	0	AAEL011648	0	0	0	0	0	1	AAEL011648	1	0	0	0	0	0	AAEL011648	1	0	0	0	0	0	AAEL011648	0	0	1	0	0	0
AAEL000769	-0.198871	1	AAEL000769	1.12786	0.0028046	AAEL000769	-0.798799	0.0395138	AAEL000769	-0.996946	0.00775941	AAEL000769	0.328472	0.415193	AAEL000769	0	0	0	0	1	0	AAEL000769	0	0	0	0	0	1	AAEL000769	1	0	0	0	0	0	AAEL000769	1	0	0	0	0	0	AAEL000769	0	0	1	0	0	0
AAEL003647	-0.11981	1	AAEL003647	-0.689158	0.0863083	AAEL003647	-0.806639	0.0368807	AAEL003647	-0.926309	0.0140191	AAEL003647	-1.49543	1.65539e-05	AAEL003647	0	0	0	0	1	0	AAEL003647	0	0	0	0	0	1	AAEL003647	1	0	0	0	0	0	AAEL003647	1	0	0	0	0	0	AAEL003647	0	0	1	0	0	0
AAEL026110	-0.151153	1	AAEL026110	0.163219	0.715582	AAEL026110	-0.807454	0.0121241	AAEL026110	-0.958237	0.00215642	AAEL026110	-0.643702	0.0385347	AAEL026110	0	0	0	0	1	0	AAEL026110	0	0	0	0	0	1	AAEL026110	1	0	0	0	0	0	AAEL026110	1	0	0	0	0	0	AAEL026110	0	0	1	0	0	0
AAEL014276	-0.163696	1	AAEL014276	0.258279	0.599674	AAEL014276	-0.851284	0.0272859	AAEL014276	-1.01465	0.00677641	AAEL014276	-0.59257	0.114488	AAEL014276	0	0	0	0	1	0	AAEL014276	0	0	0	0	0	1	AAEL014276	1	0	0	0	0	0	AAEL014276	1	0	0	0	0	0	AAEL014276	0	0	1	0	0	0
AAEL000154	0.292719	1	AAEL000154	0.884554	0.110286	AAEL000154	-0.893941	0.102698	AAEL000154	-0.60115	0.305298	AAEL000154	-0.00936572	1	AAEL000154	0	0	0	0	1	0	AAEL000154	0	0	0	0	0	1	AAEL000154	1	0	0	0	0	0	AAEL000154	1	0	0	0	0	0	AAEL000154	0	0	1	0	0	0
AAEL006876	-0.14447	1	AAEL006876	-0.776026	0.0013449	AAEL006876	-1.0465	3.83178e-06	AAEL006876	-1.19083	9.32772e-08	AAEL006876	-1.82217	4.32197e-17	AAEL006876	0	0	0	0	1	0	AAEL006876	0	0	0	0	0	1	AAEL006876	1	0	0	0	0	0	AAEL006876	1	0	0	0	0	0	AAEL006876	0	0	1	0	0	0
AAEL010327	-0.13825	1	AAEL010327	0.150202	0.708803	AAEL010327	-1.07469	9.00394e-05	AAEL010327	-1.21279	7.06348e-06	AAEL010327	-0.924234	0.00063471	AAEL010327	0	0	0	0	1	0	AAEL010327	0	0	0	0	0	1	AAEL010327	1	0	0	0	0	0	AAEL010327	1	0	0	0	0	0	AAEL010327	0	0	1	0	0	0
AAEL023423	0.191449	1	AAEL023423	0.431121	0.489461	AAEL023423	-1.07926	0.0395909	AAEL023423	-0.887406	0.0991709	AAEL023423	-0.647336	0.207639	AAEL023423	0	0	0	0	1	0	AAEL023423	0	0	0	0	0	1	AAEL023423	1	0	0	0	0	0	AAEL023423	1	0	0	0	0	0	AAEL023423	0	0	1	0	0	0
AAEL003773	0.031856	1	AAEL003773	-0.377279	0.438902	AAEL003773	-1.09677	0.00628723	AAEL003773	-1.0643	0.00804878	AAEL003773	-1.47244	8.90523e-05	AAEL003773	0	0	0	0	1	0	AAEL003773	0	0	0	0	0	1	AAEL003773	1	0	0	0	0	0	AAEL003773	1	0	0	0	0	0	AAEL003773	0	0	1	0	0	0
AAEL005288	0.0264569	1	AAEL005288	0.738625	0.242894	AAEL005288	-1.15338	0.0471146	AAEL005288	-1.12635	0.0521692	AAEL005288	-0.414144	0.494613	AAEL005288	0	0	0	0	1	0	AAEL005288	0	0	0	0	0	1	AAEL005288	1	0	0	0	0	0	AAEL005288	1	0	0	0	0	0	AAEL005288	0	0	1	0	0	0
AAEL014014	0.0468855	1	AAEL014014	1.00775	0.0117875	AAEL014014	-1.21632	0.00139292	AAEL014014	-1.1688	0.00218238	AAEL014014	-0.208175	0.639382	AAEL014014	0	0	0	0	1	0	AAEL014014	0	0	0	0	0	1	AAEL014014	0	0	0	0	0	1	AAEL014014	0	0	0	0	0	1	AAEL014014	0	0	1	0	0	0
AAEL025503	0.217351	1	AAEL025503	0.964421	0.0408909	AAEL025503	-1.46166	0.000781064	AAEL025503	-1.24405	0.00505513	AAEL025503	-0.496914	0.28152	AAEL025503	0	0	0	0	1	0	AAEL025503	0	0	0	0	0	1	AAEL025503	1	0	0	0	0	0	AAEL025503	1	0	0	0	0	0	AAEL025503	0	0	1	0	0	0
AAEL007686	-0.0211135	1	AAEL007686	-0.257695	0.745709	AAEL007686	-1.58457	0.00436165	AAEL007686	-1.60532	0.0037532	AAEL007686	-1.84143	0.000495158	AAEL007686	0	0	0	0	1	0	AAEL007686	0	0	0	0	0	1	AAEL007686	1	0	0	0	0	0	AAEL007686	0	0	0	0	0	1	AAEL007686	0	0	1	0	0	0
f-biased and r-biased
P2_5.UfR_vs_UUMfR	logFC	FDR	P2_5.MfR_vs_UUMfR	logFC	FDR	P2_3.UUMfR_vs_UUMixR	logFC	FDR	P1_3.UfR_vs_UUMixR	logFC	FDR	P1_3.MfR_vs_UUMixR	logFC	FDR	#GENE	LOW_EXP_SEX	SPECIFIC_MALE	SPECIFIC_FEMALE	BIASED_MALE	BIASED_FEMALE	UNBIASED_SEX	#GENE	LOW_EXP_SPECIES	SPECIFIC_Uganda	SPECIFIC_mascarensis	BIASED_Uganda	BIASED_mascarensis	UNBIASED_SPECIES	#GENE	LOW_EXP_SEX	SPECIFIC_MALE	SPECIFIC_FEMALE	BIASED_MALE	BIASED_FEMALE	UNBIASED_SEX	#GENE	LOW_EXP_SPECIES	SPECIFIC_Uganda	SPECIFIC_mascarensis	BIASED_Uganda	BIASED_mascarensis	UNBIASED_SPECIES	#GENE	LOW_EXP_TISSUE	SPECIFIC_CARCASE	SPECIFIC_REPRODUCTIVE	BIASED_CARCASE	BIASED_REPRODUCTIVE	UNBIASED_TISSUE
AAEL011292	0.503496	1	AAEL011292	-2.01798	0.000372019	AAEL011292	1.59942	0.00442642	AAEL011292	2.10244	0.000116465	AAEL011292	-0.418534	0.496316	AAEL011292	0	0	0	0	1	0	AAEL011292	0	0	0	0	1	0	AAEL011292	0	0	0	0	0	1	AAEL011292	0	1	0	0	0	0	AAEL011292	0	0	0	0	1	0
AAEL006919	0.513448	1	AAEL006919	-1.01668	0.442699	AAEL006919	-1.34772	0.286808	AAEL006919	-0.834203	0.546976	AAEL006919	-2.364	0.0312992	AAEL006919	0	0	0	0	1	0	AAEL006919	0	0	0	0	0	1	AAEL006919	0	0	1	0	0	0	AAEL006919	0	1	0	0	0	0	AAEL006919	0	0	0	0	1	0
AAEL001708	-0.264843	1	AAEL001708	1.30339	0.00924524	AAEL001708	-2.33053	5.01532e-07	AAEL001708	-2.59532	1.93523e-08	AAEL001708	-1.02707	0.0296924	AAEL001708	0	0	0	0	1	0	AAEL001708	0	0	0	0	0	1	AAEL001708	0	0	0	0	0	1	AAEL001708	0	0	0	0	0	1	AAEL001708	0	0	0	0	1	0
AAEL005212	-0.301468	1	AAEL005212	0.118543	0.934427	AAEL005212	1.40436	0.0648352	AAEL005212	1.10287	0.160541	AAEL005212	1.52276	0.0298215	AAEL005212	0	0	0	0	1	0	AAEL005212	0	0	0	0	0	1	AAEL005212	0	0	0	0	0	1	AAEL005212	0	0	0	0	0	1	AAEL005212	0	0	0	0	1	0
AAEL019787	-0.0928769	1	AAEL019787	-0.949259	2.95268e-05	AAEL019787	0.231451	0.416324	AAEL019787	0.13857	0.66319	AAEL019787	-0.717721	0.00112716	AAEL019787	0	0	0	0	1	0	AAEL019787	0	0	0	0	0	1	AAEL019787	0	0	0	0	0	1	AAEL019787	0	0	0	0	0	1	AAEL019787	0	0	0	0	1	0
AAEL004978	-0.110863	1	AAEL004978	-0.326866	0.347167	AAEL004978	0.17749	0.654648	AAEL004978	0.0666271	0.891046	AAEL004978	-0.149375	0.659381	AAEL004978	0	0	0	0	1	0	AAEL004978	0	0	0	0	0	1	AAEL004978	0	0	0	0	0	1	AAEL004978	0	0	0	0	0	1	AAEL004978	0	0	0	0	1	0
AAEL020957	0.0242137	1	AAEL020957	-0.439956	0.461736	AAEL020957	0.0868549	0.921326	AAEL020957	0.111051	0.89072	AAEL020957	-0.353023	0.514091	AAEL020957	0	0	0	0	1	0	AAEL020957	0	0	0	0	0	1	AAEL020957	0	0	0	0	0	1	AAEL020957	0	0	0	0	0	1	AAEL020957	0	0	0	0	1	0
AAEL023902	-0.168704	1	AAEL023902	-0.992572	0.00325591	AAEL023902	-0.0464276	0.94284	AAEL023902	-0.215115	0.625426	AAEL023902	-1.03892	0.000943516	AAEL023902	0	0	0	0	1	0	AAEL023902	0	0	0	0	0	1	AAEL023902	0	0	0	0	0	1	AAEL023902	0	0	0	0	0	1	AAEL023902	0	0	0	0	1	0
AAEL013733	-0.130367	1	AAEL013733	-0.500058	0.0165845	AAEL013733	-0.0584406	0.854628	AAEL013733	-0.188778	0.446539	AAEL013733	-0.558401	0.00348082	AAEL013733	0	0	0	0	1	0	AAEL013733	0	0	0	0	0	1	AAEL013733	0	0	0	0	0	1	AAEL013733	0	0	0	0	0	1	AAEL013733	0	0	0	0	1	0
AAEL013258	0.0498825	1	AAEL013258	-0.337537	0.178639	AAEL013258	-0.113856	0.717045	AAEL013258	-0.0639716	0.858744	AAEL013258	-0.451306	0.0399537	AAEL013258	0	0	0	0	1	0	AAEL013258	0	0	0	0	0	1	AAEL013258	0	0	0	0	0	1	AAEL013258	0	0	0	0	0	1	AAEL013258	0	0	0	0	1	0
AAEL017194	-0.0272811	1	AAEL017194	-0.404424	0.130358	AAEL017194	-0.136701	0.681194	AAEL017194	-0.163975	0.607954	AAEL017194	-0.541088	0.0215793	AAEL017194	0	0	0	0	1	0	AAEL017194	0	0	0	0	0	1	AAEL017194	0	0	0	0	0	1	AAEL017194	0	0	0	0	0	1	AAEL017194	0	0	0	0	1	0
AAEL019875	-0.0162119	1	AAEL019875	-1.11984	4.30754e-07	AAEL019875	-0.176234	0.55348	AAEL019875	-0.192439	0.510673	AAEL019875	-1.29601	6.37926e-10	AAEL019875	0	0	0	0	1	0	AAEL019875	0	0	0	0	0	1	AAEL019875	0	0	0	0	0	1	AAEL019875	0	0	0	0	0	1	AAEL019875	0	0	0	0	1	0
AAEL013075	0.135024	1	AAEL013075	-0.372821	0.317432	AAEL013075	-0.176869	0.687613	AAEL013075	-0.0418456	0.947512	AAEL013075	-0.54968	0.0843188	AAEL013075	0	0	0	0	1	0	AAEL013075	0	0	0	0	0	1	AAEL013075	0	0	0	0	0	1	AAEL013075	0	0	0	0	0	1	AAEL013075	0	0	0	0	1	0
AAEL001399	0.182122	1	AAEL001399	-0.758434	0.156921	AAEL001399	-0.1791	0.803103	AAEL001399	0.00300081	1	AAEL001399	-0.93735	0.0485429	AAEL001399	0	0	0	0	1	0	AAEL001399	0	0	0	0	0	1	AAEL001399	0	0	0	0	0	1	AAEL001399	0	0	0	0	0	1	AAEL001399	0	0	0	0	1	0
AAEL023413	0.133172	1	AAEL023413	-1.07068	8.24178e-05	AAEL023413	-0.194555	0.589785	AAEL023413	-0.0613863	0.894121	AAEL023413	-1.26515	6.90564e-07	AAEL023413	0	0	0	0	1	0	AAEL023413	0	0	0	0	0	1	AAEL023413	0	0	0	0	0	1	AAEL023413	0	0	0	0	0	1	AAEL023413	0	0	0	0	1	0
AAEL018254	0.00900601	1	AAEL018254	-0.0241341	0.976829	AAEL018254	-0.238237	0.441671	AAEL018254	-0.229224	0.463192	AAEL018254	-0.262353	0.324508	AAEL018254	0	0	0	0	1	0	AAEL018254	0	0	0	0	0	1	AAEL018254	0	0	0	0	0	1	AAEL018254	0	0	0	0	0	1	AAEL018254	0	0	0	0	1	0
AAEL019522	-0.110132	1	AAEL019522	-0.0954064	0.848347	AAEL019522	-0.240433	0.541309	AAEL019522	-0.350521	0.32879	AAEL019522	-0.335769	0.29673	AAEL019522	0	0	0	0	1	0	AAEL019522	0	0	0	0	0	1	AAEL019522	0	0	0	0	0	1	AAEL019522	0	0	0	0	0	1	AAEL019522	0	0	0	0	1	0
AAEL020543	-0.154672	1	AAEL020543	-0.34746	0.239828	AAEL020543	-0.269003	0.387973	AAEL020543	-0.423594	0.1332	AAEL020543	-0.616289	0.0134742	AAEL020543	0	0	0	0	1	0	AAEL020543	0	0	0	0	0	1	AAEL020543	0	0	0	0	0	1	AAEL020543	0	0	0	0	0	1	AAEL020543	0	0	0	0	1	0
AAEL001357	0.0785272	1	AAEL001357	-0.440779	0.0917681	AAEL001357	-0.269304	0.346382	AAEL001357	-0.190766	0.537062	AAEL001357	-0.709975	0.00189449	AAEL001357	0	0	0	0	1	0	AAEL001357	0	0	0	0	0	1	AAEL001357	0	0	0	0	0	1	AAEL001357	0	0	0	0	0	1	AAEL001357	0	0	0	0	1	0
AAEL019517	0.0539854	1	AAEL019517	-0.0191536	0.977616	AAEL019517	-0.308873	0.169401	AAEL019517	-0.254872	0.269472	AAEL019517	-0.327977	0.105292	AAEL019517	0	0	0	0	1	0	AAEL019517	0	0	0	0	0	1	AAEL019517	0	0	0	0	0	1	AAEL019517	0	0	0	0	0	1	AAEL019517	0	0	0	0	1	0
AAEL003008	0.0754922	1	AAEL003008	-0.644126	0.0183786	AAEL003008	-0.330406	0.278414	AAEL003008	-0.254859	0.427223	AAEL003008	-0.974073	6.92458e-05	AAEL003008	0	0	0	0	1	0	AAEL003008	0	0	0	0	0	1	AAEL003008	0	0	0	0	0	1	AAEL003008	0	0	0	0	0	1	AAEL003008	0	0	0	0	1	0
AAEL019440	-0.138147	1	AAEL019440	-0.805345	0.00298138	AAEL019440	-0.333921	0.281208	AAEL019440	-0.472039	0.100734	AAEL019440	-1.13917	4.11666e-06	AAEL019440	0	0	0	0	1	0	AAEL019440	0	0	0	0	0	1	AAEL019440	0	0	0	0	0	1	AAEL019440	0	0	0	0	0	1	AAEL019440	0	0	0	0	1	0
AAEL013487	-0.0860658	1	AAEL013487	-0.988064	0.0109355	AAEL013487	-0.344156	0.457394	AAEL013487	-0.430193	0.326343	AAEL013487	-1.3321	0.000164952	AAEL013487	0	0	0	0	1	0	AAEL013487	0	0	0	0	0	1	AAEL013487	0	0	0	0	0	1	AAEL013487	0	0	0	0	0	1	AAEL013487	0	0	0	0	1	0
AAEL013823	-0.0990998	1	AAEL013823	-0.66401	0.14925	AAEL013823	-0.358193	0.489554	AAEL013823	-0.457234	0.349793	AAEL013823	-1.02201	0.0108877	AAEL013823	0	0	0	0	1	0	AAEL013823	0	0	0	0	0	1	AAEL013823	0	0	0	0	0	1	AAEL013823	0	0	0	0	0	1	AAEL013823	0	0	0	0	1	0
AAEL004328	0.0629623	1	AAEL004328	-0.573657	0.158168	AAEL004328	-0.402628	0.353057	AAEL004328	-0.339597	0.450664	AAEL004328	-0.975891	0.00531224	AAEL004328	0	0	0	0	1	0	AAEL004328	0	0	0	0	0	1	AAEL004328	0	0	0	0	0	1	AAEL004328	0	0	0	0	0	1	AAEL004328	0	0	0	0	1	0
AAEL001748	-0.100283	1	AAEL001748	-0.554435	0.0672713	AAEL001748	-0.410326	0.197044	AAEL001748	-0.510471	0.0914653	AAEL001748	-0.964357	0.000272055	AAEL001748	0	0	0	0	1	0	AAEL001748	0	0	0	0	0	1	AAEL001748	0	0	0	0	0	1	AAEL001748	0	0	0	0	0	1	AAEL001748	0	0	0	0	1	0
AAEL026486	-0.122496	1	AAEL026486	-0.620866	0.0224026	AAEL026486	-0.420949	0.141587	AAEL026486	-0.543415	0.0450603	AAEL026486	-1.04173	1.57992e-05	AAEL026486	0	0	0	0	1	0	AAEL026486	0	0	0	0	0	1	AAEL026486	0	0	0	0	0	1	AAEL026486	0	0	0	0	0	1	AAEL026486	0	0	0	0	1	0
AAEL000263	0.0437163	1	AAEL000263	-0.302347	0.435554	AAEL000263	-0.424103	0.244559	AAEL000263	-0.38036	0.303716	AAEL000263	-0.726344	0.0188421	AAEL000263	0	0	0	0	1	0	AAEL000263	0	0	0	0	0	1	AAEL000263	0	0	0	0	0	1	AAEL000263	0	0	0	0	0	1	AAEL000263	0	0	0	0	1	0
AAEL022067	0.25961	1	AAEL022067	-1.06962	0.00853933	AAEL022067	-0.431744	0.355774	AAEL022067	-0.172144	0.760821	AAEL022067	-1.50084	5.10474e-05	AAEL022067	0	0	0	0	1	0	AAEL022067	0	0	0	0	0	1	AAEL022067	0	0	0	0	0	1	AAEL022067	0	0	0	0	0	1	AAEL022067	0	0	0	0	1	0
AAEL010770	0.0372004	1	AAEL010770	-0.824412	0.0083094	AAEL010770	-0.438156	0.201655	AAEL010770	-0.400748	0.2458	AAEL010770	-1.26145	8.0581e-06	AAEL010770	0	0	0	0	1	0	AAEL010770	0	0	0	0	0	1	AAEL010770	0	0	0	0	0	1	AAEL010770	0	0	0	0	0	1	AAEL010770	0	0	0	0	1	0
AAEL019534	-0.0215694	1	AAEL019534	0.0238472	0.968703	AAEL019534	-0.482495	0.0306634	AAEL019534	-0.504041	0.0226132	AAEL019534	-0.458602	0.0292341	AAEL019534	0	0	0	0	1	0	AAEL019534	0	0	0	0	0	1	AAEL019534	0	0	0	0	0	1	AAEL019534	0	0	0	0	0	1	AAEL019534	0	0	0	0	1	0
AAEL009465	-0.0825194	1	AAEL009465	-0.186666	0.770491	AAEL009465	-0.503122	0.325486	AAEL009465	-0.585514	0.232638	AAEL009465	-0.689513	0.115926	AAEL009465	0	0	0	0	1	0	AAEL009465	0	0	0	0	0	1	AAEL009465	0	0	0	0	0	1	AAEL009465	0	0	0	0	0	1	AAEL009465	0	0	0	0	1	0
AAEL002810	0.327438	1	AAEL002810	0.329763	0.658271	AAEL002810	-0.526879	0.432851	AAEL002810	-0.199446	0.807597	AAEL002810	-0.197078	0.765545	AAEL002810	0	0	0	0	1	0	AAEL002810	0	0	0	0	0	1	AAEL002810	0	0	1	0	0	0	AAEL002810	0	0	0	0	0	1	AAEL002810	0	0	0	0	1	0
AAEL001655	0.0945205	1	AAEL001655	-0.156391	0.583757	AAEL001655	-0.542501	0.0147475	AAEL001655	-0.447959	0.0501674	AAEL001655	-0.698814	0.000687655	AAEL001655	0	0	0	0	1	0	AAEL001655	0	0	0	0	0	1	AAEL001655	0	0	0	0	0	1	AAEL001655	0	0	0	0	0	1	AAEL001655	0	0	0	0	1	0
AAEL009235	-0.108888	1	AAEL009235	-0.449795	0.217604	AAEL009235	-0.548282	0.116505	AAEL009235	-0.657067	0.0502454	AAEL009235	-0.997816	0.00101789	AAEL009235	0	0	0	0	1	0	AAEL009235	0	0	0	0	0	1	AAEL009235	0	0	0	0	0	1	AAEL009235	0	0	0	0	0	1	AAEL009235	0	0	0	0	1	0
AAEL027319	-0.225084	1	AAEL027319	-1.0595	0.000255377	AAEL027319	-0.55806	0.0733285	AAEL027319	-0.783056	0.00761505	AAEL027319	-1.61731	1.4762e-09	AAEL027319	0	0	0	0	1	0	AAEL027319	0	0	0	0	0	1	AAEL027319	0	0	0	0	0	1	AAEL027319	0	0	0	0	0	1	AAEL027319	0	0	0	0	1	0
AAEL007692	0.0840249	1	AAEL007692	0.465829	0.23571	AAEL007692	-0.590613	0.113951	AAEL007692	-0.506568	0.184956	AAEL007692	-0.124768	0.762953	AAEL007692	0	0	0	0	1	0	AAEL007692	0	0	0	0	0	1	AAEL007692	0	0	0	0	0	1	AAEL007692	0	0	0	0	0	1	AAEL007692	0	0	0	0	1	0
AAEL006830	-0.0837356	1	AAEL006830	-1.26765	0.216999	AAEL006830	-0.605339	0.604503	AAEL006830	-0.689025	0.547686	AAEL006830	-1.87281	0.0368661	AAEL006830	0	0	0	0	1	0	AAEL006830	0	0	0	0	0	1	AAEL006830	0	0	0	0	1	0	AAEL006830	0	0	0	1	0	0	AAEL006830	0	0	0	0	1	0
AAEL017356	0.0162469	1	AAEL017356	-0.677974	0.00598838	AAEL017356	-0.611705	0.0127061	AAEL017356	-0.595387	0.015536	AAEL017356	-1.28941	4.62226e-09	AAEL017356	0	0	0	0	1	0	AAEL017356	0	0	0	0	0	1	AAEL017356	0	0	0	0	0	1	AAEL017356	0	0	0	0	0	1	AAEL017356	0	0	0	0	1	0
AAEL004799	-0.135915	1	AAEL004799	-0.184658	0.60627	AAEL004799	-0.6221	0.025955	AAEL004799	-0.757941	0.00497481	AAEL004799	-0.806615	0.00167892	AAEL004799	0	0	0	0	1	0	AAEL004799	0	0	0	0	0	1	AAEL004799	0	0	0	0	0	1	AAEL004799	0	0	0	0	0	1	AAEL004799	0	0	0	0	1	0
AAEL018187	-0.0734021	1	AAEL018187	-0.729023	0.00257816	AAEL018187	-0.626706	0.00948337	AAEL018187	-0.700067	0.00308961	AAEL018187	-1.3556	4.32778e-10	AAEL018187	0	0	0	0	1	0	AAEL018187	0	0	0	0	0	1	AAEL018187	0	0	0	0	0	1	AAEL018187	0	0	0	0	0	1	AAEL018187	0	0	0	0	1	0
AAEL012865	0.237005	1	AAEL012865	-0.0149688	0.999344	AAEL012865	-0.647588	0.0178524	AAEL012865	-0.410576	0.164524	AAEL012865	-0.662516	0.0100975	AAEL012865	0	0	0	0	1	0	AAEL012865	0	0	0	0	0	1	AAEL012865	0	0	0	0	0	1	AAEL012865	0	0	0	0	0	1	AAEL012865	0	0	0	0	1	0
AAEL009773	0.139979	1	AAEL009773	0.0435997	0.960858	AAEL009773	-0.648192	0.0854155	AAEL009773	-0.508178	0.19357	AAEL009773	-0.604483	0.084086	AAEL009773	0	0	0	0	1	0	AAEL009773	0	0	0	0	0	1	AAEL009773	0	0	0	0	0	1	AAEL009773	0	0	0	0	0	1	AAEL009773	0	0	0	0	1	0
AAEL019474	-0.257658	1	AAEL019474	-0.938353	0.00521311	AAEL019474	-0.655437	0.0593983	AAEL019474	-0.913083	0.00544634	AAEL019474	-1.59376	1.57989e-07	AAEL019474	0	0	0	0	1	0	AAEL019474	0	0	0	0	0	1	AAEL019474	0	0	0	0	0	1	AAEL019474	0	0	0	0	0	1	AAEL019474	0	0	0	0	1	0
AAEL014287	0.0162316	1	AAEL014287	-0.153441	0.882107	AAEL014287	-0.665976	0.351125	AAEL014287	-0.649554	0.361586	AAEL014287	-0.818928	0.185515	AAEL014287	0	0	0	0	1	0	AAEL014287	0	0	0	0	0	1	AAEL014287	0	0	0	0	0	1	AAEL014287	0	0	0	0	0	1	AAEL014287	0	0	0	0	1	0
AAEL006121	0.0626726	1	AAEL006121	-1.12077	0.00576931	AAEL006121	-0.691898	0.105918	AAEL006121	-0.629051	0.146501	AAEL006121	-1.81187	9.28105e-07	AAEL006121	0	0	0	0	1	0	AAEL006121	0	0	0	0	0	1	AAEL006121	0	0	0	0	0	1	AAEL006121	0	0	0	0	0	1	AAEL006121	0	0	0	0	1	0
AAEL020709	-0.282584	1	AAEL020709	-0.0998456	0.830153	AAEL020709	-0.712069	0.0182709	AAEL020709	-0.994505	0.000498653	AAEL020709	-0.811689	0.00390734	AAEL020709	0	0	0	0	1	0	AAEL020709	0	0	0	0	0	1	AAEL020709	0	0	0	0	0	1	AAEL020709	0	0	0	0	0	1	AAEL020709	0	0	0	0	1	0
AAEL013344	-0.0259918	1	AAEL013344	0.97408	0.00916053	AAEL013344	-0.72841	0.057239	AAEL013344	-0.754207	0.0463659	AAEL013344	0.245517	0.546248	AAEL013344	0	0	0	0	1	0	AAEL013344	0	0	0	0	0	1	AAEL013344	0	0	0	0	0	1	AAEL013344	0	0	0	0	0	1	AAEL013344	0	0	0	0	1	0
AAEL019475	0.146997	1	AAEL019475	-0.684081	0.0169002	AAEL019475	-0.759756	0.00588645	AAEL019475	-0.612721	0.0313348	AAEL019475	-1.44366	1.0228e-08	AAEL019475	0	0	0	0	1	0	AAEL019475	0	0	0	0	0	1	AAEL019475	0	0	0	0	0	1	AAEL019475	0	0	0	0	0	1	AAEL019475	0	0	0	0	1	0
AAEL002891	0.191419	1	AAEL002891	-0.0599199	0.912943	AAEL002891	-0.77587	0.00842662	AAEL002891	-0.584296	0.0575019	AAEL002891	-0.835223	0.00264911	AAEL002891	0	0	0	0	1	0	AAEL002891	0	0	0	0	0	1	AAEL002891	0	0	0	0	0	1	AAEL002891	0	0	0	0	0	1	AAEL002891	0	0	0	0	1	0
AAEL007939	-0.0567671	1	AAEL007939	0.00100521	1	AAEL007939	-0.77757	0.00179235	AAEL007939	-0.834205	0.000692706	AAEL007939	-0.776311	0.0012053	AAEL007939	0	0	0	0	1	0	AAEL007939	0	0	0	0	0	1	AAEL007939	0	0	0	0	0	1	AAEL007939	0	0	0	0	0	1	AAEL007939	0	0	0	0	1	0
AAEL003382	0.128264	1	AAEL003382	-0.838029	0.0253236	AAEL003382	-0.778613	0.0359249	AAEL003382	-0.650294	0.0881492	AAEL003382	-1.61639	1.09442e-06	AAEL003382	0	0	0	0	1	0	AAEL003382	0	0	0	0	0	1	AAEL003382	0	0	0	0	0	1	AAEL003382	0	0	0	0	0	1	AAEL003382	0	0	0	0	1	0
AAEL000999	0.18232	1	AAEL000999	0.51534	0.38449	AAEL000999	-0.821191	0.132147	AAEL000999	-0.638849	0.258818	AAEL000999	-0.305819	0.584877	AAEL000999	0	0	0	0	1	0	AAEL000999	0	0	0	0	0	1	AAEL000999	0	0	0	0	1	0	AAEL000999	0	0	0	0	0	1	AAEL000999	0	0	0	0	1	0
AAEL019616	0.142028	1	AAEL019616	-1.08032	0.0047614	AAEL019616	-0.828878	0.0327928	AAEL019616	-0.686797	0.0854498	AAEL019616	-1.90894	3.91253e-08	AAEL019616	0	0	0	0	1	0	AAEL019616	0	0	0	0	0	1	AAEL019616	0	0	0	0	0	1	AAEL019616	0	0	0	0	0	1	AAEL019616	0	0	0	0	1	0
AAEL012427	0.20271	1	AAEL012427	-1.10358	2.18831e-05	AAEL012427	-0.858594	0.000969503	AAEL012427	-0.655828	0.0157787	AAEL012427	-1.96188	4.14818e-16	AAEL012427	0	0	0	0	1	0	AAEL012427	0	0	0	0	0	1	AAEL012427	0	0	0	0	0	1	AAEL012427	0	0	0	0	0	1	AAEL012427	0	0	0	0	1	0
AAEL018124	0.06842	1	AAEL018124	-0.872774	0.000925571	AAEL018124	-0.886976	0.00050715	AAEL018124	-0.818459	0.00152088	AAEL018124	-1.7594	1.53437e-13	AAEL018124	0	0	0	0	1	0	AAEL018124	0	0	0	0	0	1	AAEL018124	0	0	0	0	0	1	AAEL018124	0	0	0	0	0	1	AAEL018124	0	0	0	0	1	0
AAEL011811	0.356561	1	AAEL011811	0.624777	0.379016	AAEL011811	-0.964507	0.143076	AAEL011811	-0.607918	0.394537	AAEL011811	-0.339665	0.615374	AAEL011811	0	0	0	0	1	0	AAEL011811	0	0	0	0	0	1	AAEL011811	0	0	1	0	0	0	AAEL011811	0	0	0	0	0	1	AAEL011811	0	0	0	0	1	0
AAEL023585	0.0615314	1	AAEL023585	-0.297508	0.280837	AAEL023585	-0.981667	1.26567e-05	AAEL023585	-0.920068	4.87438e-05	AAEL023585	-1.27899	3.76794e-09	AAEL023585	0	0	0	0	1	0	AAEL023585	0	0	0	0	0	1	AAEL023585	0	0	0	0	0	1	AAEL023585	0	0	0	0	0	1	AAEL023585	0	0	0	0	1	0
AAEL012545	0.332714	1	AAEL012545	0.447438	0.436248	AAEL012545	-1.02164	0.0389798	AAEL012545	-0.688886	0.191069	AAEL012545	-0.574099	0.24077	AAEL012545	0	0	0	0	1	0	AAEL012545	0	0	0	0	0	1	AAEL012545	0	0	0	0	1	0	AAEL012545	0	0	0	0	0	1	AAEL012545	0	0	0	0	1	0
AAEL014440	-0.00183859	1	AAEL014440	-0.676193	0.125452	AAEL014440	-1.14729	0.00413093	AAEL014440	-1.14885	0.00399604	AAEL014440	-1.82271	1.12089e-06	AAEL014440	0	0	0	0	1	0	AAEL014440	0	0	0	0	0	1	AAEL014440	0	0	0	0	0	1	AAEL014440	0	0	0	0	0	1	AAEL014440	0	0	0	0	1	0
AAEL011424	0.475809	0.938156	AAEL011424	-0.0269138	0.972542	AAEL011424	-1.17915	1.41353e-06	AAEL011424	-0.703305	0.0073396	AAEL011424	-1.20587	5.31709e-07	AAEL011424	0	0	0	0	1	0	AAEL011424	0	0	0	0	0	1	AAEL011424	0	0	0	0	0	1	AAEL011424	0	0	0	0	0	1	AAEL011424	0	0	0	0	1	0
AAEL025618	0.161801	1	AAEL025618	-0.581856	0.0452062	AAEL025618	-1.18943	3.8338e-06	AAEL025618	-1.02748	8.57844e-05	AAEL025618	-1.77081	1.01222e-12	AAEL025618	0	0	0	0	1	0	AAEL025618	0	0	0	0	0	1	AAEL025618	0	0	0	0	0	1	AAEL025618	0	0	0	0	0	1	AAEL025618	0	0	0	0	1	0
AAEL005256	-0.0809015	1	AAEL005256	-0.311808	0.396462	AAEL005256	-1.30823	6.13118e-06	AAEL005256	-1.38901	1.32315e-06	AAEL005256	-1.61976	8.6614e-09	AAEL005256	0	0	0	0	1	0	AAEL005256	0	0	0	0	0	1	AAEL005256	0	0	0	0	0	1	AAEL005256	0	0	0	0	0	1	AAEL005256	0	0	0	0	1	0
AAEL003420	-0.0755909	1	AAEL003420	1.68166	5.12723e-09	AAEL003420	-1.46507	1.74052e-07	AAEL003420	-1.5404	3.29475e-08	AAEL003420	0.216491	0.520329	AAEL003420	0	0	0	0	1	0	AAEL003420	0	0	0	0	0	1	AAEL003420	0	0	0	0	0	1	AAEL003420	0	0	0	0	0	1	AAEL003420	0	0	0	0	1	0
AAEL002554	-0.106906	1	AAEL002554	0.0457769	0.975489	AAEL002554	-1.51743	0.00109631	AAEL002554	-1.6243	0.000422034	AAEL002554	-1.47158	0.00106313	AAEL002554	0	0	0	0	1	0	AAEL002554	0	0	0	0	0	1	AAEL002554	0	0	0	0	1	0	AAEL002554	0	0	0	0	0	1	AAEL002554	0	0	0	0	1	0
AAEL002592	0.0667087	1	AAEL002592	0.651762	0.155316	AAEL002592	-1.56042	8.80977e-05	AAEL002592	-1.4931	0.00018371	AAEL002592	-0.907673	0.0234079	AAEL002592	0	0	0	0	1	0	AAEL002592	0	0	0	0	0	1	AAEL002592	0	0	0	0	0	1	AAEL002592	0	0	0	0	0	1	AAEL002592	0	0	0	0	1	0
AAEL020747	-0.0710722	1	AAEL020747	0.60442	0.0587057	AAEL020747	-1.68075	1.07736e-09	AAEL020747	-1.75179	1.84734e-10	AAEL020747	-1.07627	0.000121587	AAEL020747	0	0	0	0	1	0	AAEL020747	0	0	0	0	0	1	AAEL020747	0	0	0	0	0	1	AAEL020747	0	0	0	0	0	1	AAEL020747	0	0	0	0	1	0
AAEL007563	-0.0940425	1	AAEL007563	0.000509104	1	AAEL007563	-1.7182	2.29403e-06	AAEL007563	-1.81215	5.38464e-07	AAEL007563	-1.71751	1.58364e-06	AAEL007563	0	0	0	0	1	0	AAEL007563	0	0	0	0	0	1	AAEL007563	0	0	0	0	0	1	AAEL007563	0	0	0	0	0	1	AAEL007563	0	0	0	0	1	0
AAEL005604	-0.148007	1	AAEL005604	-0.598674	0.283993	AAEL005604	-3.36113	2.86446e-13	AAEL005604	-3.50718	3.11728e-14	AAEL005604	-3.95557	2.74981e-17	AAEL005604	0	0	0	0	1	0	AAEL005604	0	0	0	0	0	1	AAEL005604	0	0	0	0	0	1	AAEL005604	0	0	0	0	0	1	AAEL005604	0	0	0	0	1	0
f-specific and tissue-unbiased
P2_5.UfR_vs_UUMfR	logFC	FDR	P2_5.MfR_vs_UUMfR	logFC	FDR	P2_3.UUMfR_vs_UUMixR	logFC	FDR	P1_3.UfR_vs_UUMixR	logFC	FDR	P1_3.MfR_vs_UUMixR	logFC	FDR	#GENE	LOW_EXP_SEX	SPECIFIC_MALE	SPECIFIC_FEMALE	BIASED_MALE	BIASED_FEMALE	UNBIASED_SEX	#GENE	LOW_EXP_SPECIES	SPECIFIC_Uganda	SPECIFIC_mascarensis	BIASED_Uganda	BIASED_mascarensis	UNBIASED_SPECIES	#GENE	LOW_EXP_SEX	SPECIFIC_MALE	SPECIFIC_FEMALE	BIASED_MALE	BIASED_FEMALE	UNBIASED_SEX	#GENE	LOW_EXP_SPECIES	SPECIFIC_Uganda	SPECIFIC_mascarensis	BIASED_Uganda	BIASED_mascarensis	UNBIASED_SPECIES	#GENE	LOW_EXP_TISSUE	SPECIFIC_CARCASE	SPECIFIC_REPRODUCTIVE	BIASED_CARCASE	BIASED_REPRODUCTIVE	UNBIASED_TISSUE
AAEL012351	0.212589	1	AAEL012351	1.32288	0.0568166	AAEL012351	-2.03275	0.0014881	AAEL012351	-1.81771	0.00458973	AAEL012351	-0.706736	0.273567	AAEL012351	0	0	1	0	0	0	AAEL012351	0	0	0	0	0	1	AAEL012351	0	0	1	0	0	0	AAEL012351	0	0	1	0	0	0	AAEL012351	0	0	0	0	0	1
AAEL005850	0.558394	1	AAEL010377	0.904801	0.116972	AAEL010377	-2.11322	2.80642e-05	AAEL010377	-1.55315	0.00243524	AAEL010377	-1.20471	0.0152594	AAEL010377	0	0	1	0	0	0	AAEL010377	0	0	0	0	0	1	AAEL010377	0	0	0	0	0	1	AAEL010377	0	0	0	0	0	1	AAEL010377	0	0	0	0	0	1
AAEL012902	-0.858025	1	AAEL012902	3.29718	2.68069e-07	AAEL012902	0.728551	0.42842	AAEL012902	-0.128618	0.925856	AAEL012902	3.99238	5.60832e-10	AAEL012902	0	0	1	0	0	0	AAEL012902	0	1	0	0	0	0	AAEL012902	0	0	0	0	0	1	AAEL012902	0	0	0	1	0	0	AAEL012902	0	0	0	0	0	1
AAEL000266	0.552938	1	AAEL000266	-2.36629	6.61103e-11	AAEL000266	-0.00890026	1	AAEL000266	0.537498	0.148179	AAEL000266	-2.36314	9.54683e-12	AAEL000266	0	0	1	0	0	0	AAEL000266	0	0	1	0	0	0	AAEL000266	0	0	0	0	0	1	AAEL000266	0	0	0	0	0	1	AAEL000266	0	0	0	0	0	1
AAEL004555	0.205008	1	AAEL004555	-1.51762	0.058107	AAEL004555	-0.615936	0.467662	AAEL004555	-0.410032	0.65768	AAEL004555	-2.12433	0.00269493	AAEL004555	0	0	1	0	0	0	AAEL004555	0	0	0	0	0	1	AAEL004555	1	0	0	0	0	0	AAEL004555	1	0	0	0	0	0	AAEL004555	0	0	0	0	0	1
AAEL024750	0.112802	1	AAEL024750	2.44062	4.84021e-07	AAEL024750	-0.620868	0.306752	AAEL024750	-0.507362	0.422332	AAEL024750	1.80547	5.26932e-05	AAEL024750	0	0	1	0	0	0	AAEL024750	0	0	0	0	0	1	AAEL024750	1	0	0	0	0	0	AAEL024750	1	0	0	0	0	0	AAEL024750	0	0	0	0	0	1
AAEL008395	0.312646	1	AAEL008395	-1.06008	0.0351449	AAEL008395	-1.05105	0.0277687	AAEL008395	-0.73728	0.140995	AAEL008395	-2.10491	1.78213e-06	AAEL008395	0	0	1	0	0	0	AAEL008395	0	0	0	0	0	1	AAEL008395	0	0	0	0	0	1	AAEL008395	0	0	0	0	0	1	AAEL008395	0	0	0	0	0	1
AAEL009005	-1.04913	1	AAEL009005	2.89737	0.0211491	AAEL009005	-1.26708	0.478314	AAEL009005	-2.30968	0.181739	AAEL009005	1.60363	0.0882135	AAEL009005	0	0	1	0	0	0	AAEL009005	0	1	0	0	0	0	AAEL009005	1	0	0	0	0	0	AAEL009005	1	0	0	0	0	0	AAEL009005	0	0	0	0	0	1
AAEL009843	1.13891	1	AAEL009843	-1.95467	0.041459	AAEL009843	-1.49544	0.0883772	AAEL009843	-0.357637	0.746523	AAEL009843	-3.4384	6.16005e-05	AAEL009843	0	0	1	0	0	0	AAEL009843	0	0	1	0	0	0	AAEL009843	0	0	0	0	1	0	AAEL009843	0	0	0	0	0	1	AAEL009843	0	0	0	0	0	1
AAEL022932	-0.0320211	1	AAEL022932	4.19476	5.4799e-10	AAEL022932	-1.51339	0.0255555	AAEL022932	-1.54522	0.0219251	AAEL022932	2.67821	1.59151e-05	AAEL022932	0	0	1	0	0	0	AAEL022932	0	0	0	1	0	0	AAEL022932	0	0	0	0	0	1	AAEL022932	0	0	0	0	0	1	AAEL022932	0	0	0	0	0	1
AAEL014520	-0.080019	1	AAEL014520	0.541378	0.147949	AAEL014520	-1.93928	5.62186e-10	AAEL014520	-2.01798	9.74595e-11	AAEL014520	-1.39561	8.54945e-06	AAEL014520	0	0	1	0	0	0	AAEL014520	0	0	0	0	0	1	AAEL014520	0	0	0	0	0	1	AAEL014520	0	0	0	0	0	1	AAEL014520	0	0	0	0	0	1
AAEL017467	0.271735	1	AAEL017467	-1.15228	0.433388	AAEL017467	-1.94007	0.131494	AAEL017467	-1.66584	0.196019	AAEL017467	-3.08502	0.0102855	AAEL017467	0	0	1	0	0	0	AAEL017467	0	0	0	0	0	1	AAEL017467	0	0	0	0	0	1	AAEL017467	0	0	0	0	0	1	AAEL017467	0	0	0	0	0	1
AAEL007989	-1.27116	1	AAEL007989	4.24244	4.29038e-11	AAEL007989	-1.95514	0.0122495	AAEL007989	-3.22138	3.77733e-05	AAEL007989	2.25122	1.6908e-06	AAEL007989	0	0	1	0	0	0	AAEL007989	0	1	0	0	0	0	AAEL007989	0	0	0	0	0	1	AAEL007989	0	0	0	0	0	1	AAEL007989	0	0	0	0	0	1
AAEL022727	-0.193641	1	AAEL022727	1.1278	0.00893561	AAEL022727	-2.10006	6.27266e-08	AAEL022727	-2.289	3.53745e-09	AAEL022727	-0.966126	0.0130962	AAEL022727	0	0	1	0	0	0	AAEL022727	0	0	0	0	0	1	AAEL022727	0	0	0	0	0	1	AAEL022727	0	0	0	0	0	1	AAEL022727	0	0	0	0	0	1
AAEL008799	0.126783	1	AAEL008799	1.21566	0.00411966	AAEL008799	-2.1361	2.30667e-08	AAEL008799	-2.00366	1.34638e-07	AAEL008799	-0.912453	0.0160249	AAEL008799	0	0	1	0	0	0	AAEL008799	0	0	0	0	0	1	AAEL008799	1	0	0	0	0	0	AAEL008799	1	0	0	0	0	0	AAEL008799	0	0	0	0	0	1
AAEL002972	-0.76462	1	AAEL002972	4.86372	4.71359e-08	AAEL002972	-2.14686	0.0158459	AAEL002972	-2.91034	0.000898888	AAEL002972	2.70358	0.000372978	AAEL002972	0	0	1	0	0	0	AAEL002972	0	1	0	0	0	0	AAEL002972	0	0	0	0	1	0	AAEL002972	0	0	0	1	0	0	AAEL002972	0	0	0	0	0	1
AAEL010853	-0.0666179	1	AAEL010853	2.36785	0.00355954	AAEL010853	-2.26055	0.00471256	AAEL010853	-2.32043	0.00374827	AAEL010853	0.106778	0.909799	AAEL010853	0	0	1	0	0	0	AAEL010853	0	0	0	0	0	1	AAEL010853	1	0	0	0	0	0	AAEL010853	0	0	0	0	0	1	AAEL010853	0	0	0	0	0	1
AAEL018036	-0.155411	1	AAEL018036	1.66304	1.38013e-05	AAEL018036	-2.34409	1.12813e-10	AAEL018036	-2.49855	6.20627e-12	AAEL018036	-0.680083	0.0774981	AAEL018036	0	0	1	0	0	0	AAEL018036	0	0	0	0	0	1	AAEL018036	0	0	0	0	0	1	AAEL018036	0	0	0	0	0	1	AAEL018036	0	0	0	0	0	1
AAEL027940	-0.109046	1	AAEL027940	2.61925	2.6755e-10	AAEL027940	-2.34976	4.21005e-09	AAEL027940	-2.45733	7.62409e-10	AAEL027940	0.268921	0.571117	AAEL027940	0	0	1	0	0	0	AAEL027940	0	1	0	0	0	0	AAEL027940	0	0	1	0	0	0	AAEL027940	0	0	0	0	0	1	AAEL027940	0	0	0	0	0	1
AAEL004780	-0.148777	1	AAEL004780	3.31174	3.39128e-09	AAEL004780	-2.63999	8.26311e-05	AAEL004780	-2.77492	3.38746e-05	AAEL004780	0.654633	0.01084	AAEL004780	0	0	1	0	0	0	AAEL004780	0	1	0	0	0	0	AAEL004780	1	0	0	0	0	0	AAEL004780	1	0	0	0	0	0	AAEL004780	0	0	0	0	0	1
AAEL014978	-0.11217	1	AAEL014978	3.64917	2.36825e-06	AAEL014978	-2.70246	0.000361972	AAEL014978	-2.8126	0.000204711	AAEL014978	0.942606	0.18498	AAEL014978	0	0	1	0	0	0	AAEL014978	0	0	0	1	0	0	AAEL014978	0	0	1	0	0	0	AAEL014978	0	0	0	1	0	0	AAEL014978	0	0	0	0	0	1
AAEL022493	0.323941	1	AAEL022493	4.10126	1.36801e-42	AAEL022493	-3.66734	1.3748e-37	AAEL022493	-3.34214	3.27609e-32	AAEL022493	0.433074	0.162841	AAEL022493	0	0	1	0	0	0	AAEL022493	0	0	0	1	0	0	AAEL022493	0	0	0	0	0	1	AAEL022493	0	0	0	0	0	1	AAEL022493	0	0	0	0	0	1
AAEL000878	0.157854	1	AAEL000878	4.19544	4.40156e-05	AAEL000878	-4.17442	2.7207e-05	AAEL000878	-4.01451	4.94459e-05	AAEL000878	0.0211953	1	AAEL000878	0	0	1	0	0	0	AAEL000878	0	0	0	1	0	0	AAEL000878	0	0	0	0	1	0	AAEL000878	0	0	0	1	0	0	AAEL000878	0	0	0	0	0	1
AAEL029005	0.100102	1	AAEL029005	4.27279	8.98059e-07	AAEL029005	-4.66279	3.59266e-08	AAEL029005	-4.56156	6.24776e-08	AAEL029005	-0.389304	0.668432	AAEL029005	0	0	1	0	0	0	AAEL029005	0	0	0	1	0	0	AAEL029005	0	0	0	0	1	0	AAEL029005	0	0	0	1	0	0	AAEL029005	0	0	0	0	0	1
AAEL005850	-0.0582407	1	AAEL005850	0.263516	0.796195	AAEL005850	0.52141	0.548472	AAEL005850	0.463083	0.602231	AAEL005850	0.784524	0.267247	AAEL005850	0	0	1	0	0	0	AAEL005850	0	0	0	0	0	1	AAEL005850	0	0	1	0	0	0	AAEL005850	0	1	0	0	0	0	AAEL005850	0	0	0	0	0	1
AAEL019467	-0.14081	1	AAEL019467	-0.626984	0.00582282	AAEL019467	0.0869436	0.796262	AAEL019467	-0.0538056	0.88553	AAEL019467	-0.539745	0.0119595	AAEL019467	0	0	1	0	0	0	AAEL019467	0	0	0	0	0	1	AAEL019467	0	0	0	0	0	1	AAEL019467	0	0	0	0	0	1	AAEL019467	0	0	0	0	0	1
AAEL014303	-0.183314	1	AAEL014303	0.107119	0.778331	AAEL014303	-0.0210163	0.975284	AAEL014303	-0.204148	0.531168	AAEL014303	0.0860116	0.784877	AAEL014303	0	0	1	0	0	0	AAEL014303	0	0	0	0	0	1	AAEL014303	0	0	0	0	0	1	AAEL014303	0	0	0	0	0	1	AAEL014303	0	0	0	0	0	1
AAEL026156	0.0998773	1	AAEL026156	-0.760669	0.301429	AAEL026156	-0.163959	0.872537	AAEL026156	-0.064147	0.968617	AAEL026156	-0.920922	0.153435	AAEL026156	0	0	1	0	0	0	AAEL026156	0	0	0	0	0	1	AAEL026156	1	0	0	0	0	0	AAEL026156	1	0	0	0	0	0	AAEL026156	0	0	0	0	0	1
AAEL005132	-0.190695	1	AAEL005132	-0.209573	0.788863	AAEL005132	-0.257459	0.724756	AAEL005132	-0.447335	0.490908	AAEL005132	-0.465739	0.403915	AAEL005132	0	0	1	0	0	0	AAEL005132	0	0	0	0	0	1	AAEL005132	0	0	0	0	0	1	AAEL005132	0	0	0	0	0	1	AAEL005132	0	0	0	0	0	1
AAEL005584	-0.661768	1	AAEL005584	1.12114	0.00596534	AAEL005584	-0.305572	0.55845	AAEL005584	-0.964889	0.0210704	AAEL005584	0.810773	0.0366275	AAEL005584	0	0	1	0	0	0	AAEL005584	0	0	0	0	0	1	AAEL005584	1	0	0	0	0	0	AAEL005584	1	0	0	0	0	0	AAEL005584	0	0	0	0	0	1
AAEL002769	-0.0436073	1	AAEL002769	-0.738106	0.00041789	AAEL002769	-0.362197	0.115306	AAEL002769	-0.405752	0.0696602	AAEL002769	-1.10009	9.31799e-09	AAEL002769	0	0	1	0	0	0	AAEL002769	0	0	0	0	0	1	AAEL002769	0	0	0	0	0	1	AAEL002769	0	0	0	0	0	1	AAEL002769	0	0	0	0	0	1
AAEL014825	-0.00702111	1	AAEL014825	-0.678993	0.139427	AAEL014825	-0.373574	0.467814	AAEL014825	-0.380472	0.45852	AAEL014825	-1.052	0.00865668	AAEL014825	0	0	1	0	0	0	AAEL014825	0	0	0	0	0	1	AAEL014825	0	0	0	0	0	1	AAEL014825	0	0	0	0	0	1	AAEL014825	0	0	0	0	0	1
AAEL011365	-0.07559	1	AAEL011365	-0.575299	0.0485743	AAEL011365	-0.382393	0.223701	AAEL011365	-0.457546	0.128556	AAEL011365	-0.956272	0.000201915	AAEL011365	0	0	1	0	0	0	AAEL011365	0	0	0	0	0	1	AAEL011365	0	0	0	0	0	1	AAEL011365	0	0	0	0	0	1	AAEL011365	0	0	0	0	0	1
AAEL012431	0.318761	1	AAEL012431	-1.53429	0.015364	AAEL012431	-0.425582	0.578249	AAEL012431	-0.107009	0.920456	AAEL012431	-1.95702	0.000712511	AAEL012431	0	0	1	0	0	0	AAEL012431	0	0	0	0	0	1	AAEL012431	1	0	0	0	0	0	AAEL012431	1	0	0	0	0	0	AAEL012431	0	0	0	0	0	1
AAEL009077	0.204388	1	AAEL009077	-0.908997	0.287195	AAEL009077	-0.433224	0.660774	AAEL009077	-0.228805	0.840378	AAEL009077	-1.34126	0.0680541	AAEL009077	0	0	1	0	0	0	AAEL009077	0	0	0	0	0	1	AAEL009077	0	0	0	0	0	1	AAEL009077	0	0	0	0	0	1	AAEL009077	0	0	0	0	0	1
AAEL019837	-0.176354	1	AAEL019837	-0.678343	0.0743041	AAEL019837	-0.444215	0.275912	AAEL019837	-0.620085	0.10242	AAEL019837	-1.1213	0.000793508	AAEL019837	0	0	1	0	0	0	AAEL019837	0	0	0	0	0	1	AAEL019837	1	0	0	0	0	0	AAEL019837	1	0	0	0	0	0	AAEL019837	0	0	0	0	0	1
AAEL006360	-0.173483	1	AAEL006360	1.43176	6.81145e-06	AAEL006360	-0.456503	0.218549	AAEL006360	-0.62942	0.0690835	AAEL006360	0.972749	0.00165497	AAEL006360	0	0	1	0	0	0	AAEL006360	0	0	0	0	0	1	AAEL006360	0	0	0	0	0	1	AAEL006360	0	0	0	0	0	1	AAEL006360	0	0	0	0	0	1
AAEL003216	-0.0306572	1	AAEL003216	0.821683	0.375832	AAEL003216	-0.478802	0.650049	AAEL003216	-0.50856	0.624861	AAEL003216	0.341417	0.702169	AAEL003216	0	0	1	0	0	0	AAEL003216	0	0	0	0	0	1	AAEL003216	0	0	0	0	0	1	AAEL003216	0	0	0	1	0	0	AAEL003216	0	0	0	0	0	1
AAEL000327	-0.117795	1	AAEL000327	-0.146252	0.694078	AAEL000327	-0.486704	0.0901738	AAEL000327	-0.604327	0.0281083	AAEL000327	-0.632629	0.014145	AAEL000327	0	0	1	0	0	0	AAEL000327	0	0	0	0	0	1	AAEL000327	0	0	0	0	0	1	AAEL000327	0	0	0	0	0	1	AAEL000327	0	0	0	0	0	1
AAEL005585	-0.168273	1	AAEL005585	-0.445709	0.321419	AAEL005585	-0.488087	0.268433	AAEL005585	-0.65586	0.113241	AAEL005585	-0.932664	0.0118917	AAEL005585	0	0	1	0	0	0	AAEL005585	0	0	0	0	0	1	AAEL005585	0	0	0	0	0	1	AAEL005585	0	0	0	0	0	1	AAEL005585	0	0	0	0	0	1
AAEL001902	0.5537	1	AAEL001902	-0.93514	0.423099	AAEL001902	-0.48812	0.702472	AAEL001902	0.0644082	0.984298	AAEL001902	-1.41902	0.143161	AAEL001902	0	0	1	0	0	0	AAEL001902	0	0	0	0	0	1	AAEL001902	0	0	0	0	0	1	AAEL001902	0	0	0	0	0	1	AAEL001902	0	0	0	0	0	1
AAEL026418	-0.292237	1	AAEL026418	-0.758167	0.0361339	AAEL026418	-0.490819	0.203704	AAEL026418	-0.780809	0.0265477	AAEL026418	-1.244	0.000102038	AAEL026418	0	0	1	0	0	0	AAEL026418	0	0	0	0	0	1	AAEL026418	1	0	0	0	0	0	AAEL026418	1	0	0	0	0	0	AAEL026418	0	0	0	0	0	1
AAEL012047	-0.0954782	1	AAEL012047	-0.59827	0.0870572	AAEL012047	-0.528145	0.137091	AAEL012047	-0.623123	0.0681063	AAEL012047	-1.12498	0.00020781	AAEL012047	0	0	1	0	0	0	AAEL012047	0	0	0	0	0	1	AAEL012047	0	0	0	0	0	1	AAEL012047	0	0	0	0	0	1	AAEL012047	0	0	0	0	0	1
AAEL015682	0.427061	1	AAEL015682	-1.06287	0.0494784	AAEL015682	-0.534498	0.340561	AAEL015682	-0.10857	0.898736	AAEL015682	-1.58676	0.000718304	AAEL015682	0	0	1	0	0	0	AAEL015682	0	0	0	0	0	1	AAEL015682	1	0	0	0	0	0	AAEL015682	1	0	0	0	0	0	AAEL015682	0	0	0	0	0	1
AAEL023694	-0.0756939	1	AAEL023694	0.263453	0.65355	AAEL023694	-0.548611	0.270768	AAEL023694	-0.623695	0.195079	AAEL023694	-0.284526	0.558046	AAEL023694	0	0	1	0	0	0	AAEL023694	0	0	0	0	0	1	AAEL023694	0	0	0	0	0	1	AAEL023694	0	0	0	0	0	1	AAEL023694	0	0	0	0	0	1
AAEL009298	-0.317978	1	AAEL009298	0.15127	0.803396	AAEL009298	-0.554741	0.215375	AAEL009298	-0.871373	0.0332766	AAEL009298	-0.402244	0.330627	AAEL009298	0	0	1	0	0	0	AAEL009298	0	0	0	0	0	1	AAEL009298	0	0	0	0	0	1	AAEL009298	0	0	0	0	0	1	AAEL009298	0	0	0	0	0	1
AAEL012363	0.17693	1	AAEL012363	0.0187907	1	AAEL012363	-0.555431	0.130045	AAEL012363	-0.378406	0.334986	AAEL012363	-0.536214	0.111223	AAEL012363	0	0	1	0	0	0	AAEL012363	0	0	0	0	0	1	AAEL012363	0	0	0	0	0	1	AAEL012363	0	0	0	0	0	1	AAEL012363	0	0	0	0	0	1
AAEL023935	-0.00632144	1	AAEL023935	-0.295192	0.54542	AAEL023935	-0.561198	0.185682	AAEL023935	-0.566847	0.176174	AAEL023935	-0.854464	0.0201702	AAEL023935	0	0	1	0	0	0	AAEL023935	0	0	0	0	0	1	AAEL023935	0	0	0	0	0	1	AAEL023935	0	0	0	0	0	1	AAEL023935	0	0	0	0	0	1
AAEL006359	-0.078455	1	AAEL006359	-0.82824	0.112519	AAEL006359	-0.562098	0.302637	AAEL006359	-0.639194	0.225176	AAEL006359	-1.3859	0.00222131	AAEL006359	0	0	1	0	0	0	AAEL006359	0	0	0	0	0	1	AAEL006359	0	0	0	0	0	1	AAEL006359	0	0	0	0	0	1	AAEL006359	0	0	0	0	0	1
AAEL026237	-0.214201	1	AAEL026237	0.729258	0.321331	AAEL026237	-0.577582	0.457193	AAEL026237	-0.791024	0.275027	AAEL026237	0.1514	0.850149	AAEL026237	0	0	1	0	0	0	AAEL026237	0	0	0	0	0	1	AAEL026237	0	0	0	0	0	1	AAEL026237	0	1	0	0	0	0	AAEL026237	0	0	0	0	0	1
AAEL005479	-0.241613	1	AAEL005479	0.424216	0.160006	AAEL005479	-0.578053	0.0413495	AAEL005479	-0.819421	0.00212278	AAEL005479	-0.153725	0.621535	AAEL005479	0	0	1	0	0	0	AAEL005479	0	0	0	0	0	1	AAEL005479	0	0	0	0	0	1	AAEL005479	0	0	0	0	0	1	AAEL005479	0	0	0	0	0	1
AAEL008860	-0.288891	1	AAEL008860	0.507905	0.42965	AAEL008860	-0.603865	0.331333	AAEL008860	-0.891927	0.120043	AAEL008860	-0.0957157	0.895217	AAEL008860	0	0	1	0	0	0	AAEL008860	0	0	0	0	0	1	AAEL008860	0	0	0	0	0	1	AAEL008860	0	0	0	0	0	1	AAEL008860	0	0	0	0	0	1
AAEL010650	-0.30628	1	AAEL010650	-0.792573	0.25229	AAEL010650	-0.615856	0.391648	AAEL010650	-0.921172	0.162517	AAEL010650	-1.40631	0.0162986	AAEL010650	0	0	1	0	0	0	AAEL010650	0	0	0	0	0	1	AAEL010650	0	0	1	0	0	0	AAEL010650	0	0	1	0	0	0	AAEL010650	0	0	0	0	0	1
AAEL014411	0.180153	1	AAEL014411	-0.232358	0.811935	AAEL014411	-0.618927	0.421828	AAEL014411	-0.438432	0.597506	AAEL014411	-0.849515	0.19254	AAEL014411	0	0	1	0	0	0	AAEL014411	0	0	0	0	0	1	AAEL014411	0	0	0	0	0	1	AAEL014411	0	0	0	0	0	1	AAEL014411	0	0	0	0	0	1
AAEL027062	0.213873	1	AAEL027062	-0.504319	0.118942	AAEL027062	-0.630552	0.0410793	AAEL027062	-0.416419	0.209815	AAEL027062	-1.13295	3.85783e-05	AAEL027062	0	0	1	0	0	0	AAEL027062	0	0	0	0	0	1	AAEL027062	1	0	0	0	0	0	AAEL027062	1	0	0	0	0	0	AAEL027062	0	0	0	0	0	1
AAEL012837	-1.01322	1	AAEL012837	1.69695	0.0172898	AAEL012837	-0.657722	0.448543	AAEL012837	-1.66717	0.0283837	AAEL012837	1.0313	0.110601	AAEL012837	0	0	1	0	0	0	AAEL012837	0	0	0	0	0	1	AAEL012837	0	0	1	0	0	0	AAEL012837	0	0	0	0	0	1	AAEL012837	0	0	0	0	0	1
AAEL000204	-0.151294	1	AAEL000204	-0.933804	0.000100881	AAEL000204	-0.664335	0.00705465	AAEL000204	-0.815364	0.000607768	AAEL000204	-1.59739	4.51283e-13	AAEL000204	0	0	1	0	0	0	AAEL000204	0	0	0	0	0	1	AAEL000204	0	0	0	0	0	1	AAEL000204	0	0	0	0	0	1	AAEL000204	0	0	0	0	0	1
AAEL029040	0.0107826	1	AAEL029040	-1.04624	0.0290615	AAEL029040	-0.676949	0.154838	AAEL029040	-0.6635	0.155122	AAEL029040	-1.7127	3.92464e-05	AAEL029040	0	0	1	0	0	0	AAEL029040	0	0	0	0	0	1	AAEL029040	1	0	0	0	0	0	AAEL029040	1	0	0	0	0	0	AAEL029040	0	0	0	0	0	1
AAEL003971	-0.286026	1	AAEL003971	0.259297	0.712	AAEL003971	-0.680183	0.232689	AAEL003971	-0.965408	0.0691105	AAEL003971	-0.420139	0.438414	AAEL003971	0	0	1	0	0	0	AAEL003971	0	0	0	0	0	1	AAEL003971	0	0	0	0	0	1	AAEL003971	0	0	0	0	0	1	AAEL003971	0	0	0	0	0	1
AAEL012418	0.0738929	1	AAEL012418	-0.0395042	0.987026	AAEL012418	-0.717754	0.173612	AAEL012418	-0.643355	0.226199	AAEL012418	-0.755926	0.1112	AAEL012418	0	0	1	0	0	0	AAEL012418	0	0	0	0	0	1	AAEL012418	0	0	0	0	0	1	AAEL012418	0	0	0	0	0	1	AAEL012418	0	0	0	0	0	1
AAEL011423	-0.0803495	1	AAEL011423	0.0757504	0.950941	AAEL011423	-0.727444	0.226935	AAEL011423	-0.807048	0.167743	AAEL011423	-0.650431	0.233982	AAEL011423	0	0	1	0	0	0	AAEL011423	0	0	0	0	0	1	AAEL011423	1	0	0	0	0	0	AAEL011423	1	0	0	0	0	0	AAEL011423	0	0	0	0	0	1
AAEL000904	0.0770811	1	AAEL000904	-0.308407	0.60415	AAEL000904	-0.767961	0.116917	AAEL000904	-0.690618	0.164031	AAEL000904	-1.07554	0.0135949	AAEL000904	0	0	1	0	0	0	AAEL000904	0	0	0	0	0	1	AAEL000904	0	0	0	0	0	1	AAEL000904	0	0	0	0	0	1	AAEL000904	0	0	0	0	0	1
AAEL025572	-0.171468	1	AAEL025572	-0.451825	0.310365	AAEL025572	-0.781734	0.0514919	AAEL025572	-0.952351	0.0139114	AAEL025572	-1.23167	0.000660738	AAEL025572	0	0	1	0	0	0	AAEL025572	0	0	0	0	0	1	AAEL025572	0	0	0	0	0	1	AAEL025572	0	0	0	0	0	1	AAEL025572	0	0	0	0	0	1
AAEL023658	-0.29343	1	AAEL023658	-0.753399	0.188198	AAEL023658	-0.793383	0.152247	AAEL023658	-1.08533	0.0377446	AAEL023658	-1.54354	0.00140163	AAEL023658	0	0	1	0	0	0	AAEL023658	0	0	0	0	0	1	AAEL023658	1	0	0	0	0	0	AAEL023658	1	0	0	0	0	0	AAEL023658	0	0	0	0	0	1
AAEL012430	-0.46066	1	AAEL012430	1.21664	0.217914	AAEL012430	-0.805303	0.452782	AAEL012430	-1.2643	0.198794	AAEL012430	0.409942	0.675932	AAEL012430	0	0	1	0	0	0	AAEL012430	0	0	0	0	0	1	AAEL012430	0	0	0	0	0	1	AAEL012430	0	0	0	0	0	1	AAEL012430	0	0	0	0	0	1
AAEL005379	0.00874914	1	AAEL005379	-0.865507	0.16584	AAEL005379	-0.85265	0.165403	AAEL005379	-0.843125	0.165075	AAEL005379	-1.71559	0.00131527	AAEL005379	0	0	1	0	0	0	AAEL005379	0	0	0	0	0	1	AAEL005379	0	0	0	0	0	1	AAEL005379	0	0	0	0	0	1	AAEL005379	0	0	0	0	0	1
AAEL003689	-0.354503	1	AAEL003689	-0.646408	0.248088	AAEL003689	-0.86474	0.0594284	AAEL003689	-1.2117	0.00794053	AAEL003689	-1.49618	0.000558175	AAEL003689	0	0	1	0	0	0	AAEL003689	0	0	0	0	0	1	AAEL003689	1	0	0	0	0	0	AAEL003689	1	0	0	0	0	0	AAEL003689	0	0	0	0	0	1
AAEL024104	0.0417504	1	AAEL024104	-0.318343	0.515309	AAEL024104	-0.877553	0.0272455	AAEL024104	-0.83479	0.0359499	AAEL024104	-1.19306	0.00110299	AAEL024104	0	0	1	0	0	0	AAEL024104	0	0	0	0	0	1	AAEL024104	1	0	0	0	0	0	AAEL024104	1	0	0	0	0	0	AAEL024104	0	0	0	0	0	1
AAEL001644	0.111281	1	AAEL001644	0.363379	0.49521	AAEL001644	-0.912505	0.0368563	AAEL001644	-0.799546	0.0731168	AAEL001644	-0.546127	0.203135	AAEL001644	0	0	1	0	0	0	AAEL001644	0	0	0	0	0	1	AAEL001644	0	0	0	0	0	1	AAEL001644	0	0	0	0	0	1	AAEL001644	0	0	0	0	0	1
AAEL003093	0.0119749	1	AAEL003093	0.895359	0.313289	AAEL003093	-0.914136	0.306984	AAEL003093	-0.900521	0.309775	AAEL003093	-0.0184913	1	AAEL003093	0	0	1	0	0	0	AAEL003093	0	0	0	0	0	1	AAEL003093	0	0	0	0	0	1	AAEL003093	0	0	0	0	0	1	AAEL003093	0	0	0	0	0	1
AAEL020019	0.209034	1	AAEL020019	-0.807575	0.0687935	AAEL020019	-0.943876	0.0250878	AAEL020019	-0.734153	0.0941631	AAEL020019	-1.74832	5.69455e-06	AAEL020019	0	0	1	0	0	0	AAEL020019	0	0	0	0	0	1	AAEL020019	0	0	0	0	0	1	AAEL020019	0	0	0	0	0	1	AAEL020019	0	0	0	0	0	1
AAEL023558	-0.233869	1	AAEL023558	-0.506763	0.288882	AAEL023558	-0.943968	0.0260526	AAEL023558	-1.17686	0.00403438	AAEL023558	-1.44866	0.000192535	AAEL023558	0	0	1	0	0	0	AAEL023558	0	0	0	0	0	1	AAEL023558	0	0	0	0	0	1	AAEL023558	0	0	0	0	0	1	AAEL023558	0	0	0	0	0	1
AAEL006329	-0.215553	1	AAEL006329	0.661928	0.28267	AAEL006329	-0.999352	0.0750771	AAEL006329	-1.21156	0.0269632	AAEL006329	-0.334913	0.565284	AAEL006329	0	0	1	0	0	0	AAEL006329	0	0	0	0	0	1	AAEL006329	1	0	0	0	0	0	AAEL006329	1	0	0	0	0	0	AAEL006329	0	0	0	0	0	1
AAEL022402	0.690788	1	AAEL022402	-0.280218	0.67503	AAEL022402	-1.01991	0.0438207	AAEL022402	-0.329274	0.601231	AAEL022402	-1.29781	0.00536953	AAEL022402	0	0	1	0	0	0	AAEL022402	0	0	0	0	0	1	AAEL022402	0	0	0	0	0	1	AAEL022402	0	0	0	0	0	1	AAEL022402	0	0	0	0	0	1
AAEL006122	0.0158636	1	AAEL006122	0.444461	0.751244	AAEL006122	-1.03515	0.369196	AAEL006122	-1.01856	0.373772	AAEL006122	-0.589618	0.584251	AAEL006122	0	0	1	0	0	0	AAEL006122	0	0	0	0	0	1	AAEL006122	0	0	0	0	0	1	AAEL006122	0	0	0	0	0	1	AAEL006122	0	0	0	0	0	1
AAEL006823	0.510475	1	AAEL006823	0.113291	0.864086	AAEL006823	-1.05134	0.00823397	AAEL006823	-0.54066	0.221244	AAEL006823	-0.936328	0.0137483	AAEL006823	0	0	1	0	0	0	AAEL006823	0	0	0	0	0	1	AAEL006823	0	0	0	0	0	1	AAEL006823	0	0	0	0	0	1	AAEL006823	0	0	0	0	0	1
AAEL025133	0.010085	1	AAEL025133	-0.844827	0.229179	AAEL025133	-1.10396	0.0900624	AAEL025133	-1.09268	0.090488	AAEL025133	-1.94529	0.000933327	AAEL025133	0	0	1	0	0	0	AAEL025133	0	0	0	0	0	1	AAEL025133	0	0	0	0	0	1	AAEL025133	0	0	0	0	0	1	AAEL025133	0	0	0	0	0	1
AAEL010370	-0.00651131	1	AAEL010370	0.210541	0.789882	AAEL010370	-1.1822	0.0296393	AAEL010370	-1.18788	0.0282845	AAEL010370	-0.970103	0.0605776	AAEL010370	0	0	1	0	0	0	AAEL010370	0	0	0	0	0	1	AAEL010370	0	0	0	0	0	1	AAEL010370	0	0	0	0	0	1	AAEL010370	0	0	0	0	0	1
AAEL013174	-0.177062	1	AAEL013174	0.682219	0.0644351	AAEL013174	-1.19562	0.000325466	AAEL013174	-1.37211	2.82851e-05	AAEL013174	-0.51282	0.141364	AAEL013174	0	0	1	0	0	0	AAEL013174	0	0	0	0	0	1	AAEL013174	0	0	0	0	0	1	AAEL013174	0	0	0	0	0	1	AAEL013174	0	0	0	0	0	1
AAEL017367	0.0312909	1	AAEL017367	-0.23303	0.850814	AAEL017367	-1.24195	0.14037	AAEL017367	-1.21016	0.149072	AAEL017367	-1.47378	0.0520941	AAEL017367	0	0	1	0	0	0	AAEL017367	0	0	0	0	0	1	AAEL017367	0	0	0	0	0	1	AAEL017367	0	0	0	0	0	1	AAEL017367	0	0	0	0	0	1
AAEL004179	-0.149803	1	AAEL004179	0.44146	0.158593	AAEL004179	-1.27489	1.36249e-06	AAEL004179	-1.42353	4.93615e-08	AAEL004179	-0.831764	0.0019121	AAEL004179	0	0	1	0	0	0	AAEL004179	0	0	0	0	0	1	AAEL004179	0	0	0	0	0	1	AAEL004179	0	0	0	0	0	1	AAEL004179	0	0	0	0	0	1
AAEL013585	0.105965	1	AAEL013585	0.880742	0.306409	AAEL013585	-1.32866	0.0885743	AAEL013585	-1.21945	0.118257	AAEL013585	-0.444293	0.560719	AAEL013585	0	0	1	0	0	0	AAEL013585	0	0	0	0	0	1	AAEL013585	1	0	0	0	0	0	AAEL013585	0	0	0	0	0	1	AAEL013585	0	0	0	0	0	1
AAEL000898	0.160279	1	AAEL000898	-0.537024	0.247366	AAEL000898	-1.39239	0.000401664	AAEL000898	-1.23183	0.00204649	AAEL000898	-1.92858	3.33897e-07	AAEL000898	0	0	1	0	0	0	AAEL000898	0	0	0	0	0	1	AAEL000898	0	0	0	0	0	1	AAEL000898	0	0	0	0	0	1	AAEL000898	0	0	0	0	0	1
AAEL020902	0.0454509	1	AAEL020902	1.18219	0.0412241	AAEL020902	-1.45839	0.00762954	AAEL020902	-1.40958	0.00994113	AAEL020902	-0.273885	0.653106	AAEL020902	0	0	1	0	0	0	AAEL020902	0	0	0	0	0	1	AAEL020902	1	0	0	0	0	0	AAEL020902	1	0	0	0	0	0	AAEL020902	0	0	0	0	0	1
AAEL004528	-0.00851822	1	AAEL004528	1.39675	0.00195927	AAEL004528	-1.48059	0.00063852	AAEL004528	-1.48698	0.000600571	AAEL004528	-0.0832233	0.891251	AAEL004528	0	0	1	0	0	0	AAEL004528	0	0	0	0	0	1	AAEL004528	0	0	0	0	0	1	AAEL004528	0	0	0	0	0	1	AAEL004528	0	0	0	0	0	1
AAEL002676	-0.307435	1	AAEL002676	0.866538	0.0129027	AAEL002676	-1.49889	2.3485e-06	AAEL002676	-1.80469	7.80359e-09	AAEL002676	-0.630689	0.0568855	AAEL002676	0	0	1	0	0	0	AAEL002676	0	0	0	0	0	1	AAEL002676	0	0	0	0	0	1	AAEL002676	0	0	0	0	0	1	AAEL002676	0	0	0	0	0	1
AAEL004021	-0.0291687	1	AAEL004021	-0.103291	0.963811	AAEL004021	-1.61586	0.0699131	AAEL004021	-1.6423	0.0635003	AAEL004021	-1.71327	0.0374925	AAEL004021	0	0	1	0	0	0	AAEL004021	0	0	0	0	0	1	AAEL004021	1	0	0	0	0	0	AAEL004021	1	0	0	0	0	0	AAEL004021	0	0	0	0	0	1
AAEL021853	0.0116338	1	AAEL021853	1.2411	0.00306118	AAEL021853	-1.62166	3.62943e-05	AAEL021853	-1.6081	4.14114e-05	AAEL021853	-0.378986	0.385021	AAEL021853	0	0	1	0	0	0	AAEL021853	0	0	0	0	0	1	AAEL021853	0	0	0	0	0	1	AAEL021853	0	0	0	0	0	1	AAEL021853	0	0	0	0	0	1
AAEL010924	0.334186	1	AAEL010924	0.364187	0.225112	AAEL010924	-1.69867	1.21352e-12	AAEL010924	-1.36411	1.92913e-08	AAEL010924	-1.33357	3.20773e-08	AAEL010924	0	0	1	0	0	0	AAEL010924	0	0	0	0	0	1	AAEL010924	0	0	0	0	0	1	AAEL010924	0	0	0	0	0	1	AAEL010924	0	0	0	0	0	1
AAEL005957	-0.0285211	1	AAEL005957	0.96786	0.316451	AAEL005957	-1.89924	0.0272171	AAEL005957	-1.92591	0.0246432	AAEL005957	-0.928773	0.267232	AAEL005957	0	0	1	0	0	0	AAEL005957	0	0	0	0	0	1	AAEL005957	0	0	0	0	0	1	AAEL005957	0	0	0	0	0	1	AAEL005957	0	0	0	0	0	1
AAEL007892	-0.17397	1	AAEL007892	0.976613	0.0331331	AAEL007892	-3.03256	1.24202e-13	AAEL007892	-3.20587	5.67069e-15	AAEL007892	-2.05475	3.67148e-07	AAEL007892	0	0	1	0	0	0	AAEL007892	0	0	0	0	0	1	AAEL007892	0	0	0	0	0	1	AAEL007892	0	0	0	0	0	1	AAEL007892	0	0	0	0	0	1
AAEL010776	0.443413	1	AAEL010776	-0.301447	0.861952	AAEL010776	-3.25868	0.00274034	AAEL010776	-2.81295	0.009325	AAEL010776	-3.55465	0.000728301	AAEL010776	0	0	1	0	0	0	AAEL010776	0	0	0	0	0	1	AAEL010776	0	0	1	0	0	0	AAEL010776	0	0	1	0	0	0	AAEL010776	0	0	0	0	0	1
AAEL008163	-0.504317	1	AAEL008163	0.0359486	1	AAEL008163	-4.51337	4.21745e-05	AAEL008163	-5.01173	7.58415e-06	AAEL008163	-4.46509	3.1669e-05	AAEL008163	0	0	1	0	0	0	AAEL008163	0	0	0	0	0	1	AAEL008163	0	0	0	0	0	1	AAEL008163	0	0	0	0	0	1	AAEL008163	0	0	0	0	0	1
f-biased and tissue-unbiased
P2_5.UfR_vs_UUMfR	logFC	FDR	P2_5.MfR_vs_UUMfR	logFC	FDR	P2_3.UUMfR_vs_UUMixR	logFC	FDR	P1_3.UfR_vs_UUMixR	logFC	FDR	P1_3.MfR_vs_UUMixR	logFC	FDR	#GENE	LOW_EXP_SEX	SPECIFIC_MALE	SPECIFIC_FEMALE	BIASED_MALE	BIASED_FEMALE	UNBIASED_SEX	#GENE	LOW_EXP_SPECIES	SPECIFIC_Uganda	SPECIFIC_mascarensis	BIASED_Uganda	BIASED_mascarensis	UNBIASED_SPECIES	#GENE	LOW_EXP_SEX	SPECIFIC_MALE	SPECIFIC_FEMALE	BIASED_MALE	BIASED_FEMALE	UNBIASED_SEX	#GENE	LOW_EXP_SPECIES	SPECIFIC_Uganda	SPECIFIC_mascarensis	BIASED_Uganda	BIASED_mascarensis	UNBIASED_SPECIES	#GENE	LOW_EXP_TISSUE	SPECIFIC_CARCASE	SPECIFIC_REPRODUCTIVE	BIASED_CARCASE	BIASED_REPRODUCTIVE	UNBIASED_TISSUE
AAEL027150	1.45252	0.00121623	AAEL027150	-2.24835	4.3715e-11	AAEL027150	-0.774482	0.0347107	AAEL027150	0.676663	0.070047	AAEL027150	-3.02121	5.76032e-20	AAEL027150	0	0	0	0	1	0	AAEL027150	0	0	1	0	0	0	AAEL027150	0	0	0	0	0	1	AAEL027150	0	0	0	0	0	1	AAEL027150	0	0	0	0	0	1
AAEL002655	1.45863	0.0848979	AAEL002655	-2.35711	1.45198e-06	AAEL002655	-1.0151	0.0470498	AAEL002655	0.441913	0.455833	AAEL002655	-3.36962	9.52969e-13	AAEL002655	0	0	0	0	1	0	AAEL002655	0	0	0	0	1	0	AAEL002655	0	0	0	0	0	1	AAEL002655	0	0	0	0	1	0	AAEL002655	0	0	0	0	0	1
AAEL002725	-1.08832	1	AAEL002725	3.98963	8.05913e-10	AAEL002725	-1.26966	0.139714	AAEL002725	-2.35452	0.00388959	AAEL002725	2.68235	3.80419e-07	AAEL002725	0	0	0	0	1	0	AAEL002725	0	1	0	0	0	0	AAEL002725	0	0	0	0	0	1	AAEL002725	0	0	0	0	0	1	AAEL002725	0	0	0	0	0	1
AAEL008285	0.340604	1	AAEL008285	3.98836	1.99634e-09	AAEL008285	-1.55061	0.0198732	AAEL008285	-1.20989	0.0776418	AAEL008285	2.43551	7.08187e-05	AAEL008285	0	0	0	0	1	0	AAEL008285	0	0	0	1	0	0	AAEL008285	0	0	0	0	0	1	AAEL008285	0	0	0	0	0	1	AAEL008285	0	0	0	0	0	1
AAEL018249	0.011524	1	AAEL018249	-0.666233	0.291164	AAEL018249	-1.70817	0.00164639	AAEL018249	-1.69652	0.00175504	AAEL018249	-2.37409	5.11355e-06	AAEL018249	0	0	0	0	1	0	AAEL018249	0	0	0	0	0	1	AAEL018249	0	0	0	0	0	1	AAEL018249	0	0	0	0	0	1	AAEL018249	0	0	0	0	0	1
AAEL003624	0.137277	1	AAEL003624	-0.577483	0.157892	AAEL003624	-1.73286	5.82039e-07	AAEL003624	-1.59548	4.6786e-06	AAEL003624	-2.31008	1.24544e-11	AAEL003624	0	0	0	0	1	0	AAEL003624	0	0	0	0	0	1	AAEL003624	0	0	0	0	0	1	AAEL003624	0	0	0	0	0	1	AAEL003624	0	0	0	0	0	1
AAEL001851	-0.132382	1	AAEL001851	0.733093	0.0420818	AAEL001851	-1.8957	1.90032e-09	AAEL001851	-2.02803	1.13919e-10	AAEL001851	-1.16252	0.000281216	AAEL001851	0	0	0	0	1	0	AAEL001851	0	0	0	0	0	1	AAEL001851	0	0	0	0	0	1	AAEL001851	0	0	0	0	0	1	AAEL001851	0	0	0	0	0	1
AAEL025806	-0.496754	1	AAEL025806	5.01859	1.35283e-13	AAEL025806	-1.96592	0.00259518	AAEL025806	-2.46198	0.000125494	AAEL025806	3.04129	2.60479e-07	AAEL025806	0	0	0	0	1	0	AAEL025806	0	1	0	0	0	0	AAEL025806	0	0	0	0	1	0	AAEL025806	0	0	0	1	0	0	AAEL025806	0	0	0	0	0	1
AAEL008764	0.0566737	1	AAEL008764	1.97799	6.61942e-06	AAEL008764	-2.12707	4.98475e-07	AAEL008764	-2.07019	9.92376e-07	AAEL008764	-0.148999	0.78239	AAEL008764	0	0	0	0	1	0	AAEL008764	0	0	0	0	0	1	AAEL008764	0	0	0	0	0	1	AAEL008764	0	0	0	0	0	1	AAEL008764	0	0	0	0	0	1
AAEL023701	-0.239567	1	AAEL023701	0.864498	6.74727e-05	AAEL023701	-2.19698	6.34101e-28	AAEL023701	-2.43563	1.00929e-33	AAEL023701	-1.33107	5.83576e-11	AAEL023701	0	0	0	0	1	0	AAEL023701	0	0	0	0	0	1	AAEL023701	0	0	0	0	0	1	AAEL023701	0	0	0	0	0	1	AAEL023701	0	0	0	0	0	1
AAEL026928	-0.0556869	1	AAEL026928	0.501604	0.137757	AAEL026928	-2.27443	4.18274e-16	AAEL026928	-2.32968	8.12342e-17	AAEL026928	-1.772	2.46492e-10	AAEL026928	0	0	0	0	1	0	AAEL026928	0	0	0	0	0	1	AAEL026928	0	0	0	0	0	1	AAEL026928	0	0	0	0	0	1	AAEL026928	0	0	0	0	0	1
AAEL000545	0.0686246	1	AAEL000545	0.525571	0.262735	AAEL000545	-2.3263	1.2377e-09	AAEL000545	-2.25748	3.70636e-09	AAEL000545	-1.80035	2.34724e-06	AAEL000545	0	0	0	0	1	0	AAEL000545	0	0	0	0	0	1	AAEL000545	0	0	0	0	0	1	AAEL000545	0	0	0	0	0	1	AAEL000545	0	0	0	0	0	1
AAEL013635	0.113674	1	AAEL013635	-0.963956	0.0469252	AAEL013635	0.267728	0.663855	AAEL013635	0.38133	0.506092	AAEL013635	-0.696092	0.131114	AAEL013635	0	0	0	0	1	0	AAEL013635	0	0	0	0	0	1	AAEL013635	0	0	0	0	0	1	AAEL013635	0	0	0	0	0	1	AAEL013635	0	0	0	0	0	1
AAEL026218	-0.168534	1	AAEL026218	-0.87856	1.36835e-05	AAEL026218	0.236895	0.336533	AAEL026218	0.0683697	0.832445	AAEL026218	-0.641587	0.00110243	AAEL026218	0	0	0	0	1	0	AAEL026218	0	0	0	0	0	1	AAEL026218	0	0	0	0	0	1	AAEL026218	0	0	0	0	0	1	AAEL026218	0	0	0	0	0	1
AAEL002740	-0.0323335	1	AAEL002740	-0.42613	0.113036	AAEL002740	0.178164	0.579229	AAEL002740	0.145792	0.665758	AAEL002740	-0.247827	0.342563	AAEL002740	0	0	0	0	1	0	AAEL002740	0	0	0	0	0	1	AAEL002740	0	0	0	0	0	1	AAEL002740	0	0	0	0	0	1	AAEL002740	0	0	0	0	0	1
AAEL019484	-0.431503	1	AAEL019484	0.76452	0.0640263	AAEL019484	0.0601533	0.935371	AAEL019484	-0.371233	0.428419	AAEL019484	0.824293	0.0280285	AAEL019484	0	0	0	0	1	0	AAEL019484	0	0	0	0	0	1	AAEL019484	0	0	0	0	0	1	AAEL019484	0	0	0	0	0	1	AAEL019484	0	0	0	0	0	1
AAEL000699	-0.143646	1	AAEL000699	-0.733548	0.00790677	AAEL000699	0.0590976	0.898897	AAEL000699	-0.0844456	0.842976	AAEL000699	-0.673936	0.0092084	AAEL000699	0	0	0	0	1	0	AAEL000699	0	0	0	0	0	1	AAEL000699	0	0	0	0	0	1	AAEL000699	0	0	0	0	0	1	AAEL000699	0	0	0	0	0	1
AAEL007813	0.0530889	1	AAEL007813	-0.931013	1.92445e-05	AAEL007813	0.00463812	1	AAEL007813	0.0577162	0.875103	AAEL007813	-0.926239	7.68148e-06	AAEL007813	0	0	0	0	1	0	AAEL007813	0	0	0	0	0	1	AAEL007813	0	0	0	0	0	1	AAEL007813	0	0	0	0	0	1	AAEL007813	0	0	0	0	0	1
AAEL009662	0.0282431	1	AAEL009662	-0.7894	0.00531694	AAEL009662	-0.0249277	0.970062	AAEL009662	0.00331223	1	AAEL009662	-0.814198	0.00198941	AAEL009662	0	0	0	0	1	0	AAEL009662	0	0	0	0	0	1	AAEL009662	0	0	0	0	0	1	AAEL009662	0	0	0	0	0	1	AAEL009662	0	0	0	0	0	1
AAEL023166	-0.113777	1	AAEL023166	-0.700311	0.0037328	AAEL023166	-0.0487531	0.905442	AAEL023166	-0.162494	0.604059	AAEL023166	-0.748895	0.000843898	AAEL023166	0	0	0	0	1	0	AAEL023166	0	0	0	0	0	1	AAEL023166	0	0	0	0	0	1	AAEL023166	0	0	0	0	0	1	AAEL023166	0	0	0	0	0	1
AAEL011199	-0.162554	1	AAEL011199	-0.623964	0.00853933	AAEL011199	-0.0554089	0.887858	AAEL011199	-0.217855	0.445715	AAEL011199	-0.679027	0.00192793	AAEL011199	0	0	0	0	1	0	AAEL011199	0	0	0	0	0	1	AAEL011199	0	0	0	0	0	1	AAEL011199	0	0	0	0	0	1	AAEL011199	0	0	0	0	0	1
AAEL001910	-0.101427	1	AAEL001910	-0.573437	0.00141245	AAEL001910	-0.0591255	0.830812	AAEL001910	-0.160536	0.472717	AAEL001910	-0.632488	0.00015463	AAEL001910	0	0	0	0	1	0	AAEL001910	0	0	0	0	0	1	AAEL001910	0	0	0	0	0	1	AAEL001910	0	0	0	0	0	1	AAEL001910	0	0	0	0	0	1
AAEL011201	-0.156298	1	AAEL011201	0.0369227	0.949697	AAEL011201	-0.0740389	0.856448	AAEL011201	-0.230272	0.473187	AAEL011201	-0.0371009	0.919118	AAEL011201	0	0	0	0	1	0	AAEL011201	0	0	0	0	0	1	AAEL011201	0	0	0	0	0	1	AAEL011201	0	0	0	0	0	1	AAEL011201	0	0	0	0	0	1
AAEL019896	-0.141663	1	AAEL019896	-0.646758	0.0478985	AAEL019896	-0.101339	0.829863	AAEL019896	-0.242992	0.536368	AAEL019896	-0.748063	0.0116576	AAEL019896	0	0	0	0	1	0	AAEL019896	0	0	0	0	0	1	AAEL019896	0	0	0	0	0	1	AAEL019896	0	0	0	0	0	1	AAEL019896	0	0	0	0	0	1
AAEL012337	-0.450311	1	AAEL012337	-0.301356	0.560379	AAEL012337	-0.118046	0.852452	AAEL012337	-0.568238	0.205809	AAEL012337	-0.419292	0.322742	AAEL012337	0	0	0	0	1	0	AAEL012337	0	0	0	0	0	1	AAEL012337	0	0	0	0	0	1	AAEL012337	0	0	0	0	0	1	AAEL012337	0	0	0	0	0	1
AAEL008015	-0.18684	1	AAEL008015	-0.913511	1.58155e-05	AAEL008015	-0.121652	0.686113	AAEL008015	-0.308458	0.205688	AAEL008015	-1.03505	2.07441e-07	AAEL008015	0	0	0	0	1	0	AAEL008015	0	0	0	0	0	1	AAEL008015	0	0	0	0	0	1	AAEL008015	0	0	0	0	0	1	AAEL008015	0	0	0	0	0	1
AAEL027536	-0.520262	1	AAEL027536	-1.55085	0.0239601	AAEL027536	-0.1383	0.898897	AAEL027536	-0.658096	0.393284	AAEL027536	-1.6881	0.00739379	AAEL027536	0	0	0	0	1	0	AAEL027536	0	0	0	0	0	1	AAEL027536	0	0	0	0	0	1	AAEL027536	0	0	0	0	0	1	AAEL027536	0	0	0	0	0	1
AAEL020778	-0.137836	1	AAEL020778	1.34819	0.0586941	AAEL020778	-0.141678	0.90068	AAEL020778	-0.279292	0.772046	AAEL020778	1.20422	0.0666621	AAEL020778	0	0	0	0	1	0	AAEL020778	0	0	0	0	0	1	AAEL020778	0	0	0	0	0	1	AAEL020778	0	0	0	0	0	1	AAEL020778	0	0	0	0	0	1
AAEL001037	-0.0772304	1	AAEL001037	-0.681374	0.0482727	AAEL001037	-0.142928	0.76045	AAEL001037	-0.220133	0.605603	AAEL001037	-0.824181	0.00822553	AAEL001037	0	0	0	0	1	0	AAEL001037	0	0	0	0	0	1	AAEL001037	0	0	0	0	0	1	AAEL001037	0	0	0	0	0	1	AAEL001037	0	0	0	0	0	1
AAEL013968	-0.0146338	1	AAEL013968	-0.429614	0.0745203	AAEL013968	-0.151585	0.605986	AAEL013968	-0.166211	0.566676	AAEL013968	-0.581154	0.00671886	AAEL013968	0	0	0	0	1	0	AAEL013968	0	0	0	0	0	1	AAEL013968	0	0	0	0	0	1	AAEL013968	0	0	0	0	0	1	AAEL013968	0	0	0	0	0	1
AAEL011357	-0.205962	1	AAEL011357	-0.519292	0.123104	AAEL011357	-0.174863	0.6766	AAEL011357	-0.380762	0.279605	AAEL011357	-0.69401	0.0196079	AAEL011357	0	0	0	0	1	0	AAEL011357	0	0	0	0	0	1	AAEL011357	0	0	0	0	0	1	AAEL011357	0	0	0	0	0	1	AAEL011357	0	0	0	0	0	1
AAEL024283	-0.329143	1	AAEL024283	-0.720003	0.00023833	AAEL024283	-0.178541	0.469364	AAEL024283	-0.50764	0.0113581	AAEL024283	-0.898456	7.87082e-07	AAEL024283	0	0	0	0	1	0	AAEL024283	0	0	0	0	0	1	AAEL024283	0	0	0	0	0	1	AAEL024283	0	0	0	0	0	1	AAEL024283	0	0	0	0	0	1
AAEL006026	0.13055	1	AAEL006026	-0.411733	0.17931	AAEL006026	-0.201513	0.571117	AAEL006026	-0.0709749	0.874357	AAEL006026	-0.612955	0.0210246	AAEL006026	0	0	0	0	1	0	AAEL006026	0	0	0	0	0	1	AAEL006026	0	0	0	0	0	1	AAEL006026	0	0	0	0	0	1	AAEL006026	0	0	0	0	0	1
AAEL004291	-0.208313	1	AAEL004291	-0.18142	0.631987	AAEL004291	-0.201883	0.584068	AAEL004291	-0.410146	0.193081	AAEL004291	-0.383236	0.186685	AAEL004291	0	0	0	0	1	0	AAEL004291	0	0	0	0	0	1	AAEL004291	0	0	0	0	0	1	AAEL004291	0	0	0	0	0	1	AAEL004291	0	0	0	0	0	1
AAEL001749	-0.0483586	1	AAEL001749	-0.546805	0.0587112	AAEL001749	-0.205893	0.554746	AAEL001749	-0.254206	0.445979	AAEL001749	-0.752494	0.00348907	AAEL001749	0	0	0	0	1	0	AAEL001749	0	0	0	0	0	1	AAEL001749	0	0	0	0	0	1	AAEL001749	0	0	0	0	0	1	AAEL001749	0	0	0	0	0	1
AAEL021805	-0.063013	1	AAEL021805	-0.227789	0.699324	AAEL021805	-0.20877	0.726345	AAEL021805	-0.271676	0.630241	AAEL021805	-0.436279	0.328245	AAEL021805	0	0	0	0	1	0	AAEL021805	0	0	0	0	0	1	AAEL021805	0	0	0	0	0	1	AAEL021805	0	0	0	0	0	1	AAEL021805	0	0	0	0	0	1
AAEL002317	-0.142308	1	AAEL002317	-0.392915	0.29674	AAEL002317	-0.217585	0.609081	AAEL002317	-0.35986	0.345563	AAEL002317	-0.610421	0.0567417	AAEL002317	0	0	0	0	1	0	AAEL002317	0	0	0	0	0	1	AAEL002317	0	0	0	0	0	1	AAEL002317	0	0	0	0	0	1	AAEL002317	0	0	0	0	0	1
AAEL006800	-0.138442	1	AAEL006800	-0.458394	0.0864506	AAEL006800	-0.217908	0.479359	AAEL006800	-0.356291	0.19622	AAEL006800	-0.676146	0.00409994	AAEL006800	0	0	0	0	1	0	AAEL006800	0	0	0	0	0	1	AAEL006800	0	0	0	0	0	1	AAEL006800	0	0	0	0	0	1	AAEL006800	0	0	0	0	0	1
AAEL006752	-0.184841	1	AAEL006752	-0.335134	0.448763	AAEL006752	-0.233534	0.626902	AAEL006752	-0.418306	0.322582	AAEL006752	-0.568534	0.119646	AAEL006752	0	0	0	0	1	0	AAEL006752	0	0	0	0	0	1	AAEL006752	0	0	0	0	0	1	AAEL006752	0	0	0	0	0	1	AAEL006752	0	0	0	0	0	1
AAEL027786	-0.0990154	1	AAEL027786	-0.3578	0.071655	AAEL027786	-0.242328	0.252849	AAEL027786	-0.341338	0.0830692	AAEL027786	-0.600115	0.000540747	AAEL027786	0	0	0	0	1	0	AAEL027786	0	0	0	0	0	1	AAEL027786	0	0	0	0	0	1	AAEL027786	0	0	0	0	0	1	AAEL027786	0	0	0	0	0	1
AAEL004125	-0.239433	1	AAEL004125	-0.423898	0.119692	AAEL004125	-0.243575	0.421828	AAEL004125	-0.482966	0.0657502	AAEL004125	-0.667392	0.00487344	AAEL004125	0	0	0	0	1	0	AAEL004125	0	0	0	0	0	1	AAEL004125	0	0	0	0	0	1	AAEL004125	0	0	0	0	0	1	AAEL004125	0	0	0	0	0	1
AAEL005826	-0.158908	1	AAEL005826	0.0757698	0.923081	AAEL005826	-0.245005	0.654135	AAEL005826	-0.403822	0.410202	AAEL005826	-0.169168	0.724044	AAEL005826	0	0	0	0	1	0	AAEL005826	0	0	0	0	0	1	AAEL005826	0	0	0	0	0	1	AAEL005826	0	0	0	0	0	1	AAEL005826	0	0	0	0	0	1
AAEL012637	-0.0811906	1	AAEL012637	-0.546968	0.00304671	AAEL012637	-0.253562	0.222541	AAEL012637	-0.334718	0.0864212	AAEL012637	-0.800409	1.74495e-06	AAEL012637	0	0	0	0	1	0	AAEL012637	0	0	0	0	0	1	AAEL012637	0	0	0	0	0	1	AAEL012637	0	0	0	0	0	1	AAEL012637	0	0	0	0	0	1
AAEL019516	0.150147	1	AAEL019516	-0.392097	0.176547	AAEL019516	-0.261475	0.405853	AAEL019516	-0.111328	0.766086	AAEL019516	-0.653526	0.00868905	AAEL019516	0	0	0	0	1	0	AAEL019516	0	0	0	0	0	1	AAEL019516	0	0	0	0	0	1	AAEL019516	0	0	0	0	0	1	AAEL019516	0	0	0	0	0	1
AAEL019934	-0.153128	1	AAEL019934	-0.796776	6.45228e-05	AAEL019934	-0.271111	0.246706	AAEL019934	-0.424191	0.0466584	AAEL019934	-1.06773	8.21018e-09	AAEL019934	0	0	0	0	1	0	AAEL019934	0	0	0	0	0	1	AAEL019934	0	0	0	0	0	1	AAEL019934	0	0	0	0	0	1	AAEL019934	0	0	0	0	0	1
AAEL012233	0.011912	1	AAEL012233	-0.638532	0.0162251	AAEL012233	-0.284146	0.348327	AAEL012233	-0.272227	0.369233	AAEL012233	-0.922638	0.000111647	AAEL012233	0	0	0	0	1	0	AAEL012233	0	0	0	0	0	1	AAEL012233	0	0	0	0	1	0	AAEL012233	0	0	0	0	0	1	AAEL012233	0	0	0	0	0	1
AAEL027479	-0.0491111	1	AAEL027479	-0.711431	0.0895085	AAEL027479	-0.301668	0.542037	AAEL027479	-0.350737	0.463192	AAEL027479	-1.01292	0.00638369	AAEL027479	0	0	0	0	1	0	AAEL027479	0	0	0	0	0	1	AAEL027479	0	0	0	0	0	1	AAEL027479	0	0	0	0	0	1	AAEL027479	0	0	0	0	0	1
AAEL002388	0.0425215	1	AAEL002388	-0.410201	0.147525	AAEL002388	-0.304536	0.309455	AAEL002388	-0.261984	0.393812	AAEL002388	-0.714568	0.00332149	AAEL002388	0	0	0	0	1	0	AAEL002388	0	0	0	0	0	1	AAEL002388	0	0	0	0	0	1	AAEL002388	0	0	0	0	0	1	AAEL002388	0	0	0	0	0	1
AAEL019506	-0.0308475	1	AAEL019506	-0.800231	6.84984e-05	AAEL019506	-0.322105	0.158248	AAEL019506	-0.352934	0.112737	AAEL019506	-1.12225	1.66947e-09	AAEL019506	0	0	0	0	1	0	AAEL019506	0	0	0	0	0	1	AAEL019506	0	0	0	0	0	1	AAEL019506	0	0	0	0	0	1	AAEL019506	0	0	0	0	0	1
AAEL013374	-0.0726812	1	AAEL013374	-0.134745	0.626692	AAEL013374	-0.322615	0.161275	AAEL013374	-0.395207	0.0718339	AAEL013374	-0.457176	0.0230703	AAEL013374	0	0	0	0	1	0	AAEL013374	0	0	0	0	0	1	AAEL013374	0	0	0	0	0	1	AAEL013374	0	0	0	0	0	1	AAEL013374	0	0	0	0	0	1
AAEL008886	-0.0274515	1	AAEL008886	-0.343085	0.301184	AAEL008886	-0.343445	0.302042	AAEL008886	-0.37083	0.252657	AAEL008886	-0.686313	0.0125721	AAEL008886	0	0	0	0	1	0	AAEL008886	0	0	0	0	0	1	AAEL008886	0	0	0	0	0	1	AAEL008886	0	0	0	0	0	1	AAEL008886	0	0	0	0	0	1
AAEL021255	0.0285139	1	AAEL021255	-0.482418	0.0153577	AAEL021255	-0.347757	0.0922779	AAEL021255	-0.319235	0.126478	AAEL021255	-0.830134	2.51183e-06	AAEL021255	0	0	0	0	1	0	AAEL021255	0	0	0	0	0	1	AAEL021255	0	0	0	0	0	1	AAEL021255	0	0	0	0	0	1	AAEL021255	0	0	0	0	0	1
AAEL019997	-0.169997	1	AAEL019997	-0.631714	0.106639	AAEL019997	-0.367673	0.395238	AAEL019997	-0.537623	0.176201	AAEL019997	-0.999262	0.00350663	AAEL019997	0	0	0	0	1	0	AAEL019997	0	0	0	0	0	1	AAEL019997	0	0	0	0	0	1	AAEL019997	0	0	0	0	0	1	AAEL019997	0	0	0	0	0	1
AAEL025606	0.0133678	1	AAEL025606	-0.300523	0.221655	AAEL025606	-0.369476	0.116168	AAEL025606	-0.356077	0.130326	AAEL025606	-0.669883	0.00100478	AAEL025606	0	0	0	0	1	0	AAEL025606	0	0	0	0	0	1	AAEL025606	0	0	0	0	0	1	AAEL025606	0	0	0	0	0	1	AAEL025606	0	0	0	0	0	1
AAEL000747	0.0407875	1	AAEL000747	-0.394362	0.241618	AAEL000747	-0.377515	0.26595	AAEL000747	-0.336685	0.328208	AAEL000747	-0.771681	0.00618115	AAEL000747	0	0	0	0	1	0	AAEL000747	0	0	0	0	0	1	AAEL000747	0	0	0	0	0	1	AAEL000747	0	0	0	0	0	1	AAEL000747	0	0	0	0	0	1
AAEL024914	0.0764299	1	AAEL024914	-1.08123	0.0252481	AAEL024914	-0.392826	0.492795	AAEL024914	-0.316386	0.59733	AAEL024914	-1.47398	0.000747972	AAEL024914	0	0	0	0	1	0	AAEL024914	0	0	0	0	0	1	AAEL024914	0	0	0	0	0	1	AAEL024914	0	0	0	0	0	1	AAEL024914	0	0	0	0	0	1
AAEL012100	0.342047	1	AAEL012100	-0.506387	0.0914796	AAEL012100	-0.393212	0.209729	AAEL012100	-0.0512009	0.917531	AAEL012100	-0.899377	0.000563108	AAEL012100	0	0	0	0	1	0	AAEL012100	0	0	0	0	0	1	AAEL012100	0	0	0	0	0	1	AAEL012100	0	0	0	0	0	1	AAEL012100	0	0	0	0	0	1
AAEL000800	-0.167704	1	AAEL000800	-1.04338	0.0789429	AAEL000800	-0.418331	0.550428	AAEL000800	-0.585902	0.365048	AAEL000800	-1.46129	0.00584219	AAEL000800	0	0	0	0	1	0	AAEL000800	0	0	0	0	0	1	AAEL000800	0	0	0	0	0	1	AAEL000800	0	0	0	0	0	1	AAEL000800	0	0	0	0	0	1
AAEL006549	0.0589446	1	AAEL006549	-0.725778	0.0128571	AAEL006549	-0.421441	0.182293	AAEL006549	-0.362432	0.260291	AAEL006549	-1.14684	1.17072e-05	AAEL006549	0	0	0	0	1	0	AAEL006549	0	0	0	0	0	1	AAEL006549	0	0	0	0	0	1	AAEL006549	0	0	0	0	0	1	AAEL006549	0	0	0	0	0	1
AAEL002510	-0.47352	1	AAEL002510	-0.327144	0.71387	AAEL002510	-0.425375	0.609811	AAEL002510	-0.898844	0.207377	AAEL002510	-0.752453	0.256047	AAEL002510	0	0	0	0	1	0	AAEL002510	0	0	0	0	0	1	AAEL002510	0	0	0	0	1	0	AAEL002510	0	0	0	0	0	1	AAEL002510	0	0	0	0	0	1
AAEL004436	0.041601	1	AAEL004436	-0.00744874	1	AAEL004436	-0.431172	0.13078	AAEL004436	-0.389534	0.177726	AAEL004436	-0.438526	0.0922454	AAEL004436	0	0	0	0	1	0	AAEL004436	0	0	0	0	0	1	AAEL004436	0	0	0	0	0	1	AAEL004436	0	0	0	0	0	1	AAEL004436	0	0	0	0	0	1
AAEL004592	-0.140728	1	AAEL004592	-0.707198	0.0305693	AAEL004592	-0.452295	0.194998	AAEL004592	-0.592868	0.071304	AAEL004592	-1.15905	6.33641e-05	AAEL004592	0	0	0	0	1	0	AAEL004592	0	0	0	0	0	1	AAEL004592	0	0	0	0	0	1	AAEL004592	0	0	0	0	0	1	AAEL004592	0	0	0	0	0	1
AAEL024411	0.021876	1	AAEL024411	-0.737195	0.00286489	AAEL024411	-0.453774	0.0833149	AAEL024411	-0.431865	0.10037	AAEL024411	-1.19081	9.79437e-08	AAEL024411	0	0	0	0	1	0	AAEL024411	0	0	0	0	0	1	AAEL024411	0	0	0	0	0	1	AAEL024411	0	0	0	0	0	1	AAEL024411	0	0	0	0	0	1
AAEL008049	-0.117059	1	AAEL008049	0.0974705	0.750937	AAEL008049	-0.458602	0.0371718	AAEL008049	-0.57552	0.0064272	AAEL008049	-0.360955	0.0877957	AAEL008049	0	0	0	0	1	0	AAEL008049	0	0	0	0	0	1	AAEL008049	0	0	0	0	0	1	AAEL008049	0	0	0	0	0	1	AAEL008049	0	0	0	0	0	1
AAEL021284	-0.114453	1	AAEL021284	-0.735029	0.0215044	AAEL021284	-0.461896	0.17615	AAEL021284	-0.576264	0.0759942	AAEL021284	-1.19666	2.68586e-05	AAEL021284	0	0	0	0	1	0	AAEL021284	0	0	0	0	0	1	AAEL021284	0	0	0	0	0	1	AAEL021284	0	0	0	0	0	1	AAEL021284	0	0	0	0	0	1
AAEL011413	0.0831218	1	AAEL011413	-0.351546	0.316845	AAEL011413	-0.463474	0.166556	AAEL011413	-0.380271	0.269411	AAEL011413	-0.81464	0.00455046	AAEL011413	0	0	0	0	1	0	AAEL011413	0	0	0	0	0	1	AAEL011413	0	0	0	0	0	1	AAEL011413	0	0	0	0	0	1	AAEL011413	0	0	0	0	0	1
AAEL004397	-0.109221	1	AAEL004397	-0.532007	0.231116	AAEL004397	-0.473194	0.295467	AAEL004397	-0.582274	0.176755	AAEL004397	-1.00481	0.00719817	AAEL004397	0	0	0	0	1	0	AAEL004397	0	0	0	0	0	1	AAEL004397	0	0	0	0	0	1	AAEL004397	0	0	0	0	0	1	AAEL004397	0	0	0	0	0	1
AAEL006023	-0.632413	1	AAEL006023	0.631298	0.356736	AAEL006023	-0.479723	0.510522	AAEL006023	-1.11178	0.0718339	AAEL006023	0.151488	0.834443	AAEL006023	0	0	0	0	1	0	AAEL006023	0	0	0	0	0	1	AAEL006023	0	0	0	0	0	1	AAEL006023	0	0	0	0	0	1	AAEL006023	0	0	0	0	0	1
AAEL019951	-0.256513	1	AAEL019951	-0.53946	0.221317	AAEL019951	-0.483569	0.280242	AAEL019951	-0.739925	0.071304	AAEL019951	-1.02271	0.00590496	AAEL019951	0	0	0	0	1	0	AAEL019951	0	0	0	0	0	1	AAEL019951	0	0	0	0	0	1	AAEL019951	0	0	0	0	0	1	AAEL019951	0	0	0	0	0	1
AAEL003494	-0.0591662	1	AAEL003494	-0.418685	0.0743152	AAEL003494	-0.484354	0.0323824	AAEL003494	-0.543466	0.0140977	AAEL003494	-0.902885	7.38607e-06	AAEL003494	0	0	0	0	1	0	AAEL003494	0	0	0	0	0	1	AAEL003494	0	0	0	0	0	1	AAEL003494	0	0	0	0	0	1	AAEL003494	0	0	0	0	0	1
AAEL017075	0.0422994	1	AAEL017075	-0.537605	0.0465836	AAEL017075	-0.484548	0.0741474	AAEL017075	-0.442243	0.10709	AAEL017075	-1.02213	1.47987e-05	AAEL017075	0	0	0	0	1	0	AAEL017075	0	0	0	0	0	1	AAEL017075	0	0	0	0	0	1	AAEL017075	0	0	0	0	0	1	AAEL017075	0	0	0	0	0	1
AAEL006447	-0.142393	1	AAEL006447	-0.619841	0.017238	AAEL006447	-0.488263	0.0664536	AAEL006447	-0.63061	0.0128651	AAEL006447	-1.10798	1.56896e-06	AAEL006447	0	0	0	0	1	0	AAEL006447	0	0	0	0	0	1	AAEL006447	0	0	0	0	0	1	AAEL006447	0	0	0	0	0	1	AAEL006447	0	0	0	0	0	1
AAEL010766	-0.339428	1	AAEL010766	-0.683237	0.010661	AAEL010766	-0.492301	0.075928	AAEL010766	-0.831582	0.00101915	AAEL010766	-1.17524	8.64687e-07	AAEL010766	0	0	0	0	1	0	AAEL010766	0	0	0	0	0	1	AAEL010766	0	0	0	0	0	1	AAEL010766	0	0	0	0	0	1	AAEL010766	0	0	0	0	0	1
AAEL019596	-0.149733	1	AAEL019596	-0.516713	0.144218	AAEL019596	-0.494636	0.16469	AAEL019596	-0.644268	0.0551728	AAEL019596	-1.0111	0.000838595	AAEL019596	0	0	0	0	1	0	AAEL019596	0	0	0	0	0	1	AAEL019596	0	0	0	0	0	1	AAEL019596	0	0	0	0	0	1	AAEL019596	0	0	0	0	0	1
AAEL024528	-0.207331	1	AAEL024528	-0.645517	0.00157059	AAEL024528	-0.494816	0.0172236	AAEL024528	-0.70211	0.00033625	AAEL024528	-1.14024	5.64698e-10	AAEL024528	0	0	0	0	1	0	AAEL024528	0	0	0	0	0	1	AAEL024528	0	0	0	0	0	1	AAEL024528	0	0	0	0	0	1	AAEL024528	0	0	0	0	0	1
AAEL020264	-0.279682	1	AAEL020264	-0.274424	0.31298	AAEL020264	-0.497246	0.0410051	AAEL020264	-0.776811	0.000569489	AAEL020264	-0.771479	0.000424287	AAEL020264	0	0	0	0	1	0	AAEL020264	0	0	0	0	0	1	AAEL020264	0	0	0	0	0	1	AAEL020264	0	0	0	0	0	1	AAEL020264	0	0	0	0	0	1
AAEL019500	0.0339173	1	AAEL019500	-0.28522	0.190356	AAEL019500	-0.497492	0.0109892	AAEL019500	-0.463566	0.0187938	AAEL019500	-0.782682	1.18097e-05	AAEL019500	0	0	0	0	1	0	AAEL019500	0	0	0	0	0	1	AAEL019500	0	0	0	0	0	1	AAEL019500	0	0	0	0	0	1	AAEL019500	0	0	0	0	0	1
AAEL005643	-0.15471	1	AAEL005643	-0.532604	0.0518676	AAEL005643	-0.501945	0.0662639	AAEL005643	-0.656585	0.0115418	AAEL005643	-1.03438	1.45644e-05	AAEL005643	0	0	0	0	1	0	AAEL005643	0	0	0	0	0	1	AAEL005643	0	0	0	0	0	1	AAEL005643	0	0	0	0	0	1	AAEL005643	0	0	0	0	0	1
AAEL003508	-0.300522	1	AAEL003508	0.0347029	1	AAEL003508	-0.508297	0.556428	AAEL003508	-0.808635	0.30088	AAEL003508	-0.473395	0.528203	AAEL003508	0	0	0	0	1	0	AAEL003508	0	0	0	0	0	1	AAEL003508	0	0	0	0	0	1	AAEL003508	0	0	0	0	0	1	AAEL003508	0	0	0	0	0	1
AAEL006279	0.126351	1	AAEL006279	-0.350714	0.401986	AAEL006279	-0.512469	0.189422	AAEL006279	-0.386003	0.345544	AAEL006279	-0.862563	0.0100178	AAEL006279	0	0	0	0	1	0	AAEL006279	0	0	0	0	0	1	AAEL006279	0	0	0	0	0	1	AAEL006279	0	0	0	0	0	1	AAEL006279	0	0	0	0	0	1
AAEL012916	-0.217513	1	AAEL012916	-0.620406	0.0326569	AAEL012916	-0.516236	0.0798094	AAEL012916	-0.73362	0.00794179	AAEL012916	-1.13634	8.33228e-06	AAEL012916	0	0	0	0	1	0	AAEL012916	0	0	0	0	0	1	AAEL012916	0	0	0	0	0	1	AAEL012916	0	0	0	0	0	1	AAEL012916	0	0	0	0	0	1
AAEL017098	0.208551	1	AAEL017098	-1.30623	0.00319955	AAEL017098	-0.519718	0.303693	AAEL017098	-0.311165	0.579691	AAEL017098	-1.82592	7.75568e-06	AAEL017098	0	0	0	0	1	0	AAEL017098	0	0	0	0	0	1	AAEL017098	0	0	0	0	0	1	AAEL017098	0	0	0	0	0	1	AAEL017098	0	0	0	0	0	1
AAEL011301	0.153971	1	AAEL011301	-0.384798	0.17652	AAEL011301	-0.525487	0.0499248	AAEL011301	-0.371429	0.192238	AAEL011301	-0.909729	0.000130531	AAEL011301	0	0	0	0	1	0	AAEL011301	0	0	0	0	0	1	AAEL011301	0	0	0	0	0	1	AAEL011301	0	0	0	0	0	1	AAEL011301	0	0	0	0	0	1
AAEL001898	-0.222834	1	AAEL001898	-0.401899	0.494314	AAEL001898	-0.535829	0.336391	AAEL001898	-0.758643	0.143134	AAEL001898	-0.93769	0.0441117	AAEL001898	0	0	0	0	1	0	AAEL001898	0	0	0	0	0	1	AAEL001898	0	0	0	0	0	1	AAEL001898	0	0	0	0	0	1	AAEL001898	0	0	0	0	0	1
AAEL023342	0.06646	1	AAEL023342	-0.544829	0.107078	AAEL023342	-0.539612	0.107927	AAEL023342	-0.473073	0.166656	AAEL023342	-1.08409	0.00019112	AAEL023342	0	0	0	0	1	0	AAEL023342	0	0	0	0	0	1	AAEL023342	0	0	0	0	0	1	AAEL023342	0	0	0	0	0	1	AAEL023342	0	0	0	0	0	1
AAEL007318	-0.0118808	1	AAEL007318	-0.637905	0.0268177	AAEL007318	-0.543869	0.062338	AAEL007318	-0.555251	0.055564	AAEL007318	-1.17999	3.42954e-06	AAEL007318	0	0	0	0	1	0	AAEL007318	0	0	0	0	0	1	AAEL007318	0	0	0	0	0	1	AAEL007318	0	0	0	0	0	1	AAEL007318	0	0	0	0	0	1
AAEL018200	0.0068899	1	AAEL018200	-0.186295	0.625206	AAEL018200	-0.54435	0.0740939	AAEL018200	-0.53738	0.0766721	AAEL018200	-0.730427	0.00771609	AAEL018200	0	0	0	0	1	0	AAEL018200	0	0	0	0	0	1	AAEL018200	0	0	0	0	0	1	AAEL018200	0	0	0	0	0	1	AAEL018200	0	0	0	0	0	1
AAEL009639	-0.11994	1	AAEL009639	-0.436459	0.162161	AAEL009639	-0.54632	0.0672433	AAEL009639	-0.666029	0.0203514	AAEL009639	-0.982211	0.000187076	AAEL009639	0	0	0	0	1	0	AAEL009639	0	0	0	0	0	1	AAEL009639	0	0	0	0	0	1	AAEL009639	0	0	0	0	0	1	AAEL009639	0	0	0	0	0	1
AAEL000682	0.129088	1	AAEL000682	-0.649619	0.000468015	AAEL000682	-0.546379	0.00318796	AAEL000682	-0.417275	0.0309819	AAEL000682	-1.1959	9.54814e-13	AAEL000682	0	0	0	0	1	0	AAEL000682	0	0	0	0	0	1	AAEL000682	0	0	0	0	0	1	AAEL000682	0	0	0	0	0	1	AAEL000682	0	0	0	0	0	1
AAEL017481	0.00428741	1	AAEL017481	-0.154469	0.539923	AAEL017481	-0.550382	0.00529185	AAEL017481	-0.546092	0.00560989	AAEL017481	-0.704844	0.000133018	AAEL017481	0	0	0	0	1	0	AAEL017481	0	0	0	0	0	1	AAEL017481	0	0	0	0	0	1	AAEL017481	0	0	0	0	0	1	AAEL017481	0	0	0	0	0	1
AAEL017421	0.115019	1	AAEL017421	-0.346019	0.353335	AAEL017421	-0.551818	0.105908	AAEL017421	-0.436788	0.216497	AAEL017421	-0.897784	0.00275918	AAEL017421	0	0	0	0	1	0	AAEL017421	0	0	0	0	0	1	AAEL017421	0	0	0	0	0	1	AAEL017421	0	0	0	0	0	1	AAEL017421	0	0	0	0	0	1
AAEL008341	-0.131631	1	AAEL008341	-0.790421	0.0399988	AAEL008341	-0.556014	0.168361	AAEL008341	-0.687624	0.0737869	AAEL008341	-1.34637	7.70823e-05	AAEL008341	0	0	0	0	1	0	AAEL008341	0	0	0	0	0	1	AAEL008341	0	0	0	0	0	1	AAEL008341	0	0	0	0	0	1	AAEL008341	0	0	0	0	0	1
AAEL005915	-0.206438	1	AAEL005915	-0.957162	0.000101968	AAEL005915	-0.557693	0.0322404	AAEL005915	-0.764004	0.00194623	AAEL005915	-1.51451	2.61945e-11	AAEL005915	0	0	0	0	1	0	AAEL005915	0	0	0	0	0	1	AAEL005915	0	0	0	0	0	1	AAEL005915	0	0	0	0	0	1	AAEL005915	0	0	0	0	0	1
AAEL001891	0.175178	1	AAEL001891	0.0561807	0.896189	AAEL001891	-0.565025	0.0232079	AAEL001891	-0.389775	0.142399	AAEL001891	-0.508548	0.0316612	AAEL001891	0	0	0	0	1	0	AAEL001891	0	0	0	0	0	1	AAEL001891	0	0	0	0	0	1	AAEL001891	0	0	0	0	0	1	AAEL001891	0	0	0	0	0	1
AAEL007271	0.057321	1	AAEL007271	-0.28937	0.288882	AAEL007271	-0.572462	0.0172789	AAEL007271	-0.515125	0.0345721	AAEL007271	-0.861777	8.67077e-05	AAEL007271	0	0	0	0	1	0	AAEL007271	0	0	0	0	0	1	AAEL007271	0	0	0	0	0	1	AAEL007271	0	0	0	0	0	1	AAEL007271	0	0	0	0	0	1
AAEL008242	-0.0444794	1	AAEL008242	-0.291453	0.24885	AAEL008242	-0.573191	0.0101309	AAEL008242	-0.617628	0.0048786	AAEL008242	-0.864533	2.35932e-05	AAEL008242	0	0	0	0	1	0	AAEL008242	0	0	0	0	0	1	AAEL008242	0	0	0	0	0	1	AAEL008242	0	0	0	0	0	1	AAEL008242	0	0	0	0	0	1
AAEL010893	-0.13177	1	AAEL010893	-0.951061	0.103182	AAEL010893	-0.576367	0.361985	AAEL010893	-0.707835	0.238255	AAEL010893	-1.5265	0.00288566	AAEL010893	0	0	0	0	1	0	AAEL010893	0	0	0	0	0	1	AAEL010893	0	0	0	0	0	1	AAEL010893	0	0	0	0	0	1	AAEL010893	0	0	0	0	0	1
AAEL008853	-0.499785	0.316392	AAEL008853	-0.543269	0.00899625	AAEL008853	-0.58106	0.00386407	AAEL008853	-1.08078	5.05331e-09	AAEL008853	-1.12422	8.48118e-10	AAEL008853	0	0	0	0	1	0	AAEL008853	0	0	0	0	0	1	AAEL008853	0	0	0	0	0	1	AAEL008853	0	0	0	0	0	1	AAEL008853	0	0	0	0	0	1
AAEL006239	0.21498	1	AAEL006239	-0.605904	0.0164885	AAEL006239	-0.581093	0.0196975	AAEL006239	-0.366095	0.17511	AAEL006239	-1.18683	9.56581e-08	AAEL006239	0	0	0	0	1	0	AAEL006239	0	0	0	0	0	1	AAEL006239	0	0	0	0	0	1	AAEL006239	0	0	0	0	0	1	AAEL006239	0	0	0	0	0	1
AAEL009766	-0.0963585	1	AAEL009766	-0.426612	0.359704	AAEL009766	-0.588901	0.179977	AAEL009766	-0.685146	0.105881	AAEL009766	-1.01523	0.00722301	AAEL009766	0	0	0	0	1	0	AAEL009766	0	0	0	0	0	1	AAEL009766	0	0	0	0	0	1	AAEL009766	0	0	0	0	0	1	AAEL009766	0	0	0	0	0	1
AAEL003514	0.139496	1	AAEL003514	-0.0443154	0.956829	AAEL003514	-0.593677	0.106602	AAEL003514	-0.454169	0.236106	AAEL003514	-0.637948	0.0574409	AAEL003514	0	0	0	0	1	0	AAEL003514	0	0	0	0	0	1	AAEL003514	0	0	0	0	0	1	AAEL003514	0	0	0	0	0	1	AAEL003514	0	0	0	0	0	1
AAEL005289	-0.638171	1	AAEL005289	-0.602705	0.196184	AAEL005289	-0.594256	0.201848	AAEL005289	-1.23233	0.00264258	AAEL005289	-1.19682	0.00241432	AAEL005289	0	0	0	0	1	0	AAEL005289	0	0	0	0	0	1	AAEL005289	0	0	0	0	1	0	AAEL005289	0	0	0	0	0	1	AAEL005289	0	0	0	0	0	1
AAEL007041	0.0167551	1	AAEL007041	-0.0485767	0.938986	AAEL007041	-0.605626	0.0568437	AAEL007041	-0.58882	0.0640391	AAEL007041	-0.654084	0.0256639	AAEL007041	0	0	0	0	1	0	AAEL007041	0	0	0	0	0	1	AAEL007041	0	0	0	0	0	1	AAEL007041	0	0	0	0	0	1	AAEL007041	0	0	0	0	0	1
AAEL028211	0.0375643	1	AAEL028211	-0.302283	0.283543	AAEL028211	-0.610379	0.0136316	AAEL028211	-0.572786	0.0216095	AAEL028211	-0.912571	5.6979e-05	AAEL028211	0	0	0	0	1	0	AAEL028211	0	0	0	0	0	1	AAEL028211	0	0	0	0	0	1	AAEL028211	0	0	0	0	0	1	AAEL028211	0	0	0	0	0	1
AAEL026776	-0.0786326	1	AAEL026776	-0.900175	0.0169169	AAEL026776	-0.612413	0.120382	AAEL026776	-0.68976	0.0689843	AAEL026776	-1.5084	7.22828e-06	AAEL026776	0	0	0	0	1	0	AAEL026776	0	0	0	0	0	1	AAEL026776	0	0	0	0	0	1	AAEL026776	0	0	0	0	0	1	AAEL026776	0	0	0	0	0	1
AAEL003469	0.115387	1	AAEL003469	0.12951	0.79101	AAEL003469	-0.614535	0.0777566	AAEL003469	-0.499107	0.165352	AAEL003469	-0.48492	0.142727	AAEL003469	0	0	0	0	1	0	AAEL003469	0	0	0	0	0	1	AAEL003469	0	0	0	0	0	1	AAEL003469	0	0	0	0	0	1	AAEL003469	0	0	0	0	0	1
AAEL019794	0.0972208	1	AAEL019794	-0.550205	0.018691	AAEL019794	-0.616312	0.00634034	AAEL019794	-0.519011	0.0250889	AAEL019794	-1.16616	1.23157e-08	AAEL019794	0	0	0	0	1	0	AAEL019794	0	0	0	0	0	1	AAEL019794	0	0	0	0	0	1	AAEL019794	0	0	0	0	0	1	AAEL019794	0	0	0	0	0	1
AAEL011787	-0.12173	1	AAEL011787	-0.526966	0.5091	AAEL011787	-0.618091	0.423482	AAEL011787	-0.739387	0.317698	AAEL011787	-1.14395	0.0713693	AAEL011787	0	0	0	0	1	0	AAEL011787	0	0	0	0	0	1	AAEL011787	0	0	0	0	0	1	AAEL011787	0	0	0	0	0	1	AAEL011787	0	0	0	0	0	1
AAEL009596	-0.19681	1	AAEL009596	-0.621518	0.111455	AAEL009596	-0.62077	0.108477	AAEL009596	-0.817415	0.0260147	AAEL009596	-1.2419	0.00021875	AAEL009596	0	0	0	0	1	0	AAEL009596	0	0	0	0	0	1	AAEL009596	0	0	0	0	0	1	AAEL009596	0	0	0	0	0	1	AAEL009596	0	0	0	0	0	1
AAEL019952	-0.0417299	1	AAEL019952	0.0971784	0.714927	AAEL019952	-0.628409	0.000578395	AAEL019952	-0.670038	0.000211157	AAEL019952	-0.531059	0.00310178	AAEL019952	0	0	0	0	1	0	AAEL019952	0	0	0	0	0	1	AAEL019952	0	0	0	0	0	1	AAEL019952	0	0	0	0	0	1	AAEL019952	0	0	0	0	0	1
AAEL001207	-0.0146472	1	AAEL001207	-0.443041	0.106639	AAEL001207	-0.629366	0.0141264	AAEL001207	-0.643784	0.0115214	AAEL001207	-1.07172	3.98546e-06	AAEL001207	0	0	0	0	1	0	AAEL001207	0	0	0	0	0	1	AAEL001207	0	0	0	0	0	1	AAEL001207	0	0	0	0	0	1	AAEL001207	0	0	0	0	0	1
AAEL006235	-0.102522	1	AAEL006235	-0.713233	0.00377505	AAEL006235	-0.631555	0.0101351	AAEL006235	-0.733954	0.00211022	AAEL006235	-1.34443	1.06246e-09	AAEL006235	0	0	0	0	1	0	AAEL006235	0	0	0	0	0	1	AAEL006235	0	0	0	0	0	1	AAEL006235	0	0	0	0	0	1	AAEL006235	0	0	0	0	0	1
AAEL020547	-0.101574	1	AAEL020547	-0.465389	0.0485608	AAEL020547	-0.632562	0.00424331	AAEL020547	-0.734034	0.00065746	AAEL020547	-1.09769	6.14084e-08	AAEL020547	0	0	0	0	1	0	AAEL020547	0	0	0	0	0	1	AAEL020547	0	0	0	0	0	1	AAEL020547	0	0	0	0	0	1	AAEL020547	0	0	0	0	0	1
AAEL003750	0.0528854	1	AAEL003750	-0.141149	0.636756	AAEL003750	-0.644733	0.00350085	AAEL003750	-0.591843	0.00810632	AAEL003750	-0.785868	0.000159722	AAEL003750	0	0	0	0	1	0	AAEL003750	0	0	0	0	0	1	AAEL003750	0	0	0	0	0	1	AAEL003750	0	0	0	0	0	1	AAEL003750	0	0	0	0	0	1
AAEL026837	-0.0476347	1	AAEL026837	-0.4785	0.417077	AAEL026837	-0.668251	0.227565	AAEL026837	-0.715766	0.186311	AAEL026837	-1.14641	0.015448	AAEL026837	0	0	0	0	1	0	AAEL026837	0	0	0	0	0	1	AAEL026837	0	0	0	0	0	1	AAEL026837	0	0	0	0	0	1	AAEL026837	0	0	0	0	0	1
AAEL010679	-0.0153791	1	AAEL010679	-0.119492	0.658535	AAEL010679	-0.669354	0.000490794	AAEL010679	-0.684569	0.000350671	AAEL010679	-0.788465	1.80925e-05	AAEL010679	0	0	0	0	1	0	AAEL010679	0	0	0	0	0	1	AAEL010679	0	0	0	0	0	1	AAEL010679	0	0	0	0	0	1	AAEL010679	0	0	0	0	0	1
AAEL010445	0.189248	1	AAEL010445	-0.283092	0.194923	AAEL010445	-0.673962	0.000299853	AAEL010445	-0.484665	0.013754	AAEL010445	-0.956804	5.78396e-08	AAEL010445	0	0	0	0	1	0	AAEL010445	0	0	0	0	0	1	AAEL010445	0	0	0	0	0	1	AAEL010445	0	0	0	0	0	1	AAEL010445	0	0	0	0	0	1
AAEL006915	0.0257302	1	AAEL006915	0.0588159	0.899297	AAEL006915	-0.681962	0.00890075	AAEL006915	-0.65607	0.0121476	AAEL006915	-0.622803	0.0125721	AAEL006915	0	0	0	0	1	0	AAEL006915	0	0	0	0	0	1	AAEL006915	0	0	0	0	0	1	AAEL006915	0	0	0	0	0	1	AAEL006915	0	0	0	0	0	1
AAEL013128	-0.0727101	1	AAEL013128	-0.377375	0.204465	AAEL013128	-0.685728	0.00977315	AAEL013128	-0.758404	0.00358255	AAEL013128	-1.06302	1.28681e-05	AAEL013128	0	0	0	0	1	0	AAEL013128	0	0	0	0	0	1	AAEL013128	0	0	0	0	0	1	AAEL013128	0	0	0	0	0	1	AAEL013128	0	0	0	0	0	1
AAEL008390	-0.0278276	1	AAEL008390	-0.390184	0.336061	AAEL008390	-0.691916	0.0577324	AAEL008390	-0.719666	0.0456176	AAEL008390	-1.08189	0.00093567	AAEL008390	0	0	0	0	1	0	AAEL008390	0	0	0	0	0	1	AAEL008390	0	0	0	0	0	1	AAEL008390	0	0	0	0	0	1	AAEL008390	0	0	0	0	0	1
AAEL013135	0.488003	1	AAEL013135	-1.18277	0.0507421	AAEL013135	-0.696087	0.282259	AAEL013135	-0.208197	0.800367	AAEL013135	-1.87714	0.000528969	AAEL013135	0	0	0	0	1	0	AAEL013135	0	0	0	0	0	1	AAEL013135	0	0	0	0	0	1	AAEL013135	0	0	0	0	0	1	AAEL013135	0	0	0	0	0	1
AAEL003883	-0.26139	1	AAEL003883	-0.793621	0.0513354	AAEL003883	-0.704887	0.0856191	AAEL003883	-0.9662	0.0126268	AAEL003883	-1.49833	2.9114e-05	AAEL003883	0	0	0	0	1	0	AAEL003883	0	0	0	0	0	1	AAEL003883	0	0	0	0	0	1	AAEL003883	0	0	0	0	0	1	AAEL003883	0	0	0	0	0	1
AAEL018267	-0.206981	1	AAEL018267	-0.494034	0.0192408	AAEL018267	-0.708514	0.00027668	AAEL018267	-0.91546	1.18747e-06	AAEL018267	-1.20247	4.64131e-11	AAEL018267	0	0	0	0	1	0	AAEL018267	0	0	0	0	0	1	AAEL018267	0	0	0	0	0	1	AAEL018267	0	0	0	0	0	1	AAEL018267	0	0	0	0	0	1
AAEL019566	-0.0137548	1	AAEL019566	-0.462241	0.0827992	AAEL019566	-0.709383	0.00378934	AAEL019566	-0.723089	0.00302332	AAEL019566	-1.17148	2.22372e-07	AAEL019566	0	0	0	0	1	0	AAEL019566	0	0	0	0	0	1	AAEL019566	0	0	0	0	0	1	AAEL019566	0	0	0	0	0	1	AAEL019566	0	0	0	0	0	1
AAEL001642	-0.0596254	1	AAEL001642	-0.253816	0.37555	AAEL001642	-0.718033	0.00254737	AAEL001642	-0.777473	0.000908469	AAEL001642	-0.971413	1.3186e-05	AAEL001642	0	0	0	0	1	0	AAEL001642	0	0	0	0	0	1	AAEL001642	0	0	0	0	0	1	AAEL001642	0	0	0	0	0	1	AAEL001642	0	0	0	0	0	1
AAEL009362	-0.0406541	1	AAEL009362	-0.522874	0.144022	AAEL009362	-0.731786	0.0288859	AAEL009362	-0.772373	0.0196884	AAEL009362	-1.25447	3.37221e-05	AAEL009362	0	0	0	0	1	0	AAEL009362	0	0	0	0	0	1	AAEL009362	0	0	0	0	0	1	AAEL009362	0	0	0	0	0	1	AAEL009362	0	0	0	0	0	1
AAEL011825	-0.0102913	1	AAEL011825	-0.973872	0.00403253	AAEL011825	-0.734405	0.0332583	AAEL011825	-0.744373	0.0299708	AAEL011825	-1.70713	2.42014e-08	AAEL011825	0	0	0	0	1	0	AAEL011825	0	0	0	0	0	1	AAEL011825	0	0	0	0	0	1	AAEL011825	0	0	0	0	0	1	AAEL011825	0	0	0	0	0	1
AAEL016999	-0.281014	1	AAEL016999	-0.796417	0.078094	AAEL016999	-0.740571	0.101233	AAEL016999	-1.02133	0.0168043	AAEL016999	-1.53641	9.89253e-05	AAEL016999	0	0	0	0	1	0	AAEL016999	0	0	0	0	0	1	AAEL016999	0	0	0	0	0	1	AAEL016999	0	0	0	0	0	1	AAEL016999	0	0	0	0	0	1
AAEL002557	0.0726422	1	AAEL002557	-1.03107	0.000416242	AAEL002557	-0.747835	0.0119266	AAEL002557	-0.67515	0.0250889	AAEL002557	-1.77872	3.02575e-11	AAEL002557	0	0	0	0	1	0	AAEL002557	0	0	0	0	0	1	AAEL002557	0	0	0	0	0	1	AAEL002557	0	0	0	0	0	1	AAEL002557	0	0	0	0	0	1
AAEL019431	-0.241657	1	AAEL019431	-0.661702	0.0251369	AAEL019431	-0.763928	0.00691003	AAEL019431	-1.00549	0.000205587	AAEL019431	-1.42541	3.45855e-08	AAEL019431	0	0	0	0	1	0	AAEL019431	0	0	0	0	0	1	AAEL019431	0	0	0	0	0	1	AAEL019431	0	0	0	0	0	1	AAEL019431	0	0	0	0	0	1
AAEL009971	0.238612	1	AAEL009971	-1.18867	6.65989e-06	AAEL009971	-0.766962	0.00477688	AAEL009971	-0.528273	0.0671808	AAEL009971	-1.95506	2.07615e-15	AAEL009971	0	0	0	0	1	0	AAEL009971	0	0	0	0	0	1	AAEL009971	0	0	0	0	0	1	AAEL009971	0	0	0	0	0	1	AAEL009971	0	0	0	0	0	1
AAEL013575	-0.161381	1	AAEL013575	-0.639934	0.0606038	AAEL013575	-0.782411	0.016061	AAEL013575	-0.943449	0.00271689	AAEL013575	-1.42151	1.41063e-06	AAEL013575	0	0	0	0	1	0	AAEL013575	0	0	0	0	0	1	AAEL013575	0	0	0	0	0	1	AAEL013575	0	0	0	0	0	1	AAEL013575	0	0	0	0	0	1
AAEL004154	-0.0419446	1	AAEL004154	-0.318869	0.177655	AAEL004154	-0.786502	0.000114909	AAEL004154	-0.827975	4.3768e-05	AAEL004154	-1.10419	1.17443e-08	AAEL004154	0	0	0	0	1	0	AAEL004154	0	0	0	0	0	1	AAEL004154	0	0	0	0	0	1	AAEL004154	0	0	0	0	0	1	AAEL004154	0	0	0	0	0	1
AAEL008602	-0.24659	1	AAEL008602	-0.403564	0.308847	AAEL008602	-0.789831	0.024213	AAEL008602	-1.03586	0.00198305	AAEL008602	-1.19227	0.000189761	AAEL008602	0	0	0	0	1	0	AAEL008602	0	0	0	0	0	1	AAEL008602	0	0	0	0	0	1	AAEL008602	0	0	0	0	0	1	AAEL008602	0	0	0	0	0	1
AAEL019711	0.0765041	1	AAEL019711	-0.426046	0.0526283	AAEL019711	-0.813276	3.27907e-05	AAEL019711	-0.736698	0.000202334	AAEL019711	-1.23908	2.77199e-11	AAEL019711	0	0	0	0	1	0	AAEL019711	0	0	0	0	0	1	AAEL019711	0	0	0	0	0	1	AAEL019711	0	0	0	0	0	1	AAEL019711	0	0	0	0	0	1
AAEL025717	-0.0434393	1	AAEL025717	-0.231707	0.437751	AAEL025717	-0.819567	0.000560138	AAEL025717	-0.862929	0.000251172	AAEL025717	-1.05109	3.42373e-06	AAEL025717	0	0	0	0	1	0	AAEL025717	0	0	0	0	0	1	AAEL025717	0	0	0	0	0	1	AAEL025717	0	0	0	0	0	1	AAEL025717	0	0	0	0	0	1
AAEL027204	0.0189401	1	AAEL027204	-0.498621	0.148069	AAEL027204	-0.826969	0.00842662	AAEL027204	-0.807617	0.0101513	AAEL027204	-1.32436	4.57458e-06	AAEL027204	0	0	0	0	1	0	AAEL027204	0	0	0	0	0	1	AAEL027204	0	0	0	0	0	1	AAEL027204	0	0	0	0	0	1	AAEL027204	0	0	0	0	0	1
AAEL014080	0.0223033	1	AAEL014080	-0.207058	0.606639	AAEL014080	-0.832224	0.00641202	AAEL014080	-0.809814	0.00810067	AAEL014080	-1.03901	0.000281216	AAEL014080	0	0	0	0	1	0	AAEL014080	0	0	0	0	0	1	AAEL014080	0	0	0	0	0	1	AAEL014080	0	0	0	0	0	1	AAEL014080	0	0	0	0	0	1
AAEL004918	0.185822	1	AAEL004918	-0.662089	0.181768	AAEL004918	-0.834357	0.0775425	AAEL004918	-0.648479	0.186925	AAEL004918	-1.49618	0.000365481	AAEL004918	0	0	0	0	1	0	AAEL004918	0	0	0	0	0	1	AAEL004918	0	0	0	0	0	1	AAEL004918	0	0	0	0	0	1	AAEL004918	0	0	0	0	0	1
AAEL008370	-0.0543224	1	AAEL008370	-1.04519	0.000577494	AAEL008370	-0.835152	0.00614925	AAEL008370	-0.889383	0.00313946	AAEL008370	-1.88005	1.33962e-11	AAEL008370	0	0	0	0	1	0	AAEL008370	0	0	0	0	0	1	AAEL008370	0	0	0	0	0	1	AAEL008370	0	0	0	0	0	1	AAEL008370	0	0	0	0	0	1
AAEL000918	0.00907376	1	AAEL000918	-0.229257	0.630718	AAEL000918	-0.841983	0.0212933	AAEL000918	-0.83259	0.0226341	AAEL000918	-1.07043	0.00153661	AAEL000918	0	0	0	0	1	0	AAEL000918	0	0	0	0	0	1	AAEL000918	0	0	0	0	0	1	AAEL000918	0	0	0	0	0	1	AAEL000918	0	0	0	0	0	1
AAEL008634	0.0652036	1	AAEL008634	-0.525344	0.00860209	AAEL008634	-0.842218	3.90087e-06	AAEL008634	-0.776966	2.42722e-05	AAEL008634	-1.3674	3.74952e-15	AAEL008634	0	0	0	0	1	0	AAEL008634	0	0	0	0	0	1	AAEL008634	0	0	0	0	0	1	AAEL008634	0	0	0	0	0	1	AAEL008634	0	0	0	0	0	1
AAEL006890	-0.0637985	1	AAEL006890	-1.09309	0.137621	AAEL006890	-0.842314	0.271205	AAEL006890	-0.906077	0.225135	AAEL006890	-1.93529	0.00270877	AAEL006890	0	0	0	0	1	0	AAEL006890	0	0	0	0	0	1	AAEL006890	0	0	0	0	0	1	AAEL006890	0	0	0	0	0	1	AAEL006890	0	0	0	0	0	1
AAEL010932	-0.03308	1	AAEL010932	-0.24538	0.660658	AAEL010932	-0.843852	0.0511884	AAEL010932	-0.876835	0.0405396	AAEL010932	-1.089	0.00581015	AAEL010932	0	0	0	0	1	0	AAEL010932	0	0	0	0	0	1	AAEL010932	0	0	0	0	0	1	AAEL010932	0	0	0	0	0	1	AAEL010932	0	0	0	0	0	1
AAEL009706	-0.253864	1	AAEL009706	-0.697657	0.00105918	AAEL009706	-0.849983	2.45529e-05	AAEL009706	-1.1038	1.57675e-08	AAEL009706	-1.54753	4.5489e-16	AAEL009706	0	0	0	0	1	0	AAEL009706	0	0	0	0	0	1	AAEL009706	0	0	0	0	0	1	AAEL009706	0	0	0	0	0	1	AAEL009706	0	0	0	0	0	1
AAEL008878	-0.0506706	1	AAEL008878	-0.90568	0.00593841	AAEL008878	-0.852522	0.00860476	AAEL008878	-0.903037	0.00487248	AAEL008878	-1.75773	2.826e-09	AAEL008878	0	0	0	0	1	0	AAEL008878	0	0	0	0	0	1	AAEL008878	0	0	0	0	0	1	AAEL008878	0	0	0	0	0	1	AAEL008878	0	0	0	0	0	1
AAEL004718	0.162243	1	AAEL004718	0.600938	0.0612275	AAEL004718	-0.854965	0.00419885	AAEL004718	-0.692422	0.024538	AAEL004718	-0.253673	0.441835	AAEL004718	0	0	0	0	1	0	AAEL004718	0	0	0	0	0	1	AAEL004718	0	0	0	0	0	1	AAEL004718	0	0	0	0	0	1	AAEL004718	0	0	0	0	0	1
AAEL019606	0.0252949	1	AAEL019606	-0.785464	0.000108978	AAEL019606	-0.856959	1.13107e-05	AAEL019606	-0.831587	2.14331e-05	AAEL019606	-1.64217	5.91866e-19	AAEL019606	0	0	0	0	1	0	AAEL019606	0	0	0	0	0	1	AAEL019606	0	0	0	0	0	1	AAEL019606	0	0	0	0	0	1	AAEL019606	0	0	0	0	0	1
AAEL004097	0.0865926	1	AAEL004097	-0.370942	0.284653	AAEL004097	-0.860834	0.00387024	AAEL004097	-0.773844	0.0106308	AAEL004097	-1.23052	9.93015e-06	AAEL004097	0	0	0	0	1	0	AAEL004097	0	0	0	0	0	1	AAEL004097	0	0	0	0	0	1	AAEL004097	0	0	0	0	0	1	AAEL004097	0	0	0	0	0	1
AAEL014365	-0.018986	1	AAEL014365	-1.04869	0.0894874	AAEL014365	-0.863353	0.173018	AAEL014365	-0.882266	0.158712	AAEL014365	-1.9118	0.000460973	AAEL014365	0	0	0	0	1	0	AAEL014365	0	0	0	0	0	1	AAEL014365	0	0	0	0	0	1	AAEL014365	0	0	0	0	0	1	AAEL014365	0	0	0	0	0	1
AAEL004305	-0.0572542	1	AAEL004305	-0.731322	0.00164056	AAEL004305	-0.864488	9.14193e-05	AAEL004305	-0.921626	2.51888e-05	AAEL004305	-1.59548	1.55748e-14	AAEL004305	0	0	0	0	1	0	AAEL004305	0	0	0	0	0	1	AAEL004305	0	0	0	0	0	1	AAEL004305	0	0	0	0	0	1	AAEL004305	0	0	0	0	0	1
AAEL009189	-0.201524	1	AAEL009189	-0.388954	0.392142	AAEL009189	-0.869697	0.0265601	AAEL009189	-1.07119	0.00470426	AAEL009189	-1.25858	0.000457421	AAEL009189	0	0	0	0	1	0	AAEL009189	0	0	0	0	0	1	AAEL009189	0	0	0	0	0	1	AAEL009189	0	0	0	0	0	1	AAEL009189	0	0	0	0	0	1
AAEL005634	-0.167383	1	AAEL005634	-0.732432	0.153797	AAEL005634	-0.879377	0.0745486	AAEL005634	-1.04656	0.0283674	AAEL005634	-1.61131	0.000238316	AAEL005634	0	0	0	0	1	0	AAEL005634	0	0	0	0	0	1	AAEL005634	0	0	0	0	0	1	AAEL005634	0	0	0	0	0	1	AAEL005634	0	0	0	0	0	1
AAEL010640	-0.103622	1	AAEL010640	0.198771	0.811866	AAEL010640	-0.886214	0.142741	AAEL010640	-0.989736	0.0930534	AAEL010640	-0.687289	0.223847	AAEL010640	0	0	0	0	1	0	AAEL010640	0	0	0	0	0	1	AAEL010640	0	0	0	0	1	0	AAEL010640	0	0	0	0	0	1	AAEL010640	0	0	0	0	0	1
AAEL008052	-0.190352	1	AAEL008052	0.429086	0.108457	AAEL008052	-0.889284	0.000149458	AAEL008052	-1.07934	2.32867e-06	AAEL008052	-0.459899	0.058061	AAEL008052	0	0	0	0	1	0	AAEL008052	0	0	0	0	0	1	AAEL008052	0	0	0	0	0	1	AAEL008052	0	0	0	0	0	1	AAEL008052	0	0	0	0	0	1
AAEL026994	-0.103163	1	AAEL026994	-0.812089	0.000486081	AAEL026994	-0.89048	6.6045e-05	AAEL026994	-0.993559	6.17122e-06	AAEL026994	-1.70234	5.72117e-16	AAEL026994	0	0	0	0	1	0	AAEL026994	0	0	0	0	0	1	AAEL026994	0	0	0	0	0	1	AAEL026994	0	0	0	0	0	1	AAEL026994	0	0	0	0	0	1
AAEL007698	0.00798596	1	AAEL007698	-0.239819	0.45186	AAEL007698	-0.894685	0.000375027	AAEL007698	-0.886641	0.000427695	AAEL007698	-1.13436	2.41464e-06	AAEL007698	0	0	0	0	1	0	AAEL007698	0	0	0	0	0	1	AAEL007698	0	0	0	0	0	1	AAEL007698	0	0	0	0	0	1	AAEL007698	0	0	0	0	0	1
AAEL012465	-0.0461639	1	AAEL012465	-0.417518	0.136063	AAEL012465	-0.89623	0.000271503	AAEL012465	-0.941758	0.000114103	AAEL012465	-1.31213	1.79894e-08	AAEL012465	0	0	0	0	1	0	AAEL012465	0	0	0	0	0	1	AAEL012465	0	0	0	0	0	1	AAEL012465	0	0	0	0	0	1	AAEL012465	0	0	0	0	0	1
AAEL003723	-0.0704904	1	AAEL003723	2.04396	0.000890182	AAEL003723	-0.903626	0.180811	AAEL003723	-0.973821	0.141047	AAEL003723	1.13897	0.0533704	AAEL003723	0	0	0	0	1	0	AAEL003723	0	0	0	0	0	1	AAEL003723	0	0	0	0	0	1	AAEL003723	0	0	0	0	0	1	AAEL003723	0	0	0	0	0	1
AAEL006338	-0.0260293	1	AAEL006338	-0.329451	0.647566	AAEL006338	-0.909529	0.11658	AAEL006338	-0.935044	0.102778	AAEL006338	-1.23769	0.0168978	AAEL006338	0	0	0	0	1	0	AAEL006338	0	0	0	0	0	1	AAEL006338	0	0	0	0	0	1	AAEL006338	0	0	0	0	0	1	AAEL006338	0	0	0	0	0	1
AAEL014252	-0.207272	1	AAEL014252	0.0971671	0.910317	AAEL014252	-0.914078	0.0638392	AAEL014252	-1.12095	0.0185675	AAEL014252	-0.816309	0.0773866	AAEL014252	0	0	0	0	1	0	AAEL014252	0	0	0	0	0	1	AAEL014252	0	0	0	0	0	1	AAEL014252	0	0	0	0	0	1	AAEL014252	0	0	0	0	0	1
AAEL026478	-0.328647	1	AAEL026478	-0.526009	0.115766	AAEL026478	-0.920143	0.00226691	AAEL026478	-1.24832	1.53391e-05	AAEL026478	-1.44524	2.74258e-07	AAEL026478	0	0	0	0	1	0	AAEL026478	0	0	0	0	0	1	AAEL026478	0	0	0	0	0	1	AAEL026478	0	0	0	0	0	1	AAEL026478	0	0	0	0	0	1
AAEL023632	-0.10564	1	AAEL023632	-0.294254	0.514652	AAEL023632	-0.920814	0.0114541	AAEL023632	-1.02598	0.00404021	AAEL023632	-1.21403	0.000337875	AAEL023632	0	0	0	0	1	0	AAEL023632	0	0	0	0	0	1	AAEL023632	0	0	0	0	0	1	AAEL023632	0	0	0	0	0	1	AAEL023632	0	0	0	0	0	1
AAEL019542	-0.0170178	1	AAEL019542	-0.520921	0.0890197	AAEL019542	-0.926203	0.000775208	AAEL019542	-0.943163	0.000590221	AAEL019542	-1.44696	2.46623e-08	AAEL019542	0	0	0	0	1	0	AAEL019542	0	0	0	0	0	1	AAEL019542	0	0	0	0	0	1	AAEL019542	0	0	0	0	0	1	AAEL019542	0	0	0	0	0	1
AAEL010248	0.207773	1	AAEL010248	-0.233302	0.661797	AAEL010248	-0.928125	0.0214154	AAEL010248	-0.720305	0.085593	AAEL010248	-1.16125	0.00189073	AAEL010248	0	0	0	0	1	0	AAEL010248	0	0	0	0	0	1	AAEL010248	0	0	0	0	0	1	AAEL010248	0	0	0	0	0	1	AAEL010248	0	0	0	0	0	1
AAEL001134	-0.3614	1	AAEL001134	-0.27663	0.427742	AAEL001134	-0.940315	0.000776016	AAEL001134	-1.30164	1.28583e-06	AAEL001134	-1.21682	4.85584e-06	AAEL001134	0	0	0	0	1	0	AAEL001134	0	0	0	0	0	1	AAEL001134	0	0	0	0	0	1	AAEL001134	0	0	0	0	0	1	AAEL001134	0	0	0	0	0	1
AAEL005774	-0.268023	1	AAEL005774	-0.694848	0.011679	AAEL005774	-0.949632	0.000236346	AAEL005774	-1.217	1.16302e-06	AAEL005774	-1.64306	1.40466e-11	AAEL005774	0	0	0	0	1	0	AAEL005774	0	0	0	0	0	1	AAEL005774	0	0	0	0	0	1	AAEL005774	0	0	0	0	0	1	AAEL005774	0	0	0	0	0	1
AAEL009786	-0.0428871	1	AAEL009786	-0.361502	0.362227	AAEL009786	-0.962292	0.00385141	AAEL009786	-1.00496	0.00232894	AAEL009786	-1.32326	2.26485e-05	AAEL009786	0	0	0	0	1	0	AAEL009786	0	0	0	0	0	1	AAEL009786	0	0	0	0	0	1	AAEL009786	0	0	0	0	0	1	AAEL009786	0	0	0	0	0	1
AAEL009240	-0.0314562	1	AAEL009240	0.439812	0.0787502	AAEL009240	-0.966904	9.48624e-06	AAEL009240	-0.998174	4.32933e-06	AAEL009240	-0.526846	0.0195504	AAEL009240	0	0	0	0	1	0	AAEL009240	0	0	0	0	0	1	AAEL009240	0	0	0	0	0	1	AAEL009240	0	0	0	0	0	1	AAEL009240	0	0	0	0	0	1
AAEL007947	-0.16542	1	AAEL007947	0.0955101	0.878642	AAEL007947	-0.989807	0.00743807	AAEL007947	-1.15504	0.00135476	AAEL007947	-0.893992	0.0116668	AAEL007947	0	0	0	0	1	0	AAEL007947	0	0	0	0	0	1	AAEL007947	0	0	0	0	0	1	AAEL007947	0	0	0	0	0	1	AAEL007947	0	0	0	0	0	1
AAEL005929	-0.0180763	1	AAEL005929	-0.0488812	0.949886	AAEL005929	-0.997824	0.00367575	AAEL005929	-1.01576	0.00297206	AAEL005929	-1.0464	0.00140628	AAEL005929	0	0	0	0	1	0	AAEL005929	0	0	0	0	0	1	AAEL005929	0	0	0	0	0	1	AAEL005929	0	0	0	0	0	1	AAEL005929	0	0	0	0	0	1
AAEL009806	0.0276603	1	AAEL009806	-0.160731	0.576471	AAEL009806	-1.00115	1.26652e-06	AAEL009806	-0.973383	2.5912e-06	AAEL009806	-1.16163	8.35315e-09	AAEL009806	0	0	0	0	1	0	AAEL009806	0	0	0	0	0	1	AAEL009806	0	0	0	0	0	1	AAEL009806	0	0	0	0	0	1	AAEL009806	0	0	0	0	0	1
AAEL023839	-0.182366	1	AAEL023839	-0.700843	0.00263356	AAEL023839	-1.00212	3.64442e-06	AAEL023839	-1.18437	2.36067e-08	AAEL023839	-1.70268	1.90963e-16	AAEL023839	0	0	0	0	1	0	AAEL023839	0	0	0	0	0	1	AAEL023839	0	0	0	0	0	1	AAEL023839	0	0	0	0	0	1	AAEL023839	0	0	0	0	0	1
AAEL012119	0.42581	1	AAEL012119	-0.00887254	1	AAEL012119	-1.00638	0.00588857	AAEL012119	-0.580523	0.145826	AAEL012119	-1.01497	0.00349872	AAEL012119	0	0	0	0	1	0	AAEL012119	0	0	0	0	0	1	AAEL012119	0	0	0	0	0	1	AAEL012119	0	0	0	0	0	1	AAEL012119	0	0	0	0	0	1
AAEL001495	-0.122965	1	AAEL001495	-0.545189	0.110987	AAEL001495	-1.01145	0.00092926	AAEL001495	-1.13436	0.000160579	AAEL001495	-1.55652	6.6449e-08	AAEL001495	0	0	0	0	1	0	AAEL001495	0	0	0	0	0	1	AAEL001495	0	0	0	0	0	1	AAEL001495	0	0	0	0	0	1	AAEL001495	0	0	0	0	0	1
AAEL001691	0.126962	1	AAEL001691	-0.66434	0.104979	AAEL001691	-1.01976	0.00673668	AAEL001691	-0.892104	0.0196836	AAEL001691	-1.6817	1.45232e-06	AAEL001691	0	0	0	0	1	0	AAEL001691	0	0	0	0	0	1	AAEL001691	0	0	0	0	0	1	AAEL001691	0	0	0	0	0	1	AAEL001691	0	0	0	0	0	1
AAEL002527	-0.374301	0.71494	AAEL002527	-0.364727	0.0674522	AAEL002527	-1.02589	1.27412e-09	AAEL002527	-1.40016	2.52831e-17	AAEL002527	-1.39057	3.87203e-17	AAEL002527	0	0	0	0	1	0	AAEL002527	0	0	0	0	0	1	AAEL002527	0	0	0	0	0	1	AAEL002527	0	0	0	0	0	1	AAEL002527	0	0	0	0	0	1
AAEL027199	-0.55516	1	AAEL027199	0.702766	0.0608389	AAEL027199	-1.03346	0.00291417	AAEL027199	-1.58842	1.4388e-06	AAEL027199	-0.33058	0.377036	AAEL027199	0	0	0	0	1	0	AAEL027199	0	0	0	0	0	1	AAEL027199	0	0	0	0	0	1	AAEL027199	0	0	0	0	0	1	AAEL027199	0	0	0	0	0	1
AAEL006836	0.15124	1	AAEL006836	-0.090781	0.806928	AAEL006836	-1.04019	5.43606e-06	AAEL006836	-0.888895	0.000135646	AAEL006836	-1.13082	4.23913e-07	AAEL006836	0	0	0	0	1	0	AAEL006836	0	0	0	0	0	1	AAEL006836	0	0	0	0	0	1	AAEL006836	0	0	0	0	0	1	AAEL006836	0	0	0	0	0	1
AAEL019501	-0.404111	1	AAEL019501	0.285295	0.556896	AAEL019501	-1.06731	0.00477301	AAEL019501	-1.47132	4.96523e-05	AAEL019501	-0.781898	0.0346571	AAEL019501	0	0	0	0	1	0	AAEL019501	0	0	0	0	0	1	AAEL019501	0	0	0	0	0	1	AAEL019501	0	0	0	0	0	1	AAEL019501	0	0	0	0	0	1
AAEL021017	-0.263495	1	AAEL021017	-0.179483	0.666152	AAEL021017	-1.07355	0.000252819	AAEL021017	-1.3366	2.91205e-06	AAEL021017	-1.25222	9.3833e-06	AAEL021017	0	0	0	0	1	0	AAEL021017	0	0	0	0	0	1	AAEL021017	0	0	0	0	0	1	AAEL021017	0	0	0	0	0	1	AAEL021017	0	0	0	0	0	1
AAEL020477	-0.254064	1	AAEL020477	0.147474	0.853205	AAEL020477	-1.09977	0.030455	AAEL020477	-1.35356	0.00600917	AAEL020477	-0.951876	0.0482565	AAEL020477	0	0	0	0	1	0	AAEL020477	0	0	0	0	0	1	AAEL020477	0	0	0	0	0	1	AAEL020477	0	0	0	0	0	1	AAEL020477	0	0	0	0	0	1
AAEL009968	-0.0283399	1	AAEL009968	-0.218	0.783396	AAEL009968	-1.11917	0.0458922	AAEL009968	-1.14733	0.0391024	AAEL009968	-1.33675	0.00970846	AAEL009968	0	0	0	0	1	0	AAEL009968	0	0	0	0	0	1	AAEL009968	0	0	0	0	0	1	AAEL009968	0	0	0	0	0	1	AAEL009968	0	0	0	0	0	1
AAEL010290	-0.176272	1	AAEL010290	0.185645	0.667833	AAEL010290	-1.13424	0.000199704	AAEL010290	-1.3102	1.21698e-05	AAEL010290	-0.948092	0.00159033	AAEL010290	0	0	0	0	1	0	AAEL010290	0	0	0	0	0	1	AAEL010290	0	0	0	0	0	1	AAEL010290	0	0	0	0	0	1	AAEL010290	0	0	0	0	0	1
AAEL002606	-0.143717	1	AAEL002606	-0.0496106	0.998572	AAEL002606	-1.16466	0.24673	AAEL002606	-1.30832	0.181845	AAEL002606	-1.21416	0.177518	AAEL002606	0	0	0	0	1	0	AAEL002606	0	0	0	0	0	1	AAEL002606	0	0	0	0	0	1	AAEL002606	0	0	0	1	0	0	AAEL002606	0	0	0	0	0	1
AAEL007555	0.0332937	1	AAEL007555	-0.0668889	0.939613	AAEL007555	-1.17059	0.0054364	AAEL007555	-1.13715	0.0070574	AAEL007555	-1.23716	0.0019788	AAEL007555	0	0	0	0	1	0	AAEL007555	0	0	0	0	0	1	AAEL007555	0	0	0	0	0	1	AAEL007555	0	0	0	0	0	1	AAEL007555	0	0	0	0	0	1
AAEL009475	0.0281724	1	AAEL009475	-0.424499	0.33103	AAEL009475	-1.17495	0.00133658	AAEL009475	-1.14673	0.00177418	AAEL009475	-1.59931	4.27235e-06	AAEL009475	0	0	0	0	1	0	AAEL009475	0	0	0	0	0	1	AAEL009475	0	0	0	0	0	1	AAEL009475	0	0	0	0	0	1	AAEL009475	0	0	0	0	0	1
AAEL008152	0.0432247	1	AAEL008152	0.4906	0.239097	AAEL008152	-1.23952	0.000451561	AAEL008152	-1.19586	0.000754651	AAEL008152	-0.748223	0.0356555	AAEL008152	0	0	0	0	1	0	AAEL008152	0	0	0	0	0	1	AAEL008152	0	0	0	0	0	1	AAEL008152	0	0	0	0	0	1	AAEL008152	0	0	0	0	0	1
AAEL007370	0.115846	1	AAEL007370	0.0733764	0.878454	AAEL007370	-1.25023	1.99675e-06	AAEL007370	-1.13404	1.93772e-05	AAEL007370	-1.17605	6.02194e-06	AAEL007370	0	0	0	0	1	0	AAEL007370	0	0	0	0	0	1	AAEL007370	0	0	0	0	0	1	AAEL007370	0	0	0	0	0	1	AAEL007370	0	0	0	0	0	1
AAEL004407	-0.0922616	1	AAEL004407	1.41886	1.18863e-06	AAEL004407	-1.27731	7.41071e-06	AAEL004407	-1.36879	1.22868e-06	AAEL004407	0.141386	0.694892	AAEL004407	0	0	0	0	1	0	AAEL004407	0	0	0	0	0	1	AAEL004407	0	0	0	0	1	0	AAEL004407	0	0	0	0	0	1	AAEL004407	0	0	0	0	0	1
AAEL007926	-0.00362617	1	AAEL007926	0.76747	0.477268	AAEL007926	-1.2926	0.190486	AAEL007926	-1.29583	0.184896	AAEL007926	-0.524677	0.592585	AAEL007926	0	0	0	0	1	0	AAEL007926	0	0	0	0	0	1	AAEL007926	0	0	0	0	1	0	AAEL007926	0	0	0	0	0	1	AAEL007926	0	0	0	0	0	1
AAEL022189	-0.242684	1	AAEL022189	0.388908	0.545413	AAEL022189	-1.33069	0.00924965	AAEL022189	-1.57285	0.00163743	AAEL022189	-0.941033	0.0584773	AAEL022189	0	0	0	0	1	0	AAEL022189	0	0	0	0	0	1	AAEL022189	0	0	0	0	0	1	AAEL022189	0	0	0	0	0	1	AAEL022189	0	0	0	0	0	1
AAEL019538	0.107861	1	AAEL019538	0.33261	0.175673	AAEL019538	-1.39547	1.95881e-12	AAEL019538	-1.28748	1.06666e-10	AAEL019538	-1.0626	1.22106e-07	AAEL019538	0	0	0	0	1	0	AAEL019538	0	0	0	0	0	1	AAEL019538	0	0	0	0	0	1	AAEL019538	0	0	0	0	0	1	AAEL019538	0	0	0	0	0	1
AAEL026142	-0.0109036	1	AAEL026142	0.12894	0.850978	AAEL026142	-1.48328	0.000289006	AAEL026142	-1.49352	0.000253028	AAEL026142	-1.35301	0.000703078	AAEL026142	0	0	0	0	1	0	AAEL026142	0	0	0	0	0	1	AAEL026142	0	0	0	0	0	1	AAEL026142	0	0	0	0	0	1	AAEL026142	0	0	0	0	0	1
AAEL013227	0.214955	1	AAEL013227	-0.152894	0.575753	AAEL013227	-1.52104	7.1624e-16	AAEL013227	-1.30602	6.47393e-12	AAEL013227	-1.67376	5.10024e-19	AAEL013227	0	0	0	0	1	0	AAEL013227	0	0	0	0	0	1	AAEL013227	0	0	0	0	0	1	AAEL013227	0	0	0	0	0	1	AAEL013227	0	0	0	0	0	1
AAEL025915	-0.231317	1	AAEL025915	0.10189	0.744457	AAEL025915	-1.52297	5.37089e-15	AAEL025915	-1.75416	1.5228e-19	AAEL025915	-1.42085	3.19904e-13	AAEL025915	0	0	0	0	1	0	AAEL025915	0	0	0	0	0	1	AAEL025915	0	0	0	0	0	1	AAEL025915	0	0	0	0	0	1	AAEL025915	0	0	0	0	0	1
AAEL001493	-0.106274	1	AAEL001493	1.7799	2.11024e-06	AAEL001493	-1.60386	1.17715e-05	AAEL001493	-1.70996	2.5783e-06	AAEL001493	0.175986	0.693805	AAEL001493	0	0	0	0	1	0	AAEL001493	0	0	0	0	0	1	AAEL001493	0	0	0	0	0	1	AAEL001493	0	0	0	0	0	1	AAEL001493	0	0	0	0	0	1
AAEL027674	0.155255	1	AAEL027674	0.137528	0.777894	AAEL027674	-1.62302	1.22284e-07	AAEL027674	-1.46754	2.05329e-06	AAEL027674	-1.48497	1.06907e-06	AAEL027674	0	0	0	0	1	0	AAEL027674	0	0	0	0	0	1	AAEL027674	0	0	0	0	1	0	AAEL027674	0	0	0	0	0	1	AAEL027674	0	0	0	0	0	1
AAEL022136	0.110409	1	AAEL022136	0.529632	0.0290202	AAEL022136	-1.63143	3.72004e-15	AAEL022136	-1.521	2.64823e-13	AAEL022136	-1.10175	1.77602e-07	AAEL022136	0	0	0	0	1	0	AAEL022136	0	0	0	0	0	1	AAEL022136	0	0	0	0	0	1	AAEL022136	0	0	0	0	0	1	AAEL022136	0	0	0	0	0	1
AAEL008099	0.0402489	1	AAEL008099	0.552133	0.073524	AAEL008099	-1.6389	5.0272e-10	AAEL008099	-1.59857	1.35885e-09	AAEL008099	-1.08663	4.92025e-05	AAEL008099	0	0	0	0	1	0	AAEL008099	0	0	0	0	0	1	AAEL008099	0	0	0	0	0	1	AAEL008099	0	0	0	0	0	1	AAEL008099	0	0	0	0	0	1
AAEL003766	0.437533	1	AAEL003766	1.14838	0.0319684	AAEL003766	-1.64168	0.00099534	AAEL003766	-1.20394	0.0201624	AAEL003766	-0.493003	0.356474	AAEL003766	0	0	0	0	1	0	AAEL003766	0	0	0	0	0	1	AAEL003766	0	0	0	0	0	1	AAEL003766	0	0	0	0	0	1	AAEL003766	0	0	0	0	0	1
AAEL012318	-0.133002	1	AAEL012318	0.355203	0.680429	AAEL012318	-1.72531	0.00709591	AAEL012318	-1.85803	0.00342312	AAEL012318	-1.36961	0.0261539	AAEL012318	0	0	0	0	1	0	AAEL012318	0	0	0	0	0	1	AAEL012318	0	0	0	0	0	1	AAEL012318	0	0	0	0	0	1	AAEL012318	0	0	0	0	0	1
AAEL008773	0.102047	1	AAEL008773	0.503905	0.0701481	AAEL008773	-1.77731	3.57393e-14	AAEL008773	-1.67522	1.02676e-12	AAEL008773	-1.27333	7.98491e-08	AAEL008773	0	0	0	0	1	0	AAEL008773	0	0	0	0	0	1	AAEL008773	0	0	0	0	0	1	AAEL008773	0	0	0	0	0	1	AAEL008773	0	0	0	0	0	1
AAEL006283	-0.0904589	1	AAEL006283	1.91447	4.53236e-12	AAEL006283	-1.85772	2.34171e-12	AAEL006283	-1.9476	1.73217e-13	AAEL006283	0.0567517	0.886222	AAEL006283	0	0	0	0	1	0	AAEL006283	0	0	0	0	0	1	AAEL006283	0	0	0	0	0	1	AAEL006283	0	0	0	0	0	1	AAEL006283	0	0	0	0	0	1
AAEL019881	0.0395137	1	AAEL019881	0.211442	0.534547	AAEL019881	-1.85898	2.58499e-14	AAEL019881	-1.81879	9.52206e-14	AAEL019881	-1.64615	1.60476e-11	AAEL019881	0	0	0	0	1	0	AAEL019881	0	0	0	0	0	1	AAEL019881	0	0	0	0	0	1	AAEL019881	0	0	0	0	0	1	AAEL019881	0	0	0	0	0	1
AAEL010782	-0.022293	1	AAEL010782	0.31087	0.843342	AAEL010782	-4.00133	0.000111909	AAEL010782	-4.02328	0.000101714	AAEL010782	-3.68974	0.000227839	AAEL010782	0	0	0	0	1	0	AAEL010782	0	0	0	0	0	1	AAEL010782	0	0	0	0	1	0	AAEL010782	0	0	0	0	0	1	AAEL010782	0	0	0	0	0	1

## Sheet: Supplementary Data 9
Supplementary Data 9. Summary of gene lists for female (f)- and carcass (c)-associated expression.
Color	Expression pattern	f-specific and c-specific	f-specfic and c-biased	f-biased and c-specific	f-biased and c-biased	f-specific and tissue-unbiased	f-biased and tissue-unbiased
	Up-regulation	0	0	0	0	0	0
	No change	17	0	9	14	5	15
	Down-regulation	4	0	3	2	0	1
	Other	50	5	29	55	34	41
	Total	71	5	41	71	39	57

## Sheet: Supplementary Data 10
Supplementary Data 10. Gene lists for female (f)- and carcass (c)-associated expression. Group information and differential expression values are included for each gene.
f-specific and c-specific
P2_6.UfC_vs_UUMfC	logFC	FDR	P2_6.MfC_vs_UUMfC	logFC	FDR	P2_4.UUMfC_vs_UUMixC	logFC	FDR	P1_4.UfC_vs_UUMixC	logFC	FDR	P1_4.MfC_vs_UUMixC	logFC	FDR	#GENE	LOW_EXP_SEX	SPECIFIC_MALE	SPECIFIC_FEMALE	BIASED_MALE	BIASED_FEMALE	UNBIASED_SEX	#GENE	LOW_EXP_SPECIES	SPECIFIC_Uganda	SPECIFIC_mascarensis	BIASED_Uganda	BIASED_mascarensis	UNBIASED_SPECIES	#GENE	LOW_EXP_SEX	SPECIFIC_MALE	SPECIFIC_FEMALE	BIASED_MALE	BIASED_FEMALE	UNBIASED_SEX	#GENE	LOW_EXP_SPECIES	SPECIFIC_Uganda	SPECIFIC_mascarensis	BIASED_Uganda	BIASED_mascarensis	UNBIASED_SPECIES	#GENE	LOW_EXP_TISSUE	SPECIFIC_CARCASE	SPECIFIC_REPRODUCTIVE	BIASED_CARCASE	BIASED_REPRODUCTIVE	UNBIASED_TISSUE
AAEL009204	0.498994	0.884982	AAEL009204	5.66384	2.04299e-07	AAEL009204	-4.6965	4.3625e-05	AAEL009204	-4.17068	0.000342433	AAEL009204	1.01141	0.201846	AAEL009204	1	0	0	0	0	0	AAEL009204	1	0	0	0	0	0	AAEL009204	0	0	1	0	0	0	AAEL009204	0	1	0	0	0	0	AAEL009204	0	1	0	0	0	0
AAEL013715	0.0751321	0.995191	AAEL013715	-3.66534	0.000246897	AAEL013715	4.69686	5.69228e-05	AAEL013715	4.69118	6.24068e-05	AAEL013715	0.919741	0.607629	AAEL013715	1	0	0	0	0	0	AAEL013715	1	0	0	0	0	0	AAEL013715	0	0	1	0	0	0	AAEL013715	0	0	1	0	0	0	AAEL013715	0	1	0	0	0	0
AAEL023729	-0.00453757	1	AAEL023729	-4.29816	2.52723e-07	AAEL023729	4.86544	8.70474e-08	AAEL023729	4.76681	3.09275e-07	AAEL023729	0.438693	0.812331	AAEL023729	1	0	0	0	0	0	AAEL023729	1	0	0	0	0	0	AAEL023729	0	0	1	0	0	0	AAEL023729	0	0	1	0	0	0	AAEL023729	0	1	0	0	0	0
AAEL022598	-1.4619	0.705637	AAEL022598	3.58774	0.00323891	AAEL022598	-3.35566	0.0252251	AAEL022598	-4.75411	0.00621212	AAEL022598	0.325352	0.531494	AAEL022598	1	0	0	0	0	0	AAEL022598	1	0	0	0	0	0	AAEL022598	0	0	1	0	0	0	AAEL022598	0	1	0	0	0	0	AAEL022598	0	1	0	0	0	0
AAEL021166	-2.95857	0.195456	AAEL021166	1.28841	0.0126854	AAEL021166	-1.07331	0.221476	AAEL021166	-3.9978	0.00421617	AAEL021166	0.277742	0.301677	AAEL021166	1	0	0	0	0	0	AAEL021166	1	0	0	0	0	0	AAEL021166	0	0	1	0	0	0	AAEL021166	0	1	0	0	0	0	AAEL021166	0	1	0	0	0	0
AAEL005188	0.591574	0.930041	AAEL005188	6.52817	0.000368956	AAEL005188	-6.33801	0.000887749	AAEL005188	-5.70901	0.00296135	AAEL005188	0.243546	0.917228	AAEL005188	1	0	0	0	0	0	AAEL005188	1	0	0	0	0	0	AAEL005188	0	0	1	0	0	0	AAEL005188	0	1	0	0	0	0	AAEL005188	0	1	0	0	0	0
AAEL002239	-1.5291	0.566266	AAEL002239	2.14772	0.00299873	AAEL002239	-2.03351	0.0285544	AAEL002239	-3.50299	0.00371914	AAEL002239	0.203705	0.511822	AAEL002239	1	0	0	0	0	0	AAEL002239	1	0	0	0	0	0	AAEL002239	0	0	1	0	0	0	AAEL002239	0	1	0	0	0	0	AAEL002239	0	1	0	0	0	0
AAEL024863	-2.12167	0.473573	AAEL024863	2.73414	0.0011033	AAEL024863	-2.66874	0.0136319	AAEL024863	-4.71836	0.0012987	AAEL024863	0.170667	0.458586	AAEL024863	1	0	0	0	0	0	AAEL024863	1	0	0	0	0	0	AAEL024863	0	0	1	0	0	0	AAEL024863	0	1	0	0	0	0	AAEL024863	0	1	0	0	0	0
AAEL009203	0.613088	0.879988	AAEL009203	6.14871	2.62076e-07	AAEL009203	-6.17719	1.15017e-06	AAEL009203	-5.48255	8.77387e-06	AAEL009203	0.0845729	0.952561	AAEL009203	1	0	0	0	0	0	AAEL009203	1	0	0	0	0	0	AAEL009203	0	0	1	0	0	0	AAEL009203	0	1	0	0	0	0	AAEL009203	0	1	0	0	0	0
AAEL001330	-3.28495	0.342646	AAEL001330	0.693011	0.174389	AAEL001330	-0.661107	0.406305	AAEL001330	-3.92527	0.0381224	AAEL001330	0.0798138	0.813188	AAEL001330	1	0	0	0	0	0	AAEL001330	1	0	0	0	0	0	AAEL001330	0	0	1	0	0	0	AAEL001330	0	1	0	0	0	0	AAEL001330	0	1	0	0	0	0
AAEL027405	-2.25784	0.464162	AAEL027405	1.85747	0.0208986	AAEL027405	-1.91228	0.0373065	AAEL027405	-4.10639	0.00396844	AAEL027405	0.0399125	1	AAEL027405	1	0	0	0	0	0	AAEL027405	1	0	0	0	0	0	AAEL027405	0	0	1	0	0	0	AAEL027405	0	1	0	0	0	0	AAEL027405	0	1	0	0	0	0
AAEL002099	-1.40105	0.592672	AAEL002099	2.62843	0.00050595	AAEL002099	-2.70943	0.00115932	AAEL002099	-4.03257	0.000158855	AAEL002099	0.029355	1	AAEL002099	1	0	0	0	0	0	AAEL002099	1	0	0	0	0	0	AAEL002099	0	0	1	0	0	0	AAEL002099	0	1	0	0	0	0	AAEL002099	0	1	0	0	0	0
AAEL003576	0.186617	1	AAEL003576	5.38104	1.47634e-06	AAEL003576	-5.52108	1.76568e-06	AAEL003576	-5.24462	7.26607e-06	AAEL003576	-0.0171193	1	AAEL003576	1	0	0	0	0	0	AAEL003576	1	0	0	0	0	0	AAEL003576	0	0	1	0	0	0	AAEL003576	0	1	0	0	0	0	AAEL003576	0	1	0	0	0	0
AAEL005960	0.367687	0.918342	AAEL005960	3.98584	4.26732e-06	AAEL005960	-4.12376	4.13237e-06	AAEL005960	-3.70148	3.25473e-05	AAEL005960	-0.0636491	0.985006	AAEL005960	1	0	0	0	0	0	AAEL005960	1	0	0	0	0	0	AAEL005960	0	0	1	0	0	0	AAEL005960	0	1	0	0	0	0	AAEL005960	0	1	0	0	0	0
AAEL020811	-2.9897	0.403222	AAEL020811	3.15618	0.0157052	AAEL020811	-3.43047	0.00337232	AAEL020811	-6.33103	0.000321388	AAEL020811	-0.151753	0.62182	AAEL020811	0	0	0	0	0	1	AAEL020811	0	0	0	0	0	1	AAEL020811	0	0	1	0	0	0	AAEL020811	0	1	0	0	0	0	AAEL020811	0	1	0	0	0	0
AAEL002670	1.12926	0.522329	AAEL002670	5.4772	9.93628e-10	AAEL002670	-5.74228	3.01425e-10	AAEL002670	-4.5332	7.60587e-08	AAEL002670	-0.158035	0.813331	AAEL002670	1	0	0	0	0	0	AAEL002670	1	0	0	0	0	0	AAEL002670	0	0	1	0	0	0	AAEL002670	0	1	0	0	0	0	AAEL002670	0	1	0	0	0	0
AAEL011132	-1.92674	0.505401	AAEL011132	2.31088	0.0329446	AAEL011132	-2.62081	0.00903911	AAEL011132	-4.47354	0.00101433	AAEL011132	-0.207647	0.707071	AAEL011132	1	0	0	0	0	0	AAEL011132	1	0	0	0	0	0	AAEL011132	0	0	1	0	0	0	AAEL011132	0	1	0	0	0	0	AAEL011132	0	1	0	0	0	0
AAEL011756	-0.617927	0.666612	AAEL011756	1.32429	0.0508964	AAEL011756	-1.56431	0.0238281	AAEL011756	-2.17512	0.0019989	AAEL011756	-0.230109	0.829961	AAEL011756	1	0	0	0	0	0	AAEL011756	1	0	0	0	0	0	AAEL011756	0	0	1	0	0	0	AAEL011756	0	0	0	0	0	1	AAEL011756	0	1	0	0	0	0
AAEL012769	-0.607267	0.903198	AAEL012769	4.01165	0.000698381	AAEL012769	-4.41631	7.35185e-05	AAEL012769	-4.93336	5.9839e-05	AAEL012769	-0.284538	0.471806	AAEL012769	1	0	0	0	0	0	AAEL012769	1	0	0	0	0	0	AAEL012769	0	0	1	0	0	0	AAEL012769	0	1	0	0	0	0	AAEL012769	0	1	0	0	0	0
AAEL027846	-1.33745	0.528208	AAEL027846	3.07206	0.00337589	AAEL027846	-3.82301	0.000199279	AAEL027846	-5.10514	1.02264e-05	AAEL027846	-0.67945	0.390041	AAEL027846	1	0	0	0	0	0	AAEL027846	1	0	0	0	0	0	AAEL027846	0	0	1	0	0	0	AAEL027846	0	1	0	0	0	0	AAEL027846	0	1	0	0	0	0
AAEL009993	-0.908636	0.470271	AAEL009993	0.256586	0.800869	AAEL009993	-1.1725	0.13132	AAEL009993	-2.08082	0.00589531	AAEL009993	-0.91551	0.261124	AAEL009993	1	0	0	0	0	0	AAEL009993	1	0	0	0	0	0	AAEL009993	0	0	1	0	0	0	AAEL009993	0	0	0	0	0	1	AAEL009993	0	1	0	0	0	0
AAEL001822	-2.33955	0.222126	AAEL001822	0.731228	0.547779	AAEL001822	-1.80197	0.0391494	AAEL001822	-4.09281	0.000455128	AAEL001822	-1.00716	0.18269	AAEL001822	1	0	0	0	0	0	AAEL001822	1	0	0	0	0	0	AAEL001822	0	0	1	0	0	0	AAEL001822	0	0	0	0	0	1	AAEL001822	0	1	0	0	0	0
AAEL011440	0.707945	0.69261	AAEL011440	3.72634	4.18349e-06	AAEL011440	-5.0238	9.2056e-10	AAEL011440	-4.26781	1.204e-07	AAEL011440	-1.2386	0.0563304	AAEL011440	1	0	0	0	0	0	AAEL011440	1	0	0	0	0	0	AAEL011440	0	0	1	0	0	0	AAEL011440	0	0	0	1	0	0	AAEL011440	0	1	0	0	0	0
AAEL000556	-0.899297	0.415052	AAEL000556	-2.4957	9.13811e-05	AAEL000556	0.661206	0.400011	AAEL000556	-0.238851	0.838694	AAEL000556	-1.83548	0.00600842	AAEL000556	1	0	0	0	0	0	AAEL000556	1	0	0	0	0	0	AAEL000556	0	0	1	0	0	0	AAEL000556	0	0	0	0	0	1	AAEL000556	0	1	0	0	0	0
AAEL002092	-1.15163	0.517713	AAEL002092	2.2158	0.0183554	AAEL002092	-4.12844	2.55706e-06	AAEL002092	-5.22265	8.04507e-08	AAEL002092	-1.84388	0.00917367	AAEL002092	1	0	0	0	0	0	AAEL002092	1	0	0	0	0	0	AAEL002092	0	0	1	0	0	0	AAEL002092	0	1	0	0	0	0	AAEL002092	0	1	0	0	0	0
AAEL022139	-2.80756	0.00949343	AAEL022139	-1.57309	0.0496233	AAEL022139	-0.280391	0.795751	AAEL022139	-3.08794	0.000538654	AAEL022139	-1.85085	0.0204448	AAEL022139	1	0	0	0	0	0	AAEL022139	1	0	0	0	0	0	AAEL022139	0	0	1	0	0	0	AAEL022139	0	0	0	0	0	1	AAEL022139	0	1	0	0	0	0
AAEL003107	-0.779877	0.474432	AAEL003107	-0.369634	0.637986	AAEL003107	-1.49861	0.0168043	AAEL003107	-2.27524	0.000332103	AAEL003107	-1.86446	0.0025841	AAEL003107	1	0	0	0	0	0	AAEL003107	1	0	0	0	0	0	AAEL003107	0	0	1	0	0	0	AAEL003107	0	0	0	0	0	1	AAEL003107	0	1	0	0	0	0
AAEL013532	-1.54132	0.182539	AAEL013532	-2.68179	0.000787537	AAEL013532	0.641698	0.516616	AAEL013532	-0.906342	0.363192	AAEL013532	-2.04806	0.0155285	AAEL013532	1	0	0	0	0	0	AAEL013532	1	0	0	0	0	0	AAEL013532	0	0	1	0	0	0	AAEL013532	0	0	0	0	0	1	AAEL013532	0	1	0	0	0	0
AAEL006417	-1.09379	0.296929	AAEL006417	-0.704214	0.33974	AAEL006417	-1.3646	0.0497015	AAEL006417	-2.458	0.000357358	AAEL006417	-2.06835	0.00208558	AAEL006417	1	0	0	0	0	0	AAEL006417	1	0	0	0	0	0	AAEL006417	0	0	1	0	0	0	AAEL006417	0	0	0	0	0	1	AAEL006417	0	1	0	0	0	0
AAEL000726	0.238991	0.932026	AAEL000726	-0.99845	0.177386	AAEL000726	-1.09387	0.151206	AAEL000726	-0.853886	0.31096	AAEL000726	-2.09135	0.00316484	AAEL000726	1	0	0	0	0	0	AAEL000726	1	0	0	0	0	0	AAEL000726	0	0	1	0	0	0	AAEL000726	0	0	0	0	0	1	AAEL000726	0	1	0	0	0	0
AAEL007394	-3.39419	0.246829	AAEL007394	-4.31726	0.0337101	AAEL007394	2.22717	0.276922	AAEL007394	-1.1938	0.672928	AAEL007394	-2.11999	0.360825	AAEL007394	1	0	0	0	0	0	AAEL007394	1	0	0	0	0	0	AAEL007394	0	0	1	0	0	0	AAEL007394	0	0	0	0	0	1	AAEL007394	0	1	0	0	0	0
AAEL006406	-1.50758	0.234433	AAEL006406	-1.69478	0.0459708	AAEL006406	-0.57814	0.596775	AAEL006406	-2.08523	0.0207163	AAEL006406	-2.27234	0.00846033	AAEL006406	1	0	0	0	0	0	AAEL006406	1	0	0	0	0	0	AAEL006406	0	0	1	0	0	0	AAEL006406	0	0	0	0	0	1	AAEL006406	0	1	0	0	0	0
AAEL024303	-1.42706	0.325795	AAEL024303	-1.72974	0.0601092	AAEL024303	-0.564137	0.635438	AAEL024303	-1.98949	0.0418563	AAEL024303	-2.29194	0.0137723	AAEL024303	1	0	0	0	0	0	AAEL024303	1	0	0	0	0	0	AAEL024303	0	0	1	0	0	0	AAEL024303	0	0	0	0	0	1	AAEL024303	0	1	0	0	0	0
AAEL022296	-0.853762	0.339388	AAEL022296	-1.73018	0.00145838	AAEL022296	-0.653088	0.281022	AAEL022296	-1.49975	0.00778024	AAEL022296	-2.37602	1.29839e-05	AAEL022296	1	0	0	0	0	0	AAEL022296	1	0	0	0	0	0	AAEL022296	0	0	1	0	0	0	AAEL022296	0	0	0	0	0	1	AAEL022296	0	1	0	0	0	0
AAEL003601	-1.26446	0.114666	AAEL003601	-1.35882	0.0164385	AAEL003601	-1.02263	0.0928516	AAEL003601	-2.28583	9.06012e-05	AAEL003601	-2.38002	2.60293e-05	AAEL003601	1	0	0	0	0	0	AAEL003601	1	0	0	0	0	0	AAEL003601	0	0	1	0	0	0	AAEL003601	0	0	0	0	0	1	AAEL003601	0	1	0	0	0	0
AAEL003100	-0.742695	0.688528	AAEL003100	-0.907799	0.34802	AAEL003100	-1.56134	0.090593	AAEL003100	-2.30078	0.0133474	AAEL003100	-2.46547	0.00579195	AAEL003100	1	0	0	0	0	0	AAEL003100	1	0	0	0	0	0	AAEL003100	0	0	1	0	0	0	AAEL003100	0	0	0	0	0	1	AAEL003100	0	1	0	0	0	0
AAEL002704	-0.932584	0.72255	AAEL002704	-0.476677	0.770648	AAEL002704	-1.99946	0.122836	AAEL002704	-2.93067	0.0264508	AAEL002704	-2.47455	0.052049	AAEL002704	1	0	0	0	0	0	AAEL002704	1	0	0	0	0	0	AAEL002704	0	0	1	0	0	0	AAEL002704	0	0	0	0	0	1	AAEL002704	0	1	0	0	0	0
AAEL007872	-1.3958	0.172922	AAEL007872	-2.15239	0.0024905	AAEL007872	-0.339729	0.722581	AAEL007872	-1.73314	0.019152	AAEL007872	-2.4899	0.000547386	AAEL007872	1	0	0	0	0	0	AAEL007872	1	0	0	0	0	0	AAEL007872	0	0	1	0	0	0	AAEL007872	0	0	0	0	0	1	AAEL007872	0	1	0	0	0	0
AAEL019996	-1.70954	0.371136	AAEL019996	-2.89112	0.0168309	AAEL019996	0.321291	0.868978	AAEL019996	-1.39392	0.325653	AAEL019996	-2.5766	0.0435873	AAEL019996	1	0	0	0	0	0	AAEL019996	0	0	0	0	0	1	AAEL019996	0	0	1	0	0	0	AAEL019996	0	0	0	0	0	1	AAEL019996	0	1	0	0	0	0
AAEL006423	-1.76055	0.150633	AAEL006423	-1.59973	0.0640439	AAEL006423	-0.987999	0.305569	AAEL006423	-2.74706	0.00215011	AAEL006423	-2.58598	0.00285521	AAEL006423	1	0	0	0	0	0	AAEL006423	1	0	0	0	0	0	AAEL006423	0	0	1	0	0	0	AAEL006423	0	0	0	0	0	1	AAEL006423	0	1	0	0	0	0
AAEL004031	-0.862791	0.610306	AAEL004031	-2.79202	0.0047251	AAEL004031	0.0801577	0.994725	AAEL004031	-0.78889	0.491374	AAEL004031	-2.72233	0.00862575	AAEL004031	1	0	0	0	0	0	AAEL004031	1	0	0	0	0	0	AAEL004031	0	0	1	0	0	0	AAEL004031	0	0	0	0	0	1	AAEL004031	0	1	0	0	0	0
AAEL008970	0.561883	0.863592	AAEL008970	-0.532738	0.727326	AAEL008970	-2.48898	0.0310824	AAEL008970	-1.90823	0.11219	AAEL008970	-3.00123	0.00977758	AAEL008970	0	0	0	0	0	1	AAEL008970	0	0	0	0	0	1	AAEL008970	0	0	1	0	0	0	AAEL008970	0	0	0	0	0	1	AAEL008970	0	1	0	0	0	0
AAEL003317	-1.17514	0.418781	AAEL003317	-4.24535	0.00052997	AAEL003317	1.05913	0.288176	AAEL003317	-0.155175	0.982572	AAEL003317	-3.23528	0.0184847	AAEL003317	1	0	0	0	0	0	AAEL003317	1	0	0	0	0	0	AAEL003317	0	0	1	0	0	0	AAEL003317	0	0	0	0	0	1	AAEL003317	0	1	0	0	0	0
AAEL001693	-1.71018	0.106081	AAEL001693	-5.6819	2.5663e-08	AAEL001693	2.44336	0.00363086	AAEL001693	0.677728	0.608803	AAEL001693	-3.30404	0.00230744	AAEL001693	1	0	0	0	0	0	AAEL001693	1	0	0	0	0	0	AAEL001693	0	0	1	0	0	0	AAEL001693	0	0	0	0	1	0	AAEL001693	0	1	0	0	0	0
AAEL011519	-1.06662	0.4055	AAEL011519	-1.93102	0.0124331	AAEL011519	-1.41625	0.0600562	AAEL011519	-2.46862	0.00136205	AAEL011519	-3.33152	1.47197e-05	AAEL011519	1	0	0	0	0	0	AAEL011519	1	0	0	0	0	0	AAEL011519	0	0	1	0	0	0	AAEL011519	0	0	0	0	0	1	AAEL011519	0	1	0	0	0	0
AAEL023271	-1.54099	0.328078	AAEL023271	-2.94671	0.00365296	AAEL023271	-0.52096	0.675751	AAEL023271	-2.05725	0.0486645	AAEL023271	-3.46299	0.000857963	AAEL023271	1	0	0	0	0	0	AAEL023271	1	0	0	0	0	0	AAEL023271	0	0	1	0	0	0	AAEL023271	0	0	0	0	0	1	AAEL023271	0	1	0	0	0	0
AAEL006381	-4.88639	2.36683e-05	AAEL006381	-6.24562	2.88288e-09	AAEL006381	2.54426	0.00383603	AAEL006381	-2.38669	0.027876	AAEL006381	-3.75078	0.000387473	AAEL006381	1	0	0	0	0	0	AAEL006381	1	0	0	0	0	0	AAEL006381	0	0	1	0	0	0	AAEL006381	0	0	0	0	0	1	AAEL006381	0	1	0	0	0	0
AAEL025334	-0.676129	0.566266	AAEL025334	-4.85364	1.59904e-09	AAEL025334	0.823331	0.258379	AAEL025334	0.126256	0.955147	AAEL025334	-4.05949	1.05317e-06	AAEL025334	1	0	0	0	0	0	AAEL025334	1	0	0	0	0	0	AAEL025334	0	0	1	0	0	0	AAEL025334	0	0	1	0	0	0	AAEL025334	0	1	0	0	0	0
AAEL019470	1.70322	0.122851	AAEL019470	-3.198	0.0303344	AAEL019470	-1.60586	0.0753577	AAEL019470	0.16367	0.852541	AAEL019470	-4.75149	0.000391594	AAEL019470	0	0	0	0	0	1	AAEL019470	0	0	0	0	0	1	AAEL019470	0	0	1	0	0	0	AAEL019470	0	0	1	0	0	0	AAEL019470	0	1	0	0	0	0
AAEL008769	-0.402023	0.888159	AAEL008769	-7.54769	1.13624e-07	AAEL008769	1.11126	0.350067	AAEL008769	0.688868	0.644083	AAEL008769	-6.46567	7.41031e-06	AAEL008769	1	0	0	0	0	0	AAEL008769	1	0	0	0	0	0	AAEL008769	0	0	1	0	0	0	AAEL008769	0	0	0	0	1	0	AAEL008769	0	1	0	0	0	0
AAEL028175	-1.19016	0.7405	AAEL028175	0.886731	0.646407	AAEL028175	0.414896	0.884426	AAEL028175	-0.777151	0.756105	AAEL028175	1.30131	0.496564	AAEL028175	1	0	0	0	0	0	AAEL028175	1	0	0	0	0	0	AAEL028175	0	0	1	0	0	0	AAEL028175	0	0	0	0	0	1	AAEL028175	0	1	0	0	0	0
AAEL006424	-1.23928	0.155807	AAEL006424	1.26019	0.0361835	AAEL006424	-0.522749	0.487597	AAEL006424	-1.76149	0.00539569	AAEL006424	0.739022	0.280789	AAEL006424	1	0	0	0	0	0	AAEL006424	1	0	0	0	0	0	AAEL006424	0	0	1	0	0	0	AAEL006424	0	0	0	0	0	1	AAEL006424	0	1	0	0	0	0
AAEL000229	-1.96601	0.0478931	AAEL000229	-0.844832	0.292162	AAEL000229	1.20709	0.13195	AAEL000229	-0.762695	0.422608	AAEL000229	0.358479	0.735445	AAEL000229	1	0	0	0	0	0	AAEL000229	1	0	0	0	0	0	AAEL000229	0	0	1	0	0	0	AAEL000229	0	0	0	0	0	1	AAEL000229	0	1	0	0	0	0
AAEL006333	-0.821408	0.764435	AAEL006333	0.35875	0.83491	AAEL006333	-0.605659	0.71289	AAEL006333	-1.42664	0.313473	AAEL006333	-0.246218	0.918751	AAEL006333	1	0	0	0	0	0	AAEL006333	1	0	0	0	0	0	AAEL006333	0	0	1	0	0	0	AAEL006333	0	0	0	0	0	1	AAEL006333	0	1	0	0	0	0
AAEL014936	-0.933454	0.566266	AAEL014936	-0.481304	0.663961	AAEL014936	-0.110699	0.97531	AAEL014936	-1.04462	0.321744	AAEL014936	-0.591823	0.592754	AAEL014936	1	0	0	0	0	0	AAEL014936	1	0	0	0	0	0	AAEL014936	0	0	1	0	0	0	AAEL014936	0	0	0	0	0	1	AAEL014936	0	1	0	0	0	0
AAEL021244	-0.306465	0.84438	AAEL021244	0.68599	0.243517	AAEL021244	-1.34407	0.0146398	AAEL021244	-1.64552	0.0032972	AAEL021244	-0.651693	0.288417	AAEL021244	1	0	0	0	0	0	AAEL021244	1	0	0	0	0	0	AAEL021244	0	0	1	0	0	0	AAEL021244	0	0	0	0	0	1	AAEL021244	0	1	0	0	0	0
AAEL000533	-1.07284	0.377847	AAEL000533	-1.06409	0.171073	AAEL000533	0.363138	0.73285	AAEL000533	-0.710059	0.45642	AAEL000533	-0.701337	0.43271	AAEL000533	1	0	0	0	0	0	AAEL000533	1	0	0	0	0	0	AAEL000533	0	0	1	0	0	0	AAEL000533	0	0	0	0	0	1	AAEL000533	0	1	0	0	0	0
AAEL029034	-1.3017	0.421815	AAEL029034	-1.09407	0.295483	AAEL029034	0.160974	0.944437	AAEL029034	-1.14162	0.330092	AAEL029034	-0.933986	0.417688	AAEL029034	1	0	0	0	0	0	AAEL029034	1	0	0	0	0	0	AAEL029034	0	0	1	0	0	0	AAEL029034	0	0	0	0	0	1	AAEL029034	0	1	0	0	0	0
AAEL007420	-0.475892	0.701285	AAEL007420	-0.494504	0.455242	AAEL007420	-0.529347	0.452212	AAEL007420	-1.00462	0.117309	AAEL007420	-1.02315	0.0946079	AAEL007420	1	0	0	0	0	0	AAEL007420	1	0	0	0	0	0	AAEL007420	0	0	1	0	0	0	AAEL007420	0	0	0	0	0	1	AAEL007420	0	1	0	0	0	0
AAEL029057	-0.374376	0.877594	AAEL029057	0.204644	0.874505	AAEL029057	-1.43458	0.0963189	AAEL029057	-1.8083	0.039162	AAEL029057	-1.22915	0.164019	AAEL029057	1	0	0	0	0	0	AAEL029057	1	0	0	0	0	0	AAEL029057	0	0	1	0	0	0	AAEL029057	0	0	0	0	0	1	AAEL029057	0	1	0	0	0	0
AAEL000749	-0.340769	0.922244	AAEL000749	-0.957774	0.351852	AAEL000749	-0.273526	0.865042	AAEL000749	-0.614176	0.645526	AAEL000749	-1.23122	0.238732	AAEL000749	1	0	0	0	0	0	AAEL000749	1	0	0	0	0	0	AAEL000749	0	0	1	0	0	0	AAEL000749	0	0	0	0	0	1	AAEL000749	0	1	0	0	0	0
AAEL013513	0.060245	1	AAEL013513	0.293712	0.694595	AAEL013513	-1.85909	0.000581662	AAEL013513	-1.77996	0.00150929	AAEL013513	-1.54368	0.00446511	AAEL013513	1	0	0	0	0	0	AAEL013513	1	0	0	0	0	0	AAEL013513	0	0	1	0	0	0	AAEL013513	0	0	0	0	0	1	AAEL013513	0	1	0	0	0	0
AAEL006351	0.241771	0.918342	AAEL006351	-0.280356	0.746988	AAEL006351	-1.2964	0.050788	AAEL006351	-1.05158	0.142118	AAEL006351	-1.5735	0.0155434	AAEL006351	1	0	0	0	0	0	AAEL006351	1	0	0	0	0	0	AAEL006351	0	0	1	0	0	0	AAEL006351	0	0	0	0	0	1	AAEL006351	0	1	0	0	0	0
AAEL003182	-0.680135	0.73867	AAEL003182	-0.373923	0.760709	AAEL003182	-1.26366	0.205227	AAEL003182	-1.94281	0.0486542	AAEL003182	-1.63643	0.0885517	AAEL003182	1	0	0	0	0	0	AAEL003182	1	0	0	0	0	0	AAEL003182	0	0	1	0	0	0	AAEL003182	0	0	0	0	0	1	AAEL003182	0	1	0	0	0	0
AAEL004899	-1.6406	0.433951	AAEL004899	-1.21956	0.37049	AAEL004899	-0.576523	0.73578	AAEL004899	-2.21548	0.108732	AAEL004899	-1.79398	0.182676	AAEL004899	1	0	0	0	0	0	AAEL004899	1	0	0	0	0	0	AAEL004899	0	0	1	0	0	0	AAEL004899	0	0	0	0	0	1	AAEL004899	0	1	0	0	0	0
AAEL013712	1.46232	0.169412	AAEL013712	-1.9235	0.114519	AAEL013712	-0.183492	0.946086	AAEL013712	1.29448	0.0982412	AAEL013712	-2.10799	0.0893359	AAEL013712	1	0	0	0	0	0	AAEL013712	1	0	0	0	0	0	AAEL013712	0	0	1	0	0	0	AAEL013712	0	0	1	0	0	0	AAEL013712	0	1	0	0	0	0
AAEL010196	3.08836	0.0859099	AAEL010196	-0.307347	0.906404	AAEL010196	-1.91322	0.223076	AAEL010196	1.20325	0.338647	AAEL010196	-2.20205	0.155218	AAEL010196	1	0	0	0	0	0	AAEL010196	1	0	0	0	0	0	AAEL010196	0	0	1	0	0	0	AAEL010196	0	0	0	0	0	1	AAEL010196	0	1	0	0	0	0
AAEL001690	0.271787	0.99446	AAEL001690	1.42198	0.385483	AAEL001690	-4.49584	0.0043079	AAEL001690	-4.21237	0.00959525	AAEL001690	-3.06042	0.0459229	AAEL001690	0	0	0	0	0	1	AAEL001690	0	0	0	0	0	1	AAEL001690	0	0	1	0	0	0	AAEL001690	0	0	0	0	0	1	AAEL001690	0	1	0	0	0	0
AAEL000793	-1.27301	0.212207	AAEL000793	-0.564515	0.477084	AAEL000793	-2.74309	5.0519e-05	AAEL000793	-4.01402	2.59391e-08	AAEL000793	-3.30522	1.49395e-06	AAEL000793	0	0	0	0	0	1	AAEL000793	0	0	0	0	0	1	AAEL000793	0	0	1	0	0	0	AAEL000793	0	0	0	0	0	1	AAEL000793	0	1	0	0	0	0
AAEL009165	-0.984586	0.856851	AAEL009165	1.32045	0.558652	AAEL009165	-4.7376	0.00201998	AAEL009165	-5.63423	0.00119516	AAEL009165	-3.31607	0.010617	AAEL009165	1	0	0	0	0	0	AAEL009165	1	0	0	0	0	0	AAEL009165	0	0	1	0	0	0	AAEL009165	0	0	0	0	0	1	AAEL009165	0	1	0	0	0	0
AAEL013118	0.197332	1	AAEL013118	1.49405	0.459652	AAEL013118	-6.41303	0.000231594	AAEL013118	-6.14096	0.000589595	AAEL013118	-4.83422	0.0021674	AAEL013118	1	0	0	0	0	0	AAEL013118	1	0	0	0	0	0	AAEL013118	0	0	1	0	0	0	AAEL013118	0	0	0	0	0	1	AAEL013118	0	1	0	0	0	0
f-specfic and c-biased
P2_6.UfC_vs_UUMfC	logFC	FDR	P2_6.MfC_vs_UUMfC	logFC	FDR	P2_4.UUMfC_vs_UUMixC	logFC	FDR	P1_4.UfC_vs_UUMixC	logFC	FDR	P1_4.MfC_vs_UUMixC	logFC	FDR	#GENE	LOW_EXP_SEX	SPECIFIC_MALE	SPECIFIC_FEMALE	BIASED_MALE	BIASED_FEMALE	UNBIASED_SEX	#GENE	LOW_EXP_SPECIES	SPECIFIC_Uganda	SPECIFIC_mascarensis	BIASED_Uganda	BIASED_mascarensis	UNBIASED_SPECIES	#GENE	LOW_EXP_SEX	SPECIFIC_MALE	SPECIFIC_FEMALE	BIASED_MALE	BIASED_FEMALE	UNBIASED_SEX	#GENE	LOW_EXP_SPECIES	SPECIFIC_Uganda	SPECIFIC_mascarensis	BIASED_Uganda	BIASED_mascarensis	UNBIASED_SPECIES	#GENE	LOW_EXP_TISSUE	SPECIFIC_CARCASE	SPECIFIC_REPRODUCTIVE	BIASED_CARCASE	BIASED_REPRODUCTIVE	UNBIASED_TISSUE
AAEL013556	0.681665	0.669965	AAEL013556	6.0875	1.41035e-16	AAEL013556	-4.72911	9.27861e-10	AAEL013556	-4.01911	1.71752e-07	AAEL013556	1.40956	0.00177825	AAEL013556	0	0	0	0	0	1	AAEL013556	0	0	0	0	0	1	AAEL013556	0	0	1	0	0	0	AAEL013556	0	1	0	0	0	0	AAEL013556	0	0	0	1	0	0
AAEL003727	-3.502	0.000840784	AAEL003727	0.392217	0.683356	AAEL003727	-1.01392	0.183259	AAEL003727	-4.49999	5.81218e-07	AAEL003727	-0.596831	0.466862	AAEL003727	0	0	0	0	0	1	AAEL003727	0	0	0	0	0	1	AAEL003727	0	0	1	0	0	0	AAEL003727	0	1	0	0	0	0	AAEL003727	0	0	0	1	0	0
AAEL013492	0.609181	0.528141	AAEL013492	-5.00852	1.32078e-13	AAEL013492	3.56229	2.54653e-08	AAEL013492	4.15404	4.33017e-10	AAEL013492	-1.47473	0.0325577	AAEL013492	0	0	0	0	0	1	AAEL013492	0	0	1	0	0	0	AAEL013492	0	0	1	0	0	0	AAEL013492	0	0	1	0	0	0	AAEL013492	0	0	0	1	0	0
AAEL002654	-0.279817	0.952565	AAEL002654	4.93143	1.57484e-06	AAEL002654	-8.1065	1.81173e-12	AAEL002654	-8.35991	2.60831e-12	AAEL002654	-3.14445	0.00067557	AAEL002654	0	0	1	0	0	0	AAEL002654	0	1	0	0	0	0	AAEL002654	0	0	1	0	0	0	AAEL002654	0	0	0	1	0	0	AAEL002654	0	0	0	1	0	0
AAEL026302	0.0251441	1	AAEL026302	-5.39716	2.64066e-09	AAEL026302	-0.13945	0.66748	AAEL026302	-0.105201	0.855708	AAEL026302	-5.54813	3.81368e-10	AAEL026302	0	0	0	0	0	1	AAEL026302	0	0	1	0	0	0	AAEL026302	0	0	1	0	0	0	AAEL026302	0	0	1	0	0	0	AAEL026302	0	0	0	1	0	0
f-biased and c-specific
P2_6.UfC_vs_UUMfC	logFC	FDR	P2_6.MfC_vs_UUMfC	logFC	FDR	P2_4.UUMfC_vs_UUMixC	logFC	FDR	P1_4.UfC_vs_UUMixC	logFC	FDR	P1_4.MfC_vs_UUMixC	logFC	FDR	#GENE	LOW_EXP_SEX	SPECIFIC_MALE	SPECIFIC_FEMALE	BIASED_MALE	BIASED_FEMALE	UNBIASED_SEX	#GENE	LOW_EXP_SPECIES	SPECIFIC_Uganda	SPECIFIC_mascarensis	BIASED_Uganda	BIASED_mascarensis	UNBIASED_SPECIES	#GENE	LOW_EXP_SEX	SPECIFIC_MALE	SPECIFIC_FEMALE	BIASED_MALE	BIASED_FEMALE	UNBIASED_SEX	#GENE	LOW_EXP_SPECIES	SPECIFIC_Uganda	SPECIFIC_mascarensis	BIASED_Uganda	BIASED_mascarensis	UNBIASED_SPECIES	#GENE	LOW_EXP_TISSUE	SPECIFIC_CARCASE	SPECIFIC_REPRODUCTIVE	BIASED_CARCASE	BIASED_REPRODUCTIVE	UNBIASED_TISSUE
AAEL019938	1.26982	0.326446	AAEL019938	5.34605	3.55173e-11	AAEL019938	-5.14892	3.7149e-10	AAEL019938	-3.8474	1.08566e-06	AAEL019938	0.242022	0.796271	AAEL019938	1	0	0	0	0	0	AAEL019938	1	0	0	0	0	0	AAEL019938	0	0	0	0	1	0	AAEL019938	0	0	0	1	0	0	AAEL019938	0	1	0	0	0	0
[truncated: 213 more rows]

[truncated: 9 more sheets: Supplementary Data 11, Supplementary Data 12, Supplementary Data 13, Supplementary Data 14, Supplementary Data 15, Supplementary Data 16, Supplementary Data 17, Supplementary Data 18, Supplementary Data 19]
